# Supplementary material for: The role of stretch, tachycardia and sodium‐calcium exchanger in induction of early cardiac remodelling
Source: J Cell Mol Med. 2020 Jun 22;24(15):8732–43. doi: 10.1111/jcmm.15504 (PMC7412684; doi:10.1111/jcmm.15504)
Supplement: Supplementary file 1 — Table S2 [file JCMM-24-8732-s001.xlsx]

## Sheet: Table 1
		ST versus Control		NCXI-ST versus ST		TC versus Control		NCXI-TC versus TC
Transcript ID	Gene symbol	P-value	Fold change	P-value	Fold change	P-value	Fold change	P-value	Fold change
17839571	A4galt	0.0490229	1.3154	0.537596	1.06826	0.722042	-1.0313	0.0121345	1.42098
17757003	AA926063	0.41371	1.13416	0.942404	-1.01068	0.130507	1.12213	0.0210693	1.25085
17677389	Aacs	0.146028	1.30835	0.0193979	1.75831	0.000101306	1.16594	9.01902e-05	-1.17131
17812305	Aadacl4	0.393588	1.05838	0.0231567	1.23701	0.976283	1.00276	0.886221	1.01338
17711471	Aadat	0.262515	-1.3026	0.00377711	3.40918	0.362365	-1.20272	0.0331043	1.77511
17768185	Aar2	0.869764	-1.01118	0.285853	-1.08142	0.07204	1.19186	0.036516	-1.25029
17829349	Aard	0.14608	1.19952	0.0201863	-1.45852	0.204923	-1.09889	0.227965	-1.09273
17807283	Abca1	0.375062	-1.13497	0.00586818	-1.97334	0.0729825	-1.13051	0.78082	1.01522
17644155	Abca3	0.912757	1.01074	0.534675	-1.06409	0.934996	1.00168	0.000455499	-1.22635
17662919	Abca5	0.130011	-1.16924	0.23711	-1.12101	0.961119	1.00431	0.0355161	1.29511
17662791	Abca8a	0.821481	1.01943	0.417334	1.07483	0.111679	1.13519	0.0421161	1.20162
17662835	Abca9	0.132193	1.15926	0.00605368	-1.51543	0.491544	-1.05802	0.848459	-1.01531
17734397	Abcb10	0.561	-1.06616	0.583617	-1.0621	0.0371764	-1.23029	0.552656	1.04463
17865624	Abcb6	0.00673438	-1.33542	0.0361579	1.19022	0.994638	1.00067	0.227956	-1.14245
17653485	Abcc1	0.00517661	-1.5606	0.104996	1.18255	0.0929837	-1.16616	0.0210689	-1.29435
17728382	Abcc12	0.893859	-1.0151	0.350018	-1.11795	0.0466438	1.20167	0.739437	1.02329
17796232	Abcc9	0.00212892	1.20903	5.24359e-05	1.63625	0.228857	-1.08883	0.277164	1.07829
17796257	Abcc9	0.211374	1.13599	0.00451195	1.63879	0.692777	-1.02802	0.814803	1.0164
17692749	Abcg3l2	0.343712	1.11295	0.0241271	-1.4227	0.455553	1.16092	0.640359	-1.09552
17677071	Abhd11	0.280577	-1.10947	0.082555	1.2117	0.041489	-1.14756	0.108169	-1.10059
17778174	Abhd12	0.952923	1.00438	0.00844968	-1.39991	0.974322	-1.00253	0.153314	-1.13859
17738141	Abhd18	0.4558	-1.07381	0.951024	1.00566	0.431799	-1.07718	0.0339899	-1.30935
17617612	Abhd2	0.060653	-1.3727	0.959867	-1.00657	0.962911	1.00587	0.0242876	1.51774
17724816	Abhd3	0.49855	1.06678	0.0660486	-1.24394	0.00920735	1.38554	0.0551891	-1.20371
17859773	Abi2	0.827722	-1.0078	0.00166455	-1.28667	0.264652	1.04115	0.975614	-1.00101
17660371	Abi3	0.642163	1.10244	0.24875	1.29966	0.0048568	1.23848	0.288784	1.04741
17668464	Abi3bp	0.359815	1.19405	0.0650499	-1.54227	0.0461691	-1.13394	0.678224	1.01986
17643059	Ablim1	0.250639	1.10533	0.00122341	1.83925	0.593448	1.02263	0.0328002	1.13174
17726592	Ablim3	0.652545	1.05908	0.452473	-1.10323	0.313152	-1.09125	0.0435891	1.24679
17715786	Abt1	0.0880197	1.13062	0.0862867	1.13173	0.494066	1.06646	0.0215765	-1.36795
17764350	Abtb2	0.432042	1.06148	0.36601	-1.07211	0.0626622	1.21907	0.00779833	1.46603
17724261	Acaa2	0.00393248	-1.52315	0.0129961	1.35011	0.241976	-1.12335	0.434996	-1.07624
17649706	Acaca	0.967365	1.00392	0.0081731	1.55073	0.45715	1.02221	0.035319	-1.08709
17678788	Acacb	0.0278883	-1.1095	7.86863e-05	1.66261	0.41705	-1.04761	0.055947	1.1471
17674594	Acacb	0.227646	-1.15931	0.0616	1.30665	0.0482166	-1.29334	0.37306	1.09599
17717540	Acbd5	0.294159	-1.10881	0.914245	-1.00987	0.753004	-1.02386	0.0481209	-1.21753
17652017	Ace3	0.098746	-1.15769	0.0245536	1.27148	0.927947	1.01162	0.450646	1.10543
17861494	Ackr3	0.799369	1.04103	0.933934	-1.01315	0.845926	1.01771	0.0434019	1.28023
17855173	Ackr4	0.0570663	1.1708	0.0250289	-1.23124	0.888696	1.02629	0.072171	-1.5259
17661380	Acly	0.0372854	1.2523	0.00134484	1.79287	0.334991	-1.06176	0.829045	1.01269
17830993	Aco2	0.663431	-1.03193	0.0256921	1.26132	0.0271627	-1.05772	0.262258	-1.02172
17809091	Acot11	0.955032	-1.00538	0.00880802	1.53229	0.42839	-1.0954	0.127032	1.22007
17715631	Acot13	0.634045	1.06071	0.0357304	1.42867	0.423334	-1.06553	0.875062	-1.01201
17804565	Acot7	0.00193271	-1.2463	0.00110756	-1.29046	0.493016	1.06227	0.651812	1.0398
17632345	Acpt	0.757388	1.0253	0.714947	-1.03006	0.030914	1.36608	0.215793	-1.15063
17787189	Acrbp	0.315735	1.16065	0.146648	-1.26327	0.457134	-1.07415	0.0407088	1.29603
17660205	Acsf2	0.0319316	-1.29433	0.00240512	1.72493	0.639761	-1.02703	0.229638	1.07758
17730808	Acsf3	0.12707	1.09501	0.00482973	1.30599	0.139088	-1.1522	0.204108	-1.12359
17711717	Acsl1	0.00927512	-1.92126	0.00423325	2.25529	0.205747	-1.07169	0.0188642	1.19124
17860779	Acsl3	0.0514834	1.19059	0.0120419	1.31906	0.508046	1.02655	0.015049	1.15883
17871510	Acsl4	0.197954	1.14643	0.034599	1.32173	0.72222	1.03579	0.631229	1.04899
17626531	Acsl5	0.383509	1.10123	0.0671571	1.27889	0.0150219	-1.11955	0.0047683	1.16968
17619999	Acsm3	0.156179	1.09649	0.0220595	-1.21173	0.217672	-1.14198	0.696633	-1.03881
17767961	Acss2	0.0840514	1.29869	0.00514043	1.88617	0.0135683	-1.15931	0.130446	1.06891
17734361	Acta1	0.0158711	2.18413	0.0256513	-1.96178	0.866383	1.00493	0.0127723	1.12467
17671936	Actb	0.478825	1.0577	0.0324054	-1.26012	0.212402	-1.08404	0.635965	-1.02823
17663949	Actg1	0.334825	1.04739	0.00426092	-1.28045	0.476015	1.01523	0.0038602	-1.12257
17763669	Actg1	0.34896	1.04468	0.00322027	-1.29737	0.120008	1.02712	0.000764179	-1.13354
17792640	Actg2	0.137935	-1.12215	0.000775383	-1.77364	0.999535	1.00004	0.646771	1.02851
17826925	Actl9	0.477153	1.07668	0.677292	-1.04316	0.0459667	1.26399	0.797229	1.02275
17629111	Actl9b	0.331435	1.08684	0.582523	-1.04606	0.151676	-1.11294	0.0366713	1.20537
17822913	Actn1	0.0379502	1.5102	0.0268853	-1.58622	0.642308	1.02368	0.752415	-1.01589
17716373	Actn2	0.0067072	1.40923	0.0204106	-1.281	0.95977	-1.00245	0.768127	1.01447
17631172	Actn4	0.0857462	1.21927	0.0126595	-1.45565	0.463266	1.01643	0.964626	1.00095
17813133	Actrt2	0.723406	-1.0309	0.0371643	1.27928	0.841946	-1.02649	0.866547	1.02226
17848790	Acvr2b	0.267676	1.19268	0.969739	1.00554	0.536253	-1.0612	0.0231113	1.37017
17765394	Adal	0.57936	-1.0409	0.912278	1.00784	0.865595	1.01176	0.0194886	-1.27732
17651569	Adam11	0.942763	1.00789	0.115056	-1.22957	0.0106623	1.40703	0.052891	-1.22832
17637856	Adam12	0.217304	1.21246	0.0439669	-1.4657	0.346532	-1.07865	0.59551	1.04175
17748870	Adam15	0.382554	1.07079	0.0420239	-1.22849	0.109785	1.14724	0.0122326	-1.33782
17645204	Adam19	0.101798	-1.14938	0.0327959	1.23462	0.135519	-1.1701	0.0654935	1.23618
17859874	Adam23	0.107038	-1.10113	0.000429958	-1.64592	0.247794	-1.11959	0.0757475	-1.22032
17741217	Adam30	0.0299012	1.3376	0.0760544	-1.23324	0.332446	1.14811	0.6722	1.05881
17708677	Adam9	0.926368	1.00574	0.00914242	-1.31608	0.561524	-1.03511	0.441584	-1.04767
17667616	Adamts1	0.886263	-1.00983	0.00817413	1.36785	0.781586	1.02303	0.0428715	-1.25212
17736515	Adamts12	0.292877	-1.07679	0.0306016	1.2218	0.9425	-1.00808	0.892297	-1.01524
17723469	Adamts19	0.028724	1.80461	0.106471	-1.44271	0.684534	1.03795	0.897587	-1.01175
17645524	Adamts2	0.301159	1.09804	0.00459206	-1.5711	0.0809614	-1.12621	0.549517	1.03398
17846529	Adamts7	0.165522	1.24754	0.0306603	1.53348	0.250155	-1.08827	0.0482713	1.19356
17793352	Adamts9	0.369281	1.08508	0.0113615	-1.43107	0.182361	1.09238	0.65147	-1.02709
17617952	Adamtsl3	0.0981364	1.2699	0.00451103	-1.8972	0.907591	1.01324	0.233123	-1.16106
17759539	Adamtsl4	0.0233909	1.23582	0.0324716	-1.21003	0.484478	1.07697	0.769529	-1.03067
17754293	Adarb1	0.156848	1.11847	0.0234509	-1.25797	0.721227	-1.02863	0.374276	1.07644
17669429	Adcy5	0.520349	-1.07819	0.923523	1.01099	0.401346	-1.07156	0.0184277	1.32723
17783793	Adcyap1r1	0.730543	1.03212	0.0314696	1.32026	0.845094	-1.01774	0.904711	1.01082
17642871	Add3	0.211712	-1.04568	0.000171695	-1.5032	0.150117	-1.10424	0.548301	1.0372
17621880	Adgra1	0.713352	-1.05136	0.342588	-1.14636	0.00425671	1.21526	0.528441	1.02324
17690230	Adgra3	0.0115253	1.18309	0.00154461	-1.3395	0.937372	-1.00585	0.245829	-1.09947
17868657	Adgre1	0.606634	1.1093	0.00282261	-3.37399	0.964225	1.00604	0.0345571	-1.48744
17814403	Adgrf3	0.125117	-1.30159	0.759733	1.04562	0.441039	1.06129	0.0486777	1.21548
17731537	Adgrg1	0.540739	-1.17728	0.208691	1.44171	0.327524	-1.07378	0.015767	1.29335
17627381	Adgrg6	0.116804	1.19529	0.0059694	-1.61052	0.973358	1.00225	0.352311	-1.06892
17751966	Adgrl2	0.00241964	1.29435	0.0392166	-1.12102	0.533583	1.06	0.321117	-1.10175
17743919	Adgrv1	0.985191	1.00177	0.0274564	1.35522	0.762669	-1.03158	0.0770468	-1.25568
17743064	Adh4	0.269889	-1.20581	0.105713	1.3561	0.774103	-1.01531	0.0477623	1.14982
17743007	Adh7	0.87338	-1.02751	0.485119	-1.13065	0.286015	1.07643	0.0356265	-1.20516
17619555	Adm	0.000656017	-2.08643	0.0224411	1.31887	0.229944	1.13166	0.301583	-1.10913
17684321	Adora1	0.459884	-1.06737	0.0386344	1.27401	0.673069	1.04181	0.794565	-1.0254
17757925	Adora2a	0.323965	-1.07437	0.312535	1.07648	0.0037526	1.2521	0.0327043	-1.12641
17844675	Adpgk	0.00228178	-1.19276	0.044865	-1.07615	0.397265	1.04834	0.0126194	-1.23921
17709291	Adprhl1	0.00996553	2.32951	0.0290668	-1.84281	0.13585	1.23312	0.495556	-1.08786
17709293	Adprhl1	0.0118886	1.9171	0.0283795	-1.64707	0.0639278	1.35185	0.345157	-1.13528
17709268	Adprhl1	0.0273068	1.82304	0.131811	-1.39634	0.101732	1.2164	0.106866	-1.2115
17726618	Adrb2	0.0764056	1.2073	0.00487844	-1.56366	0.0819493	1.14695	0.311083	-1.07116
17715062	Adtrp	0.607615	1.08765	0.516534	-1.11329	0.0445298	1.33786	0.991803	1.0011
17695172	Afap1	0.0472327	1.28412	0.0151732	-1.43291	0.681702	1.0264	0.887536	1.00893
17726570	Afap1l1	0.00910503	1.42822	0.0248518	1.302	0.232677	1.05003	0.00198851	1.28354
17874830	Aff2	0.359482	1.11072	0.0093372	-1.61091	0.0598713	-1.27801	0.0962421	1.22647
17726859	Afg3l2	0.000992192	-1.62376	0.00287426	1.44156	0.4046	-1.05036	0.465249	1.04348
17676759	Agfg2	0.563186	1.09021	0.00789643	1.96573	0.999055	-1.00019	0.0947839	1.37962
17770719	Agpat2	0.149279	-1.15363	0.011772	1.42205	0.993244	-1.00069	0.95808	-1.00432
17712746	Agpat5	0.461575	1.10228	0.1167	-1.26984	0.534986	-1.02758	0.0252204	1.15014
17815482	Agr2	0.332931	-1.08173	0.760966	1.02353	0.0140015	1.3564	0.24997	-1.10321
17714109	Agtpbp1	0.451837	1.02612	0.517134	1.02222	0.682482	-1.03042	0.03342	1.24194
17821591	Ahr	0.0287378	1.1658	0.01262	-1.21823	0.82341	-1.02174	0.0096596	-1.5218
17696597	Ahsa2	0.16092	-1.15084	0.795599	-1.0229	0.027049	1.85007	0.513352	-1.13801
17670162	Ahsg	0.668247	1.03296	0.0156784	1.32752	0.123277	1.10939	0.0271319	1.19905
17621219	Ahsp	0.714415	-1.02733	0.630086	-1.03638	0.461748	1.04611	0.0190378	1.23476
17627369	Aig1	0.0249439	-1.26647	0.0245317	1.26805	0.513228	-1.0606	0.0523459	1.25144
17639106	Aip	0.797585	1.01408	0.0175587	1.22004	0.755641	-1.02602	0.557445	-1.05049
17702657	Ajuba	0.0759343	1.23031	0.0228631	-1.36748	0.338097	1.1895	0.398785	-1.16256
17802364	Ak2	0.144363	-1.13835	0.0262465	1.27924	0.181613	-1.05818	0.167846	1.06067
17800174	Ak4	0.0182689	1.28953	0.00227025	-1.58053	0.490974	1.10684	0.396697	1.13551
17735471	Ak6	0.039198	-1.15741	0.0129579	1.22963	0.942675	-1.00469	0.358027	1.0655
17659893	Akap1	0.00401251	-1.3783	0.00012029	2.22629	0.699716	1.04433	0.0111396	1.59494
17611483	Akap12	0.621092	1.0616	0.0345538	1.42182	0.349775	-1.12975	0.440955	1.10357
17816796	Akap5	0.0319545	1.64273	0.0170571	-1.82995	0.859992	1.00873	0.0231703	-1.17999
17797927	Akirin2	0.0103321	-1.37536	0.0355356	1.2436	0.205765	1.06192	0.836305	1.00881
17808013	Akna	0.00653682	-1.51575	0.595742	1.04715	0.941669	1.00653	0.0045896	1.61433
17782314	Akr1b8	0.00393043	-2.73699	0.190638	1.30342	0.656666	-1.06845	0.110143	-1.32658
17716731	Akr1c12	0.107249	-1.43072	0.548962	1.11977	0.02008	-1.41716	0.988546	1.00142
17716741	Akr1c19	0.824334	-1.01722	0.0180201	-1.32134	0.931888	-1.00636	0.270461	-1.0931
17716754	Akr1c3	0.518267	1.08827	0.00661734	1.85699	0.518255	-1.12354	0.63193	-1.08898
17720531	Akr1cl	0.00599508	-2.10517	0.0361598	1.54311	0.0385856	-1.13633	0.00602897	-1.25078
17616136	Akt1s1	0.0682344	-1.2027	0.0545494	1.22185	0.501168	-1.04305	0.0462391	-1.17685
17665394	Alcam	0.185989	1.0865	0.0062532	-1.31474	0.457306	-1.02432	0.111997	-1.06119
17642026	Aldh18a1	0.00286314	-1.30071	0.00945583	-1.20777	0.257422	-1.05543	0.404398	1.03881
17624498	Aldh1a1	0.861727	1.02998	0.0125763	-1.98409	0.199878	-1.30322	0.292811	-1.23242
17845663	Aldh1a2	0.603391	1.07343	0.0203979	-1.59774	0.960145	-1.00448	0.359582	-1.09086
17827234	Aldh1l2	0.107774	-1.2334	0.0269011	-1.41458	0.848908	1.0305	0.877124	-1.02466
17646585	Aldh3a1	0.013174	-1.60197	0.125422	-1.23909	0.631507	-1.05189	0.974633	-1.00331
17800039	Alg6	0.439933	-1.05808	0.0111975	-1.34133	0.0545076	-1.21008	0.931855	1.00647
17618395	Alg8	0.707037	-1.02078	0.00411226	-1.35096	0.161734	-1.08326	0.0667176	-1.12378
17844042	Alg9	0.723239	-1.01141	0.000801474	-1.31296	0.614896	-1.08142	0.156409	-1.28449
17814154	Alk	0.144054	1.14298	0.917864	1.00813	0.0227114	1.22313	0.785137	-1.01643
17615226	Alkbh6	0.202104	-1.14267	0.0381741	1.30539	0.157257	-1.23676	0.936424	1.01044
17821329	Allc	0.54858	-1.05101	0.297283	-1.0953	0.788399	-1.01676	0.0244481	1.22612
17726812	Alpk2	0.00433163	1.75323	0.00971391	-1.56464	0.568929	-1.03912	0.668319	-1.029
17796558	Amn1	0.048046	-1.17161	0.881875	1.00895	0.27177	-1.09281	0.0199708	-1.29853
17846985	Amotl2	0.0401891	1.29858	0.0101412	-1.4921	0.214534	1.10348	0.052984	-1.19929
17741466	Ampd1	0.186972	1.14541	0.371532	-1.08963	0.0373256	1.36043	0.889282	-1.01498
17619561	Ampd3	0.00280388	-2.53183	0.0505421	1.48006	0.0233328	-1.25615	0.111035	1.13905
17719703	Amph	0.0138749	1.54701	0.00866552	-1.6492	0.921881	-1.01896	0.970166	-1.00719
17777107	Anapc1	0.0962467	-1.03372	0.000156525	-1.2367	0.371523	-1.0574	0.0612811	-1.15401
17823391	Angel1	0.106606	-1.08178	0.758164	1.01257	0.00885272	-1.26368	0.00288221	1.37612
17709074	Angpt2	0.256333	-1.13151	0.0202204	1.41722	0.707774	-1.06906	0.806479	-1.04436
17766654	Ankef1	0.0245186	-1.18255	0.00202411	1.4062	0.173603	1.09788	0.0904117	-1.13372
17648081	Ankfy1	0.0358078	1.15588	0.00867989	-1.25009	0.864193	-1.00829	0.632943	-1.02363
17736813	Ankh	0.00282868	-1.19637	0.00162594	1.231	0.440544	-1.06118	0.30112	-1.08585
17706847	Ankle1	0.426702	1.09394	0.0487345	-1.32923	0.573785	-1.06228	0.850514	1.02005
17735412	Ankra2	0.314533	-1.08314	0.0464795	-1.21889	0.192639	-1.15487	0.323527	-1.10905
17641724	Ankrd1	0.0669957	1.1587	0.0116439	-1.29679	0.0365324	1.05201	0.51507	-1.01177
17866970	Ankrd12	0.127741	-1.24421	0.164065	1.21405	0.727854	1.02731	0.00866865	1.41367
17743680	Ankrd13c	0.22878	1.10592	0.332006	-1.08136	0.0122423	1.07982	0.000168899	-1.27214
17724883	Ankrd29	0.154204	1.08445	0.0531025	-1.13381	0.0495207	1.36044	0.507345	-1.08367
17650294	Ankrd40	0.00234122	1.28064	0.0129499	-1.16599	0.656842	-1.01101	0.0268853	-1.08116
17850535	Anln	0.00385935	1.48859	0.00165222	-1.64793	0.962385	1.00821	0.587614	-1.10076
17634203	Anpep	0.315312	-1.12963	0.414602	-1.10146	0.548767	-1.0609	0.020555	-1.39908
17792910	Antxr1	0.0698556	1.28496	0.0418095	-1.35165	0.148994	-1.05678	0.566074	1.01953
17688560	Antxr2	0.074578	1.16192	0.0344276	-1.21818	0.451082	1.09097	0.954507	-1.00636
17641105	Anxa1	0.00522727	1.37552	0.0183632	-1.2483	0.279175	-1.05353	0.696708	1.01762
17706502	Anxa8	0.91036	1.01131	0.0150538	1.46678	0.279332	1.17505	0.990267	1.00168
17749443	Anxa9	0.188406	-1.13989	0.939164	1.00674	0.375691	-1.0983	0.0407542	1.32384
17859335	Aox1	0.0501832	-1.67271	0.0547525	-1.64668	0.626468	1.06645	0.00672294	-1.87771
17859463	Aox2	0.00216032	-1.39489	0.0167081	1.20616	0.892845	1.0172	0.927584	-1.01156
17859414	Aox4	0.0307173	1.26655	0.0482063	-1.22515	0.87217	-1.02375	0.928159	-1.01322
17865836	Ap1s3	0.0174051	1.52141	0.0231599	-1.46864	0.417623	1.0436	0.0493753	-1.1409
17826242	Ap3d1	0.116469	-1.0963	0.067995	1.12108	0.961707	1.00287	0.0253762	1.21544
17634225	Ap3s2	0.411233	1.05501	0.0194969	-1.24685	0.234869	-1.08278	0.496613	-1.04343
17765830	Ap4e1	0.286412	1.11853	0.0318588	-1.34276	0.137653	1.08183	0.0156184	-1.18711
17815814	Ap4s1	0.38658	1.0555	0.318647	1.06535	0.457819	1.05823	0.0461471	-1.21758
17835095	Apaf1	0.0828978	1.1412	0.0329767	-1.20153	0.685165	-1.05131	0.589401	1.06951
17717525	Apbb1ip	0.946287	1.01023	0.551827	-1.0965	0.0145988	-1.17224	0.00181202	1.32838
17689795	Apbb2	0.0420536	1.18563	0.019678	-1.24297	0.169969	-1.0746	0.482994	1.03381
17629372	Apeg3	0.554703	1.06832	0.0221245	-1.45172	0.398019	1.06861	0.360689	-1.07507
17698102	Apex1	0.239324	-1.05734	0.00371104	1.27786	0.212242	-1.08045	0.0105076	1.26723
17850777	Aplp2	0.237599	1.10058	0.0269224	-1.26596	0.97465	1.0026	0.698452	1.03252
17856844	Aplp2	0.846822	-1.00992	0.00330066	-1.35031	0.0294113	1.06071	0.522482	-1.01251
17794610	Apobec1	0.759198	1.09888	0.020455	-2.91236	0.0246776	-1.54875	0.591908	-1.07521
17630332	Apoe	0.161314	-1.1131	0.00419436	-1.44315	0.836808	1.00641	0.186334	-1.04739
17830353	Apol3	0.834595	-1.02797	0.870817	-1.02169	0.0265789	1.33765	0.247684	-1.1216
17667585	App	0.246413	1.05892	0.00725594	-1.23725	0.502204	-1.01852	0.443847	-1.02137
17827210	Appl2	0.323763	-1.04754	0.00413745	1.27583	0.370532	-1.09814	0.0849269	1.23571
17783767	Aqp1	0.0277781	2.02074	0.09291	-1.57984	0.584457	-1.08415	0.70729	1.0564
17872942	Ar	0.514933	-1.10834	0.125179	-1.32162	0.0886172	1.33742	0.0312385	-1.52567
17838120	Arc	0.0971081	-1.15697	0.297878	-1.08413	0.00750556	1.33034	0.233975	1.08328
17823263	Arel1	0.958435	1.00424	0.810791	-1.01968	0.0487556	-1.09718	0.00499652	-1.20365
17831209	Arfgap3	0.334021	-1.13902	0.304824	1.14966	0.00014996	1.39067	0.00496249	1.14099
17769076	Arfgef2	0.00892766	-1.27192	0.00827987	1.27859	0.383994	-1.04477	0.012831	1.21164
17627474	Arfgef3	0.0745587	-1.23742	0.0258532	1.35975	0.850019	-1.01012	0.40968	1.04698
17635813	Arfip2	0.618493	-1.02903	0.371758	1.05482	0.387788	-1.04875	0.0145422	1.22491
17775493	Arhgap11a	0.0176196	1.36336	0.0137775	-1.39607	0.611186	-1.03815	0.0155309	-1.31666
17650662	Arhgap23	0.0435274	1.22117	0.00998351	-1.37151	0.00268944	1.16472	0.0208277	1.08887
17692982	Arhgap24	0.0272373	1.74047	0.0575809	-1.53738	0.164534	-1.05668	0.0438243	-1.0989
17662098	Arhgap27	0.81112	1.01382	0.02278	1.2135	0.988458	-1.00135	0.053302	1.26797
17867097	Arhgap28	0.0537255	1.18594	0.00213733	-1.55898	0.382221	-1.07455	0.119905	-1.15554
17742315	Arhgap29	0.0397571	1.34466	0.014161	-1.50662	0.156688	1.1064	0.0298098	-1.21158
17631542	Arhgap33	0.0964356	1.14519	0.834116	-1.0141	0.117076	-1.19235	0.0426812	1.29555
17874422	Arhgap36	0.0561028	-1.1596	0.0108139	1.28415	0.404912	1.13108	0.673551	-1.06192
17738827	Arhgef26	0.103304	1.36863	0.0388676	-1.57113	0.978042	1.00439	0.410421	-1.14728
17705843	Arhgef3	0.70201	1.06773	0.67548	-1.07449	0.50285	-1.0732	0.035814	1.34834
17806796	Arhgef39	0.152459	1.21307	0.0136948	-1.5838	0.276993	-1.1089	0.119236	1.17645
17698171	Arhgef40	0.00283799	1.28111	0.0225209	-1.14681	0.576708	-1.06732	0.558	-1.07093
17713118	Arhgef7	0.0280101	1.35089	0.0319497	-1.33407	0.940753	-1.00642	0.554961	-1.05347
17699453	Arl11	0.0228064	-1.43124	0.413237	-1.09518	0.303328	1.22422	0.0457466	-1.63385
17821662	Arl4a	0.070393	-1.25336	0.0118749	1.49722	0.633483	1.04882	0.0115662	1.50412
17651421	Arl4d	0.314179	-1.09933	0.295779	-1.10401	0.379933	1.10179	0.0361342	1.35662
17717253	Arl5b	0.0184111	-1.31966	0.0419511	1.23732	0.243847	1.19334	0.0477308	1.44093
17660692	Arl5c	0.522564	1.10312	0.880321	-1.02275	0.584956	1.11019	0.0277735	1.81427
17636544	Arl6ip1	0.944037	-1.00384	0.00476477	-1.33814	0.706234	1.02282	0.786042	1.0163
17677623	Arl6ip4	0.0701598	-1.08832	0.00126846	1.3219	0.561362	-1.05134	0.482537	-1.0631
17788808	Armc10	0.0492242	-1.09982	0.00333847	-1.23747	0.649754	-1.04297	0.514382	-1.06326
17753559	Armc12	0.00990755	-1.17642	0.00448394	1.22509	0.210667	1.15018	0.424462	-1.08706
17759308	Armc2	0.332091	1.08314	0.02779	-1.27739	0.170019	1.24583	0.412369	-1.12776
17652634	Armc7	0.04015	-1.35289	0.218194	-1.1587	0.997177	-1.00036	0.00830239	-1.58864
17873908	Armcx4	0.186747	1.18882	0.263695	-1.15166	0.49397	-1.06539	0.0277916	1.32942
17878822	Armcx6	0.501665	-1.09774	0.254994	-1.18276	0.347977	1.05276	0.00086305	1.54192
17680960	Arpc5	0.158565	-1.02753	0.000216886	-1.22185	0.124417	-1.06973	0.0499155	1.10135
17618601	Arrb1	2.25258e-06	1.22721	7.02932e-05	-1.09004	0.80883	1.04414	0.988362	1.0026
17759590	Arrdc3	0.0162775	-1.33875	0.00147519	1.76587	0.526704	-1.067	0.413626	-1.0891
17633894	Arrdc4	0.39518	-1.08842	0.77564	1.02752	0.0475269	1.25226	0.00183198	-1.79393
17723575	Arsi	0.427528	-1.16071	0.967024	1.00746	0.0250321	1.29664	0.0591381	-1.21457
17809798	Artn	0.0170006	-1.5314	0.0828665	1.28281	0.742266	1.05592	0.979298	1.00427
17731114	Arv1	0.0895311	-1.16752	0.713945	1.0277	0.0321693	1.10726	0.00240544	-1.24089
17874034	Arxes2	0.069847	1.50259	0.0144899	-1.98228	0.252084	1.21268	0.769075	1.04635
17876993	Asb11	0.792713	1.03466	0.000566999	3.35373	0.489135	-1.04246	0.0932818	-1.1274
17877899	Asb12	0.0129611	1.60157	0.123917	-1.23911	0.276382	1.23002	0.280582	-1.22743
17705728	Asb14	0.588578	-1.03624	0.0196076	1.25677	0.571676	-1.03736	0.185228	1.09996
17866337	Asb18	0.469874	-1.03991	0.000709214	1.58743	0.474092	1.06657	0.555249	-1.0539
17823999	Asb2	0.998592	1.00015	0.2249	1.11806	0.679682	-1.01725	0.000881337	1.40833
17781469	Asb4	0.658938	1.08449	0.0203724	-1.88686	0.664206	-1.01991	0.240628	-1.05972
17840672	Asb8	0.583946	1.03699	0.25299	1.08487	0.313159	-1.09235	0.0246925	-1.30846
17691176	Ascc2	0.122221	-1.12974	0.0417096	-1.20255	0.0494875	1.07811	0.0115111	-1.12671
17636104	Ascl3	0.904135	-1.01796	0.757778	1.04689	0.322472	-1.14921	0.0160286	1.6392
17834539	Ascl4	0.00304013	-1.16901	0.00150525	1.20726	0.503399	1.07279	0.800218	-1.02621
17755165	Asf1a	0.625211	-1.02428	0.340986	1.05025	0.167085	-1.10129	0.0261338	-1.21805
17732679	Asf1b	0.133422	1.26611	0.0449073	-1.43609	0.669491	-1.04904	0.175011	-1.18697
17728618	Asna1	0.301186	-1.06449	0.00912241	1.28283	0.0858853	-1.03516	0.0241685	1.05529
17805737	Asph	0.379064	1.09012	0.0290719	-1.33766	0.962842	-1.00525	0.735308	-1.03901
17637322	Asphd1	0.519894	-1.10488	0.919701	1.01531	0.246569	-1.15199	0.043524	1.35524
17680619	Aspm	0.0209743	1.30562	0.00351752	-1.56071	0.0521183	-1.20501	0.319883	-1.08041
17653363	Aspscr1	0.0599776	-1.22234	0.0417206	1.25628	0.782779	-1.01935	0.32353	1.07586
17767562	Asxl1	0.92352	-1.0095	0.955324	1.00553	0.877014	-1.01113	0.0253892	-1.26294
17789858	Asz1	0.063232	1.22104	0.138028	-1.15581	0.00349835	1.2355	0.0771476	-1.08444
17837453	Atad2	0.307897	1.03201	0.00227498	-1.20574	0.0565234	1.13219	0.00903477	-1.24788
17813269	Atad3a	0.0321749	-1.24523	0.0322054	1.24514	0.742021	1.02047	0.350327	-1.06257
17649266	Atad5	0.12233	1.16203	0.00433204	-1.56425	0.0108024	-1.41451	0.386011	-1.07775
17826122	Atcay	0.0437622	1.30304	0.0370694	-1.32313	0.525468	-1.10002	0.337767	1.16101
17637658	Ate1	0.0918437	-1.11777	0.239679	1.07207	0.410342	1.06633	0.031355	-1.25521
17687609	Atf3	0.0344335	-2.02641	0.236159	-1.36615	0.214641	1.3988	0.355162	1.26865
17668877	Atg3	0.0248734	-1.21025	0.0149085	1.25011	0.886117	-1.00834	0.0939814	1.12649
17730423	Atmin	0.803304	1.01822	0.0842092	1.16784	0.0106511	-1.24139	0.0128783	1.227
17754857	Atoh7	0.127479	1.12712	0.159732	1.11355	0.0647748	1.13405	0.0205041	1.20322
17803786	Atp13a2	0.0222752	1.12591	0.00231859	1.25313	0.451422	1.07302	0.808968	-1.02207
17630562	Atp1a3	0.300177	1.21279	0.046837	-1.58548	0.385262	1.03867	0.483187	-1.03053
17657733	Atp1b2	0.930898	1.01295	0.0163137	-1.74339	0.974926	-1.00222	0.159208	-1.12145
17684270	Atp2b4	0.624266	-1.03333	0.00343148	-1.46817	0.822571	-1.0171	0.814552	-1.0179
17855279	Atp2c1	0.753192	1.01826	0.0710345	-1.14024	0.0818484	1.13658	0.0275699	-1.20638
17711881	Atp5hl1	0.201689	1.17961	0.752354	1.03726	0.599917	1.03214	0.0099509	-1.29228
17876025	Atp6ap2	0.0139905	-1.15416	0.00842825	1.18069	0.553472	1.02354	0.00385489	1.24172
17677508	Atp6v0a2	0.803256	-1.02195	0.271531	-1.10956	0.659192	-1.03183	0.0387078	-1.22115
17665709	Atp6v1a	0.603853	-1.03251	0.138798	1.11066	0.495732	-1.02636	0.00357537	1.23773
17711188	Atp6v1b2	0.0320056	-1.23429	0.257455	1.08982	0.0239876	-1.11031	0.000413379	1.37688
17829048	Atp6v1c1	0.0996691	-1.16922	0.00862564	1.4216	0.299039	1.03225	0.000337268	1.35466
17822800	Atp6v1d	0.029788	-1.15092	0.00110339	1.42886	0.227498	-1.07382	0.140198	1.09618
17782065	Atp6v1f	0.175489	-1.02461	0.000100979	1.25769	0.247257	1.05227	0.943622	1.00284
17873463	Atp7a	0.792017	-1.01379	0.0162359	-1.2141	0.118336	1.10972	0.969919	1.00211
17801108	Atpaf1	0.395898	1.10413	0.479637	1.08458	0.0146015	-1.36338	0.708919	1.03062
17766361	Atrn	0.0074854	1.15973	0.00156875	-1.25444	0.378181	1.02235	0.00536154	-1.13038
17626712	Atrnl1	0.0217775	-1.19369	0.00466164	-1.31896	0.700659	1.06507	0.414497	-1.14885
17647342	Aurkb	0.158354	1.30193	0.0328881	-1.62842	0.798402	-1.01901	0.0177959	-1.30714
17685599	Axdnd1	0.226326	1.10758	0.0823049	1.17939	0.767655	-1.02068	0.00193866	1.59723
17810746	Azin2	0.0733472	1.88866	0.184691	-1.52484	0.871102	1.01316	0.0374726	-1.2608
17747899	B3galnt1	0.0527849	1.2647	0.0765055	-1.22712	0.0320632	-1.30946	0.0513497	1.25834
17719835	B3galnt2	0.414051	1.06522	0.0490244	-1.21408	0.144755	1.11453	0.181651	-1.10164
17675527	B3glct	0.15738	1.10945	0.0205596	-1.24876	0.853453	1.02727	0.0783789	-1.37871
17623028	B3gnt1	0.0270287	1.28176	0.0380088	-1.24865	0.262243	-1.1047	0.715303	-1.03036
17677769	B3gnt4	0.635932	1.03713	0.252635	1.09987	0.00205285	-1.22743	0.00755596	1.15428
17670575	B3gnt5	0.0800442	1.23961	0.0216487	-1.40037	0.998641	-1.00019	0.0393879	1.38146
17867424	B3gntl1	0.977654	-1.00477	0.290703	-1.21455	0.0374267	-1.26282	0.158243	1.14092
17794404	B4galnt3	0.557605	1.03229	0.0168983	-1.21671	0.549559	1.11817	0.518302	-1.1287
17622119	B4galnt4	0.0117851	1.22575	0.247601	-1.06473	0.465529	-1.06005	0.0372797	1.24882
17806476	B4galt1	0.637915	1.03633	0.86952	-1.01236	0.903758	-1.00711	0.00690393	1.32516
17779567	B4galt5	0.0477552	1.34557	0.0105872	1.61029	0.0312631	1.21973	0.0842605	1.14973
17614469	B9d2	0.980994	-1.00201	0.858796	1.01511	0.0430281	1.26057	0.0147491	-1.3844
17843822	Bace1	0.0150976	1.25409	0.0259999	-1.21115	0.439685	-1.05743	0.234752	-1.09533
17664484	Bach1	0.000406785	-1.97937	0.00792496	1.36225	0.958753	1.00471	0.465349	1.07122
17621224	Bag3	0.00309217	-1.41364	0.0052287	1.34967	0.0350643	1.40438	0.968519	1.00456
17708590	Bag4	0.157776	-1.15957	0.509913	-1.0636	0.0828634	1.08943	0.00253746	-1.28479
17708596	Bag4	0.135231	-1.17133	0.596371	-1.04986	0.388204	-1.10552	0.0281365	-1.41788
17671756	Baiap2l1	0.787255	-1.00964	0.00199469	1.26955	0.0707193	1.24247	0.280299	-1.11706
17639517	Banf1	0.397283	-1.0657	0.0131685	1.33044	0.737871	-1.01506	0.135171	-1.08093
17751564	Bank1	0.943982	1.00925	0.778621	-1.03771	0.0430324	1.2065	0.157329	-1.11796
17730703	Banp	0.456694	-1.05446	0.973106	-1.00231	0.00779537	1.29674	0.0109509	-1.26582
17865233	Bard1	0.0841508	1.23691	0.0135516	-1.47953	0.578654	1.05911	0.109416	-1.21563
17746022	Basp1	0.0179004	1.59281	0.051687	-1.39034	0.897507	1.01088	0.689182	1.03452
17623289	Batf2	0.118743	-1.20933	0.0240182	1.40456	0.980978	-1.00263	0.587826	-1.06287
17821927	Baz1a	0.0048773	-1.22577	0.970254	-1.00143	0.0360217	1.25742	0.362809	1.07862
17639363	Bbs1	0.997148	1.00032	0.00877094	-1.48657	0.34369	-1.19811	0.417275	1.16442
17828134	Bbs10	0.201418	1.10411	0.0366752	-1.22165	0.623614	-1.09224	0.459165	-1.14567
17738016	Bbs12	0.764469	1.01999	0.644948	1.03117	0.0412366	1.22087	0.141744	-1.13071
17762606	Bbs5	0.24405	1.09322	0.0268807	-1.24992	0.724745	-1.06555	0.46167	-1.14645
17746953	Bbs7	0.0297262	-1.17791	0.037654	1.16357	0.238257	-1.09413	0.0332146	1.23022
17665418	Bbx	0.486898	-1.04524	0.780385	1.0174	0.460348	1.05514	0.0135376	-1.31947
17747986	Bche	0.0980801	1.58386	0.0373868	-1.92778	0.266478	-1.1581	0.460971	-1.09711
17630698	Bckdha	0.0776398	-1.15807	0.0137562	1.29798	0.396174	1.058	0.588699	-1.03548
17683445	Bcl2	0.00578753	1.68553	0.452618	-1.08408	0.688675	-1.02717	0.0197186	1.26375
17630390	Bcl3	0.516938	-1.1273	0.0469235	1.61467	0.675419	-1.07165	0.0123705	1.94287
17666565	Bcl6	0.0208032	-1.23568	0.000969028	1.64261	9.76594e-05	1.13367	0.000192814	1.11132
17669921	Bdh1	0.0541272	1.37536	0.0174697	1.58572	0.821067	1.02085	0.828398	-1.01997
17742824	Bdh2	0.0876756	-1.13077	0.000792803	1.64821	0.176647	-1.19304	0.618369	1.0598
17818172	Bdkrb1	0.0533073	1.18784	0.0522739	-1.18927	0.00630278	1.11771	0.000162761	1.33805
17863691	Bend6	0.0047719	-1.2164	0.0169479	-1.14585	0.7183	1.04021	0.94687	-1.00725
17720806	Bend7	0.277223	-1.08251	0.276264	1.08271	0.734762	1.02403	0.00927857	-1.35993
17878950	Bex1	0.0659685	-1.16068	0.00465889	1.40308	0.146921	1.16479	0.0401336	1.28968
17874036	Bex4	0.23533	-1.14719	0.143441	1.19571	0.526097	-1.07893	0.00628308	1.77777
17855137	Bfsp2	0.364011	1.07754	0.93373	1.00648	0.0417856	1.21229	0.338285	1.07337
17874021	Bhlhb9	0.412	1.10009	0.0216026	-1.46446	0.9566	-1.0047	0.0917878	-1.1957
17785849	Bhlhe40	0.0122784	-1.34153	0.000854759	1.83606	0.116285	1.19848	0.031202	1.34304
17744314	Bhmt2	0.250779	1.04755	0.413518	1.03207	0.000395808	1.2347	0.0727793	-1.04771
17788323	Bicd1	0.708929	-1.03241	0.0415448	-1.26553	0.754184	-1.03092	0.116234	-1.199
17841209	Bin2	0.411202	-1.16925	0.381401	-1.1825	0.483513	1.04721	0.0146404	-1.27923
17849425	Birc3	0.276351	-1.19956	0.199833	1.24808	0.735133	-1.05491	0.00190038	2.91942
17858894	Bivm	0.746473	-1.05799	0.708895	-1.06743	0.143599	-1.14592	0.0196196	-1.32677
17634357	Blm	0.0995607	-1.1332	0.651223	1.02897	0.229758	1.08071	0.0212048	-1.22352
17630270	Bloc1s3	0.921012	-1.00274	0.000388907	1.33022	0.380307	-1.04904	0.760217	1.01601
17765853	Blvra	0.763343	-1.02614	0.020173	-1.34869	0.285317	-1.08554	0.00937284	-1.36674
17614681	Blvrb	0.0137441	-1.49748	0.0299258	1.37385	0.19892	1.13263	0.0480388	-1.25613
17876449	Bmp15	0.792946	1.02311	0.535753	1.05663	0.00189336	-1.22334	0.00368622	1.18358
17693105	Bmp2k	0.54112	-1.03247	0.0206292	-1.1945	0.499694	1.05814	0.0197714	1.33199
17701730	Bmp4	0.069133	1.14991	0.00572351	-1.35693	0.493294	-1.05913	0.00451451	-1.55139
17779753	Bmp7	0.0136937	1.82231	0.0327593	-1.58067	0.263546	-1.08928	0.169499	1.11642
17810304	Bmp8a	0.362518	1.09759	0.73047	1.03407	0.173687	-1.14854	0.0388015	1.28893
17710362	Bmpr1a	0.013083	1.12461	0.000696846	-1.29812	0.591622	-1.07324	0.385241	-1.1255
17637979	Bnip3	0.00184739	-1.2065	0.00175341	1.20966	0.112489	-1.05594	0.980768	-1.00069
17861864	Bok	0.0220965	1.25206	0.380805	-1.06278	0.599934	1.03573	0.0320938	1.22032
17749608	Bola1	0.877309	1.00753	0.0133631	1.2127	0.10498	-1.10153	0.0485852	-1.13865
17700421	Bora	0.124921	1.28707	0.0369641	-1.49381	0.0271311	-1.35248	0.80003	1.02429
17787700	Borcs5	0.867688	1.01451	0.390055	-1.08124	0.0320698	1.26968	0.158545	-1.13662
17767734	Bpifa2	0.0326459	1.19626	0.0183983	-1.2395	0.57426	1.03242	0.401824	-1.05015
17827115	Bpifc	0.381258	1.0922	0.401529	-1.08776	0.898075	-1.00953	0.0488783	1.21477
17790843	Braf	0.439426	1.03796	0.00361923	-1.30427	0.440054	1.04192	0.27772	-1.06204
17661681	Brca1	0.0240135	1.23119	0.00598508	-1.36732	0.220543	-1.08602	0.475541	1.04576
17725465	Brd8	0.763584	-1.00916	0.724184	-1.01078	0.00769351	-1.13843	0.00174213	-1.21459
17675923	Bri3	0.402732	1.02684	0.000397492	1.36301	0.2435	-1.06333	0.0146146	1.20333
17659586	Brip1	0.0144277	1.33756	0.000714942	-1.93635	0.264508	-1.13837	0.0873093	-1.25261
17694931	Bst1	0.695328	-1.05933	0.4615	1.1178	0.874629	-1.01061	0.0263944	-1.24059
17834557	Btbd11	0.115666	-1.24254	0.171793	1.19743	0.103588	-1.25308	0.0405861	1.37778
17766686	Btbd3	0.30782	1.07198	0.0681672	-1.15912	0.35747	1.07198	0.0228009	-1.27211
17692619	Btbd8	0.0250304	1.22554	0.0161871	-1.26186	0.831521	-1.04049	0.105165	-1.44037
17692617	Btbd8	0.427525	1.06802	0.0286353	-1.28367	0.259417	-1.16252	0.206844	-1.18836
17827781	Btg1	0.252976	-1.11033	0.0187396	1.34957	0.0438037	1.12723	0.357895	1.04369
17844083	Btg4	0.465709	-1.07259	0.141884	1.17217	0.144787	-1.06356	0.00418245	1.22177
17878790	Btk	0.596905	1.02661	0.00803845	-1.25152	0.698022	-1.04367	0.178091	1.18199
17753110	Btn3a2	0.165428	-1.0895	0.0072797	1.29045	0.319082	1.12835	0.389418	-1.10788
17777079	Bub1	0.0108806	1.32672	0.00100213	-1.71854	0.728074	-1.06806	0.624783	1.09788
17764890	Bub1b	0.0509318	1.25908	0.00262655	-1.74547	0.728033	-1.01212	0.0848474	-1.07639
17843885	Bud13	0.118413	-1.0875	0.854234	-1.00832	0.0252428	1.20626	0.398873	-1.05208
17691714	C1d	0.63138	1.03243	0.898182	1.00842	0.0373473	-1.31358	0.984326	-1.00186
17811640	C1qa	0.201669	-1.17365	0.0510856	-1.33522	0.555813	-1.02793	0.0461023	-1.13039
17658242	C1qbp	0.0966839	-1.112	0.0130773	1.23254	0.05212	-1.05807	0.104899	1.04405
17662031	C1ql1	0.0148773	1.23524	0.0376636	-1.17087	0.342885	-1.12452	0.985695	1.00208
17694980	C1qtnf7	0.764344	-1.06691	0.665238	1.09868	0.0260576	-1.33626	0.334483	-1.0965
17794729	C1s	0.937808	-1.01893	0.0250687	2.2001	0.380769	-1.05569	0.977042	-1.00169
17845434	C2cd4b	0.680799	1.06379	0.638808	-1.07337	0.0467874	1.20386	0.504251	-1.04901
17796291	C2cd5	0.243353	1.15869	0.0452896	-1.36288	0.728441	1.04108	0.9753	-1.00357
17794646	C3ar1	0.20829	1.27196	0.0119337	-2.01773	0.943747	1.00754	0.110508	-1.22681
17699369	Cab39l	0.230116	-1.08356	0.00222198	1.48545	0.713767	-1.04314	0.166695	-1.19842
17788981	Cacna2d1	0.00486763	1.10401	0.000363388	-1.21691	0.752782	1.01385	0.0371355	-1.13356
17660702	Cacnb1	0.205043	1.11203	0.917983	-1.00773	0.049169	1.38158	0.302461	1.14668
17782365	Cald1	0.103503	1.14272	0.0138233	-1.30464	0.764402	1.00736	0.0292158	-1.07901
17817885	Calm1	0.0505882	1.10739	0.00538926	-1.22418	0.626863	1.02476	0.185599	-1.07711
17630097	Calm3	0.0196444	1.18531	0.00678406	-1.26112	0.962585	-1.00213	0.244251	-1.05989
17720548	Calml5	0.111519	-1.07625	0.0319949	1.12366	0.616738	-1.04008	0.0338123	1.25865
17728701	Calr	0.469997	1.05435	0.00882313	-1.37281	0.701313	1.01197	0.86425	1.00528
17793811	Camk1	0.285761	1.10236	0.00382195	1.61128	0.208084	-1.09395	0.0233594	1.2384
17717005	Camk1d	0.298545	-1.08576	0.0395811	-1.23049	0.0727028	-1.11403	0.727602	-1.01681
17687733	Camk1g	0.569491	1.07963	0.833853	-1.0281	0.0485791	1.27055	0.269379	1.11558
17855866	Camp	0.981909	-1.00943	0.100823	2.28455	0.0312213	-1.17142	0.0940993	1.1121
17812947	Camta1	0.0160826	-1.20854	0.00553062	1.29373	0.0444359	-1.04838	0.00113626	1.14568
17784528	Capg	0.221126	1.23994	0.463094	-1.12791	0.0110179	-1.19634	0.00853735	-1.21279
17687292	Capn2	0.00708567	1.16627	0.00318617	-1.21134	0.377705	-1.08196	0.451659	1.06845
17871466	Capn6	0.485716	1.08747	0.0598975	-1.32897	0.429639	1.02473	0.0350556	1.09113
17731090	Capn9	0.524827	1.04509	0.0426673	1.20435	0.0800271	1.15376	0.51587	-1.04462
17749573	Car14	0.477292	-1.07719	0.0174266	1.44921	0.799267	1.04148	0.580509	-1.09397
17805724	Car8	0.0858371	-1.32566	0.000667107	3.28255	0.200253	-1.06823	0.000716849	1.49854
17714789	Card19	0.286766	1.03322	0.00204505	1.209	0.148156	-1.09499	0.901166	1.00673
17643674	Carhsp1	0.0388401	1.19013	0.021062	1.23609	0.788299	1.02982	0.817812	-1.02549
17765501	Casc4	0.51736	1.04411	0.00890288	-1.33612	0.107621	-1.10311	0.105769	-1.10392
17764983	Casc5	0.201674	1.1312	0.00193135	-1.79469	0.0639934	-1.27567	0.0285338	-1.37887
17644228	Caskin1	0.182607	-1.08422	0.823907	-1.012	0.01257	1.30471	0.509316	1.0457
17841812	Casp4	0.0023639	-2.74536	0.572136	-1.09467	0.805686	-1.02965	0.0396239	1.39725
17741393	Casq2	0.0337191	1.44676	0.035998	-1.43538	0.403902	1.03318	0.118878	-1.07174
17764333	Cat	0.020258	-1.47428	0.0838449	1.26895	0.392857	-1.05019	0.022672	-1.20259
17781673	Cav1	0.0969856	1.15513	0.00785196	-1.39032	0.407818	-1.04909	0.126166	-1.10516
17826458	Cbarp	0.0134852	-1.22641	0.0296149	-1.17372	0.845205	1.02132	0.112147	1.22836
17664780	Cbr3	0.165159	-1.15322	0.00498345	-1.60159	0.529761	1.12762	0.0333686	-1.74498
17711396	Cbr4	0.529168	1.05259	0.0350701	-1.26285	0.300029	-1.17401	0.273381	-1.18661
17650569	Cbx1	0.204169	-1.05394	0.00445796	-1.2217	0.636604	1.03775	0.136781	-1.14436
17869888	Cbx4	0.729988	-1.02421	0.0245036	-1.25516	0.538157	-1.07254	0.30353	1.1307
17798266	Ccdc107	0.0153869	1.31115	0.00588643	-1.42937	0.137283	-1.09786	0.871504	-1.00872
17726132	Ccdc112	0.382947	1.05179	0.0144161	-1.2378	0.984613	1.00116	0.524669	1.0402
17849010	Ccdc13	0.0199694	-1.24478	0.00421694	1.40865	0.0940733	1.16429	0.36257	1.07405
17669502	Ccdc14	0.175894	1.10572	0.0407509	-1.20003	0.491506	-1.05362	0.705794	-1.02841
17880642	Ccdc141	0.0177027	1.53639	0.72289	-1.04291	0.119995	1.16277	0.0387801	-1.26087
17780860	Ccdc146	0.739476	1.03908	0.954423	-1.00656	0.0223699	-1.20042	0.0426679	1.15958
17644504	Ccdc154	0.356737	-1.09335	0.168426	1.15486	0.182093	-1.09577	0.0067486	1.3391
17801290	Ccdc163	0.871813	1.02175	0.198623	-1.21235	0.0610503	1.14514	0.0482865	-1.15881
17871216	Ccdc22	0.149567	-1.24822	0.291663	1.16312	0.457587	1.05844	0.038729	1.23319
17720770	Ccdc3	0.521818	-1.0449	0.0429239	-1.20127	0.242376	1.1572	0.730417	1.04016
17764567	Ccdc34	0.0700849	1.12232	0.014844	-1.21262	0.142185	-1.16203	0.581615	-1.05052
17848007	Ccdc51	0.0747111	1.17699	0.0487795	1.20987	0.383244	-1.08979	0.324351	1.1037
17644068	Ccdc64b	0.0853403	-1.2386	0.0422614	1.31907	0.0820403	1.42998	0.653793	1.0778
17668890	Ccdc80	0.333846	1.06209	0.00368804	-1.39627	0.0157101	1.04524	0.0110361	-1.05033
17639562	Ccdc85b	0.460308	1.10059	0.205245	-1.19425	0.0606113	-1.12049	0.00194605	1.37335
17823797	Ccdc88c	0.0512567	1.25572	0.0347224	-1.29706	0.426107	-1.13182	0.979917	-1.00375
17618271	Ccdc90b	0.178162	-1.10238	0.294419	1.07469	0.433027	-1.03716	0.00569883	-1.25384
17649426	Ccl2	0.435405	1.12697	0.00707621	2.0166	0.947216	1.00374	0.116678	1.11143
17860906	Ccl20	0.630155	1.12064	0.104167	1.58173	0.452467	1.22449	0.0232716	2.38882
17659402	Ccl3	0.740535	-1.06737	0.0449518	-1.69757	0.808711	-1.05197	0.930727	-1.01829
17659395	Ccl6	0.901364	1.03101	0.747582	1.08307	0.893236	1.02481	0.0260135	-1.80716
17649432	Ccl7	0.911787	1.03522	0.0257616	2.7618	0.680033	1.03148	0.0997466	1.16066
17659388	Ccl9	0.0159918	1.44705	0.0156075	-1.45097	0.467511	1.15539	0.0273529	-1.84378
17691436	Ccm2	0.458164	-1.04956	0.0340555	-1.20515	0.531855	1.0408	0.366424	-1.06135
17746941	Ccna2	0.0450873	1.35175	0.00456212	-1.82418	0.0209771	-1.21488	0.0188197	-1.22293
17744890	Ccnb1	0.0506283	1.2455	0.00170194	-1.81236	0.103094	-1.34108	0.576492	-1.08835
17701925	Ccnb1ip1	0.178158	-1.10456	0.0057459	1.38866	0.727748	1.03021	0.700876	-1.03345
17627662	Ccnb2	0.011247	1.35323	0.00134022	-1.71956	0.180449	-1.16758	0.70311	1.03994
17632171	Ccne1	0.0192869	1.23333	0.00178465	-1.50567	0.342104	1.0926	0.331345	-1.09508
17797253	Ccne2	0.0246562	1.43966	0.00648655	-1.71677	0.0344727	-1.2078	0.594142	-1.03525
17654343	Ccnf	0.0250049	1.25254	0.00272607	-1.5302	0.707282	1.03764	0.716441	-1.03637
17735038	Ccnh	0.322085	-1.09031	0.494641	1.05918	0.469149	1.02875	0.00329628	1.2493
17688631	Ccni	0.540388	1.0153	0.00127623	-1.20142	0.0691071	-1.04966	0.189137	1.03152
17747788	Ccnl1	0.00708757	-1.18438	0.0344625	1.11072	0.500036	1.06713	0.0464899	1.28381
17856785	Ccr1	0.856599	-1.0351	0.308715	1.23193	0.0902341	-1.28277	0.0493753	-1.36655
17856167	Ccr4	0.194088	1.05884	0.761703	1.01198	0.0329153	1.25627	0.562816	-1.04596
17849247	Ccr5	0.895829	-1.03396	0.759886	1.08152	0.0116287	1.26603	0.0163765	-1.23755
17734355	Ccsap	0.379798	1.09165	0.0538138	-1.27187	0.789918	-1.00713	0.00757321	1.13234
17735497	Cd180	0.0718358	2.02383	0.639903	-1.15777	0.211544	-1.05636	0.00621218	-1.21467
17668907	Cd200r1	0.544096	-1.10765	0.067845	-1.46772	0.205977	-1.13056	0.00701832	-1.51338
17755755	Cd24	0.403471	-1.19721	0.141591	1.42259	0.321996	1.04914	0.000403302	1.58854
17681980	Cd244	0.800456	1.02691	0.828127	1.02305	0.0498636	-1.33568	0.661154	-1.05045
17780961	Cd36	0.0754376	-1.81448	0.0452813	2.04923	0.964948	1.01843	0.943301	-1.03
17794897	Cd4	0.581094	1.11101	0.0025338	-3.26193	0.711178	1.05755	0.0674362	-1.41967
17750311	Cd53	0.149117	-1.28646	0.311397	-1.17767	0.71195	-1.09975	0.0394693	-2.05907
17683922	Cd55	0.114163	1.10814	0.0049529	-1.33112	0.463978	-1.05858	0.106197	-1.15753
17657767	Cd68	0.109924	-1.34607	0.486654	-1.11748	0.788474	-1.03475	0.0491159	-1.39474
17669098	Cd80	0.00546391	-1.36789	0.0362409	1.19456	0.348943	-1.14158	0.197871	1.21249
17809960	Cdc20	0.126815	1.23469	0.0421915	-1.381	0.103595	-1.24742	0.125218	-1.22577
17725489	Cdc23	0.18845	-1.03693	0.00133401	-1.20061	0.0637025	-1.09502	0.00522652	-1.21809
17759187	Cdc40	0.144019	-1.11591	0.902371	1.00793	0.0965253	1.08136	0.00590892	-1.21315
17819664	Cdc42ep3	0.0255658	1.55139	0.0307736	-1.51258	0.370106	1.04793	0.00142435	-1.43931
17671080	Cdc45	0.328853	1.15089	0.0297085	-1.51963	0.211378	-1.04313	0.0348974	-1.09325
17650958	Cdc6	0.0362897	1.13736	0.000960532	-1.43548	0.801523	-1.02207	0.688375	-1.03568
17692682	Cdc7	0.194533	1.14673	0.0238708	-1.36606	0.145292	1.09364	0.0279552	-1.18203
17703995	Cdca2	0.0526875	1.39818	0.0139127	-1.67214	0.844255	-1.01772	0.00896465	-1.48931
17787131	Cdca3	0.00241189	1.38605	0.000262589	-1.7891	0.0611385	-1.23042	0.661776	-1.03859
17819509	Cdca7l	0.643298	1.08786	0.0359644	-1.68756	0.575456	1.13951	0.184352	-1.41008
17727664	Cdh11	0.231148	1.13682	0.0194724	-1.40973	0.845759	-1.02112	0.235723	-1.15078
17679312	Cdh20	0.246417	-1.26614	0.146585	1.36716	0.0483094	-1.21007	0.219175	1.10382
17702684	Cdh24	0.0495079	1.18642	0.0259982	-1.23592	0.683552	1.04845	0.531747	1.07652
17729702	Cdh3	0.0894059	1.35671	0.0165987	-1.71943	0.669742	-1.02965	0.927601	-1.00617
17710478	Cdhr1	0.603182	-1.10114	0.0487342	1.61444	0.972993	1.00414	0.0399335	1.41122
17847618	Cdhr4	0.0620297	-1.08771	0.00323653	1.22911	0.0825506	1.16049	0.723866	-1.02479
17620763	Cdipt	0.0107278	1.14549	0.00276066	-1.21912	0.114247	-1.10779	0.803675	-1.01359
17754704	Cdk1	0.0176702	1.32905	0.00184762	-1.70835	0.127014	-1.0748	0.0165335	-1.16071
17684117	Cdk18	0.741394	-1.04757	0.229611	1.20451	0.479218	-1.05891	0.0459318	1.23368
17808127	Cdk5rap2	0.526125	1.04174	0.00677692	-1.35419	0.633516	-1.04872	0.675397	-1.04251
17789441	Cdk6	0.0818695	1.20731	0.00116779	-1.96162	0.0807376	-1.17193	0.598798	-1.03971
17872330	Cdkl5	0.0583979	1.33203	0.0138576	-1.57911	0.269957	1.15337	0.310247	-1.13824
17809334	Cdkn2c	0.548158	1.08918	0.028006	-1.5521	0.213029	-1.20736	0.681865	-1.05779
17697904	Cdkn3	0.182208	1.23214	0.106526	-1.30837	0.0233099	-1.1834	0.25121	1.0652
17843026	Cdon	0.0247736	1.3851	0.0186776	-1.42702	0.770618	-1.02435	0.833871	-1.01741
17630409	Ceacam19	0.368133	-1.0584	0.337817	1.06282	0.15745	1.13236	0.0166052	1.32817
17613780	Ceacam3	0.987658	1.00102	0.288091	1.07863	0.033875	1.25838	0.0234733	-1.29502
17614279	Ceacam6	0.804483	1.02101	0.570298	-1.04974	0.018955	-1.22818	0.0350834	1.18419
17769209	Cebpb	0.00575654	-1.60873	0.0380157	1.30919	0.865852	-1.01614	0.253138	1.12593
17839754	Celsr1	0.0243803	1.34561	0.0401915	-1.2869	0.0474826	-1.18115	0.262798	1.0797
17742771	Cenpe	0.0530566	1.18183	0.00534799	-1.40162	0.171968	-1.089	0.0614829	-1.14142
17687536	Cenpf	0.0755367	1.24725	0.00974265	-1.53671	0.115763	-1.23429	0.730302	-1.03963
17744878	Cenph	0.126049	1.277	0.0466554	-1.43429	0.723613	1.02204	0.416454	-1.05338
17873839	Cenpi	0.0316292	1.25292	0.00439649	-1.49691	0.122372	-1.34604	0.240375	1.23306
17735546	Cenpk	0.423896	1.09984	0.00691775	-1.72791	0.755459	1.03973	0.251071	-1.16954
17681333	Cenpl	0.565142	1.05561	0.0281907	-1.33742	0.100029	-1.23149	0.32496	-1.11575
17730403	Cenpn	0.157103	1.18442	0.0344601	-1.3591	0.28772	-1.07698	0.769557	-1.01916
17857860	Cenpq	0.151334	1.20638	0.00453614	-1.8391	0.818204	-1.02631	0.0550355	-1.32835
17733179	Cenpt	0.167771	1.22331	0.0302312	-1.48302	0.279287	-1.1213	0.933248	1.0082
17711701	Cenpu	0.00470824	1.37047	0.000813756	-1.65387	0.94128	1.00617	0.119665	-1.16741
17657180	Cenpv	0.206881	-1.16165	0.0369478	1.35892	0.684181	-1.04486	0.226914	1.15372
17849457	Cep126	0.225164	1.10268	0.00590662	-1.43991	0.122712	-1.1852	0.372072	-1.09137
17823503	Cep128	0.190298	1.13486	0.00627068	-1.52518	0.537102	-1.06087	0.775336	-1.02712
17693992	Cep135	0.135295	1.14774	0.0439387	-1.23903	0.370862	1.09148	0.0306509	-1.32926
17669844	Cep19	0.0689696	1.35751	0.371108	-1.13266	0.00963789	1.26645	0.00842751	-1.27822
17707680	Cep44	0.592557	-1.03081	0.0109251	-1.26428	0.153655	-1.17006	0.639125	-1.04631
17625336	Cep55	0.0812073	1.27784	0.00332901	-1.93745	0.975508	1.00725	0.710099	-1.09238
17611325	Cep72	0.448525	1.14054	0.0179491	-1.83456	0.364926	-1.14877	0.918555	-1.0149
17640920	Cep78	0.76102	-1.03109	0.0439206	-1.31402	0.388402	-1.12677	0.504657	-1.0946
17827707	Cep83	0.192359	-1.18165	0.0836235	1.27675	0.343669	-1.06454	0.0420675	1.18743
17762567	Cers6	0.00341716	-1.39035	0.0241126	-1.2063	0.794595	-1.04225	0.58536	-1.09212
17728221	Ces1a	0.571172	-1.10557	0.00908462	2.16199	0.676088	1.08657	0.477698	-1.15533
17731269	Ces2a	0.12027	1.19706	0.0397894	-1.3157	0.8888	-1.01246	0.149639	-1.15947
17626893	Ces2i	0.825433	1.01658	0.513753	-1.05125	0.434366	1.06411	0.017962	1.31941
17735015	Cetn3	0.0314749	-1.15598	0.00303184	1.33173	0.943373	-1.00505	0.191368	-1.11035
17793191	Cfap100	0.653863	1.04654	0.0421169	-1.31925	0.59143	-1.05037	0.358098	1.09146
17727822	Cfap20	0.513633	1.0488	0.0442453	-1.21266	0.0818207	-1.11059	0.283666	1.05773
17696726	Cfap36	0.975733	1.00243	0.0118008	-1.38983	0.672637	-1.01877	0.0129223	-1.19075
17724208	Cfap53	0.71467	1.03745	0.0106146	-1.52788	0.610984	-1.04928	0.740616	-1.03146
17833957	Cfd	0.373401	-1.15524	0.0159758	-1.7829	0.285032	-1.12383	0.177698	-1.16725
17684843	Cfh	0.881113	-1.04481	0.0665947	-1.99058	0.466967	-1.14055	0.0441898	-1.6075
17749302	Cgn	0.0494419	1.23622	0.0365507	-1.26507	0.0234874	-1.13518	0.0055828	1.21302
17853889	Cgnl1	0.00340612	1.69973	0.00383025	-1.67164	0.618348	1.04929	0.291591	-1.11439
17869318	Chaf1a	0.0396876	1.40755	0.0654755	-1.33155	0.366151	-1.07742	0.0984771	-1.17015
17757815	Chchd10	0.0163142	-1.17492	0.00109834	1.4046	0.791817	-1.00986	0.609862	1.0194
17790457	Chchd3	0.0755971	-1.12439	0.00551211	1.30717	0.61866	-1.01896	0.213548	1.05286
17797116	Chchd7	0.554239	1.0449	0.0278022	-1.25887	0.211075	-1.15372	0.756786	-1.0324
17804603	Chd5	0.303908	1.08878	0.682888	-1.03224	0.0488467	1.22191	0.655526	1.03505
17731978	Chd9	0.0349893	1.12358	0.0142196	-1.16688	0.0399343	-1.22131	0.176452	1.11545
17850971	Chek1	0.0726946	1.17691	0.0233915	-1.27145	0.286386	1.19789	0.788602	1.04301
17680245	Chi3l1	0.798277	-1.08122	0.0159714	3.14897	0.500837	-1.07903	0.880166	1.01667
17741743	Chi3l3	0.0771259	1.19047	0.0462376	-1.23396	0.585776	1.07134	0.796734	-1.03257
17622730	Chka	0.0491674	-1.16673	0.00203921	1.48291	0.0252984	1.17197	0.000189333	1.82631
17840136	Chkb	0.018499	-1.38704	0.010664	1.47005	0.306461	-1.14134	0.21204	1.1823
17653221	Chmp6	0.0047376	1.32926	0.0119233	-1.24503	0.777221	-1.03854	0.885289	-1.01939
17727473	Chn3	0.411376	1.26352	0.317877	-1.33782	0.752412	1.01894	0.0297249	-1.2016
17664380	Chodl	0.562388	1.05147	0.574351	-1.04979	0.0808247	-1.13381	0.015394	1.24514
17829851	Chrac1	0.324931	1.05197	0.00863632	1.24231	0.49593	-1.05369	0.829056	-1.01624
17773262	Chrna1	0.163694	-1.21459	0.16804	1.2115	0.0206151	1.29176	0.771029	1.02171
17637749	Chst15	0.201902	-1.11908	0.0132869	1.36699	0.190007	-1.19118	0.0437478	1.38086
17758328	Chst3	0.66956	-1.15922	0.533599	-1.24439	0.0516956	-1.23584	0.00341424	1.61527
17724949	Chst9	0.19897	1.08926	0.0446316	1.17423	0.0855243	-1.19744	0.0463719	1.25364
17727918	Ciapin1	0.182251	-1.09122	0.0157356	1.24387	0.750959	-1.01921	0.299125	1.06897
17749555	Ciart	0.00878789	-1.90107	0.0947484	1.34057	0.87053	-1.00943	0.0217189	1.21819
17852677	Cib2	0.0317528	1.12501	0.00661804	-1.20729	0.835113	-1.02642	0.61677	1.06568
17723983	Cidea	0.00231326	-1.49361	0.00853953	1.32325	0.519941	-1.02334	0.429613	1.02916
17817643	Cipc	0.0523854	-1.15532	0.00236407	1.43715	0.814414	1.01845	0.0485685	1.22701
17833787	Cirbp	0.677436	-1.02792	0.0243423	-1.24204	0.254109	-1.16518	0.637426	-1.06025
17847383	Cish	0.37728	1.10888	0.109465	1.2383	0.927596	1.01444	0.0232137	1.69922
17678504	Cit	0.264905	1.1647	0.0398899	-1.42371	0.0839324	-1.08681	0.969171	1.0015
17878161	Cited1	0.279614	-1.12264	0.0280312	-1.36623	0.700591	-1.02826	0.118225	-1.14318
17801737	Cited4	0.639395	1.0288	0.00180751	1.51195	0.654195	-1.08502	0.525711	1.1244
17761468	Ciz1	0.0134858	-1.21969	0.0185499	1.19779	0.125281	-1.09012	0.0336157	1.15233
17708936	Ckap2	0.283996	1.14304	0.102602	-1.25618	0.0240259	-1.62772	0.628401	1.07469
17777174	Ckap2l	0.0115271	1.31082	0.00141928	-1.61799	0.38482	-1.16892	0.63999	-1.08424
17764059	Ckap5	0.305239	1.03367	0.0014298	-1.2473	0.205067	-1.08383	0.87355	-1.00907
17824446	Ckb	0.0653666	1.27693	0.034798	-1.3563	0.00888331	1.10451	0.749039	-1.00718
17614048	Ckm	0.110523	1.26478	0.0303139	1.45908	0.114967	-1.06937	0.773158	-1.01035
17748934	Cks1b	0.0993816	1.24969	0.39119	1.10536	0.0278007	-1.2314	0.334761	-1.06982
17718441	Cks2	0.954136	1.00263	0.0056535	-1.26188	0.496218	-1.10094	0.0413327	1.46432
17812547	Clcn6	0.306137	1.09854	0.0102475	1.44271	0.150598	-1.05614	0.00230192	1.23692
17759558	Clcn6	0.565165	1.05681	0.0073373	1.55864	0.208131	1.05557	0.00122792	1.34219
17644476	Clcn7	0.0855983	-1.2908	0.111504	1.25704	0.413244	-1.10091	0.0115592	1.59235
17644086	Cldn6	0.0184768	-1.16192	0.132596	1.07645	0.0277319	1.37287	0.343067	-1.10593
17787552	Clec2g	0.377276	1.15997	0.891132	1.02205	0.116965	-1.15201	0.0411082	-1.23476
17786945	Clec4a1	0.100848	1.40809	0.0216364	-1.80247	0.205359	1.09948	0.736347	-1.02292
17786997	Clec4d	0.0517457	-1.57072	0.625823	1.09069	0.932723	-1.02788	0.0355228	-2.5986
17794657	Clec4e	0.362255	-1.19805	0.592389	-1.10758	0.977053	1.00815	0.0319496	-2.35688
17671275	Clec4g	0.181114	-1.09757	0.0182398	1.24839	0.368873	-1.08664	0.0530674	1.25015
17863003	Clic5	0.0233659	1.67122	0.0564844	1.46575	0.86219	-1.01414	0.564419	1.04875
17820421	Clip4	0.423031	-1.08522	0.00482259	1.67976	0.0479536	-1.20085	0.235253	1.09492
17824156	Clmn	0.24709	1.18587	0.0476636	-1.42675	0.995901	-1.00059	0.906345	1.01371
17844918	Cln6	0.504602	1.044	0.0238608	-1.2319	0.410481	-1.1173	0.986235	1.00222
17753567	Clpsl2	0.117249	-1.11518	0.0221518	1.21985	0.849558	-1.03134	0.540074	1.10746
17804358	Clstn1	0.033872	1.27799	0.00892057	-1.44511	0.602894	1.03627	0.198616	-1.10212
17854847	Clstn2	0.184598	-1.25651	0.239244	1.21778	0.045093	-1.25516	0.0303316	1.29622
17714551	Cltb	0.299276	1.06849	0.029409	1.20263	0.170047	-1.07805	0.542818	-1.03033
17648386	Cluh	0.738775	-1.03351	0.0333649	1.34131	0.683021	-1.04003	0.688888	-1.03921
17700825	Clybl	0.74308	-1.04594	0.460924	1.10979	0.0278813	-1.31199	0.444713	1.07049
17674687	Cmklr1	0.486095	1.05946	0.120717	-1.15968	0.555717	1.04717	0.00479754	-1.5013
17792801	Cml5	0.352391	1.05335	0.194801	-1.07992	0.0484634	-1.26472	0.0802445	1.21525
17848531	Cmtm6	0.596462	1.02749	0.0180737	-1.20014	0.735584	1.01915	0.411709	-1.04912
17856203	Cmtm7	0.940108	-1.00418	0.0191268	-1.21932	0.305514	-1.0482	0.58744	1.02391
17744258	Cmya5	0.00940942	1.41773	0.00583811	1.49102	0.055408	-1.13862	0.382042	1.04874
17727423	Cndp2	0.0412515	1.30641	0.055714	-1.27206	0.989853	-1.00092	0.924036	-1.00691
17701735	Cnih1	0.307619	1.05583	0.00685896	-1.26921	0.945424	-1.0046	0.337981	-1.07095
17811342	Cnksr1	0.0168868	-1.34651	0.0223094	1.31413	0.0672561	-1.25584	0.116907	1.19986
17872391	Cnksr2	0.586114	1.07022	0.411553	-1.11083	0.0522658	-1.10162	0.00343505	1.24563
17842653	Cnn1	0.0533272	2.28047	0.0767811	-2.05461	0.171259	1.10214	0.0092747	-1.3163
17833909	Cnn2	0.622239	-1.0492	0.0425004	-1.30297	0.183559	1.03639	0.833649	1.005
17858642	Cnot11	0.218999	-1.07132	0.423681	1.04301	0.0431341	-1.23673	0.734445	-1.0268
17865613	Cnppd1	0.0122597	-1.22374	0.0121758	1.22424	0.223816	1.08747	0.193073	1.09542
17672394	Cnpy4	0.183098	1.04238	0.00067328	-1.27928	0.669559	-1.03822	0.276511	-1.10816
17682489	Cnst	0.197187	1.10835	0.012457	-1.33315	0.0696143	1.12197	0.0590343	-1.13014
17640830	Cntf	0.0531858	-1.39477	0.0107118	1.73821	0.0606434	-1.35436	0.982381	-1.00275
17813453	Cntfr	0.0452567	1.22185	0.0175052	-1.31259	0.484308	1.04325	0.371197	1.0569
17785733	Cntn4	0.577942	-1.04498	0.0481618	1.22711	0.684892	-1.08667	0.332386	1.23334
17783120	Cntnap2	0.0239365	-1.25315	0.0276796	1.24049	0.472061	1.07261	0.263989	1.12157
17730310	Cntnap4	0.258788	-1.13006	0.292208	1.11927	0.0138098	1.25373	0.121314	-1.11168
17679536	Cntnap5c	0.281828	-1.20469	0.219889	1.24324	0.256609	-1.23715	0.0491996	1.56734
17618760	Coa4	0.769169	-1.03515	0.38962	-1.11187	0.0780409	-1.1866	0.0354156	-1.25465
17772780	Cobll1	0.0507867	1.19229	0.00939046	1.34798	0.808297	1.0138	0.832773	1.01198
17730185	Cog4	0.0991206	-1.05498	0.00159651	-1.20984	0.782412	1.02536	0.676036	-1.03889
17650173	Coil	0.876458	1.01558	0.320619	-1.11148	0.967345	1.00407	0.0320085	-1.3512
17742074	Col11a1	0.166914	-1.10039	0.000552814	-1.76745	0.824707	1.01229	0.392778	-1.05068
17854185	Col12a1	0.0382093	1.7425	0.0479891	-1.6714	0.46433	1.03424	0.796697	-1.01154
17829421	Col14a1	0.0233112	1.27707	0.00171131	-1.66817	0.129081	-1.0643	0.518099	-1.02339
17650326	Col1a1	0.208659	1.07259	0.000700571	-1.55588	0.0982929	-1.05275	0.0106219	-1.11441
17781395	Col1a2	0.895715	1.00747	0.00130779	-1.53423	0.265652	-1.04751	0.0664252	-1.0941
17858944	Col3a1	0.0438399	1.2708	0.0119666	-1.43384	0.974614	-1.00231	0.25093	-1.09573
17735321	Col4a3bp	0.381352	-1.04995	0.0074945	1.28138	0.58856	-1.04217	0.519735	1.05083
17876663	Col4a5	0.235427	1.10413	0.0565329	-1.20765	0.343932	1.03711	0.0398706	-1.10738
17760487	Col5a1	0.129587	1.15992	0.0118773	-1.40663	0.596115	1.03396	0.258949	-1.07935
17864232	Col5a2	0.266661	-1.05337	0.000727807	-1.45793	0.257868	-1.03646	0.16384	-1.04734
17850098	Col5a3	0.199913	1.12072	0.0148179	-1.3565	0.374294	1.0598	0.346631	1.06391
17866373	Col6a3	0.645754	1.06349	0.0157423	-1.64836	0.512338	-1.03956	0.0903289	-1.12757
17829378	Colec10	0.753324	-1.0163	0.256209	1.06566	0.0448128	1.3911	0.0661162	-1.33263
17721377	Colec12	0.0386459	1.29112	0.075727	-1.2223	0.0755466	-1.1207	0.723879	-1.01827
17852888	Commd4	0.29875	-1.06644	0.0120066	1.26541	0.513782	-1.05548	0.409604	-1.07188
17696981	Comtd1	0.000105366	-1.26827	1.39039e-06	2.02498	0.0223157	-1.13726	0.921865	-1.00371
17650576	Copz2	0.437206	1.03286	0.00140059	-1.34393	0.48699	-1.06282	0.245869	-1.11428
17674643	Coro1c	0.0288767	1.22333	0.0105802	-1.31455	0.0418766	-1.15865	0.00854981	1.27152
17659111	Coro6	0.0517825	-1.19448	0.00823093	1.3709	0.372927	-1.06631	0.115885	-1.1368
17657222	Cox10	0.0203975	-1.29828	0.0212277	1.29414	0.896572	-1.00829	0.0111692	-1.30443
17638205	Cox8b	0.501124	1.05853	0.0103141	1.42107	0.580085	-1.01018	0.1692	1.02863
17782230	Cpa1	0.297986	-1.09014	0.0491535	1.22345	0.482686	1.07678	0.681818	-1.04314
17634476	Cpeb1	0.0104863	-1.35569	0.0434736	1.21569	0.719151	-1.0245	0.0118433	1.31635
17694987	Cpeb2	0.0979076	-1.2234	0.212554	1.14903	0.364244	1.08376	0.0141656	1.38683
17655169	Cpeb4	0.00116107	-1.4903	0.0229739	1.18881	0.22885	1.16682	0.0675109	1.31082
17828331	Cpm	0.308774	-1.11761	0.989878	-1.00129	0.342164	1.12839	0.0114144	1.64381
17666429	Cpn2	0.746681	-1.02203	0.139361	1.12289	0.270588	-1.07247	0.022977	1.21726
17778693	Cpne1	0.94524	-1.0037	0.010259	-1.26014	0.207514	-1.13285	0.403341	1.08062
17828810	Cpq	0.0810945	-1.09522	0.00462318	-1.25132	0.260807	1.037	0.550254	-1.01826
17840115	Cpt1b	0.00430357	-2.12326	0.00594168	1.99119	0.197293	-1.07072	0.722688	1.01699
17632602	Cpt1c	0.488505	-1.05042	0.0374238	-1.21891	0.869696	-1.01548	0.650961	1.04383
17777243	Cpxm1	0.204867	1.16194	0.022233	-1.43299	0.41626	-1.03582	0.0573859	1.10815
17637733	Cpxm2	0.72558	1.05296	0.0120369	-1.81807	0.720596	1.0485	0.921669	1.013
17771128	Crat	0.0093393	-1.23902	0.0176315	1.19451	0.828313	-1.02412	0.555566	1.06839
17761871	Crb2	0.436091	1.08022	0.552237	1.05956	0.00414843	-1.22711	0.0586566	1.09536
17859940	Creb1	0.87221	-1.01163	0.480945	-1.05376	0.471181	1.06998	0.0486569	-1.26938
17774623	Creb3l1	0.620608	1.03884	0.00857355	-1.40817	0.750239	-1.01323	0.29731	-1.04722
17790649	Creb3l2	0.0102155	1.18802	0.00641262	-1.21734	0.793941	-1.01705	0.959829	-1.00325
17655188	Crebrf	0.0385776	-1.24475	0.0216641	1.3017	0.14729	1.19081	0.779653	-1.02956
17831510	Creld2	0.601175	1.04333	0.0234841	-1.30581	0.384894	1.14659	0.639712	-1.07354
17813490	Crim1	0.0167341	1.34776	0.0149629	-1.36155	0.429327	-1.03719	0.895474	-1.00583
17857834	Crisp2	0.107391	1.16423	0.429313	-1.0667	0.0859158	1.0557	0.00120385	-1.21656
17710939	Crlf1	0.361328	1.08432	0.00969338	-1.4408	0.834457	1.01358	0.595409	1.03547
17766543	Crls1	0.236667	-1.07676	0.00517176	1.34297	0.445986	-1.07409	0.874081	1.0144
17695080	Crmp1	0.216761	-1.12054	0.0347214	1.27662	0.370054	-1.09084	0.14465	1.16873
17777895	Crnkl1	0.771049	1.01974	0.785792	-1.01841	0.223991	-1.09214	0.0347	-1.21267
17789192	Crot	0.139961	1.18453	0.0143518	-1.46476	0.373184	-1.14778	0.753973	-1.04728
17856156	Crtap	0.883675	-1.0102	0.0258112	-1.25279	0.978863	1.00162	0.069364	-1.152
17827164	Cry1	0.153292	-1.20875	0.0804735	1.28503	7.13337e-05	1.12604	3.62413e-06	1.2855
17774671	Cry2	0.337091	-1.08835	0.334555	1.0889	0.73667	1.02459	0.0136089	1.32777
17665078	Crybg3	0.0312513	1.17853	0.00148432	1.4797	0.896057	1.01372	0.239304	1.14489
17665083	Crybg3	0.651596	1.04658	0.0068967	1.61314	0.816008	-1.01866	0.0579061	1.21658
17750384	Csf1	0.9503	-1.0053	0.448281	1.06928	0.751154	-1.02288	0.00381406	1.49391
17723614	Csf1r	0.212525	1.20183	0.0012651	-2.73053	0.285137	-1.19668	0.190978	-1.25734
17830385	Csf2rb	0.541359	-1.07581	0.0266826	1.45529	0.99732	-1.00024	0.518321	-1.04822
17650883	Csf3	0.946522	-1.02494	0.140233	1.88448	0.393154	-1.31808	0.0259452	2.71245
17802062	Csf3r	0.976391	1.00344	0.283165	1.14469	0.691515	1.03309	0.0473803	1.24091
17856536	Csrnp1	0.045036	-1.48669	0.300617	1.17772	0.0880843	1.24247	0.0262697	1.3947
17633305	Csrp3	0.00233168	1.35933	0.0130364	-1.20926	0.183567	1.10495	0.384595	1.06249
17767119	Cst5	0.0207167	1.34293	0.0434032	-1.26111	0.499296	-1.07197	0.677134	1.04289
17666037	Csta	0.0824516	-1.25955	0.0203396	1.45225	0.376014	1.17048	0.85629	-1.03102
17757508	Cstb	0.00106309	-1.21309	4.12846e-05	1.5576	0.822896	-1.01301	0.698094	1.02282
17764385	Cstf3	0.629621	-1.03258	0.0765251	-1.15713	0.157823	1.12456	0.0379871	-1.22934
17743424	Ctbs	0.255312	1.0918	0.0357676	-1.22887	0.364606	-1.05287	0.365838	-1.05272
17727278	Ctdp1	0.0415084	-1.28001	0.061986	1.23893	0.833991	-1.01707	0.00189977	1.73378
17627697	Ctgf	0.0270517	1.46372	0.0497277	-1.36463	0.0570465	1.20371	0.0459279	-1.22163
17752186	Cth	0.432365	1.08447	0.0244292	-1.38735	0.778601	1.02793	0.357643	-1.0998
17713990	Ctla2a	0.665701	1.08574	0.0356188	1.73451	0.170027	-1.12381	0.404763	-1.06716
17792458	Ctnna2	0.514411	1.08032	0.366279	1.11635	0.0737608	-1.2283	0.0303621	1.3239
17773961	Ctnnd1	0.202207	1.09096	0.0596805	-1.16052	0.970026	1.00237	0.0169767	-1.26222
17658448	Ctns	0.00642873	-1.46898	0.020494	1.31521	0.33546	1.13374	0.0938663	1.28546
17733708	Ctrb1	0.44652	1.0979	0.575106	1.06984	0.207934	1.09387	0.0222282	1.24219
17733194	Ctrl	0.912711	-1.00932	0.0218072	1.33639	0.913775	-1.01733	0.0879678	1.39774
17713915	Cts7	0.906605	-1.01318	0.868326	-1.0187	0.378267	-1.05654	0.0255945	1.21263
17638603	Ctsd	0.00681987	-1.14956	0.00200805	1.21474	0.265099	1.0467	0.817902	-1.0087
17740865	Ctss	0.428352	-1.18942	0.019029	-2.11612	0.966776	-1.00464	0.034142	-1.39168
17789873	Cttnbp2	0.438715	1.05632	0.0286537	-1.23795	0.503849	-1.08166	0.788885	1.0311
17671189	Ctxn1	0.00982178	1.27876	0.0417287	-1.17005	0.363962	1.06127	0.871661	1.01005
17757010	Cuta	0.340747	-1.04917	0.00893448	1.23524	0.386093	1.04058	0.953937	-1.00252
17842064	Cwc15	0.699726	-1.02515	0.028915	1.22137	0.620215	-1.04788	0.160312	-1.16196
17731597	Cx3cl1	0.0148551	-1.57018	0.00300313	2.02986	0.599104	-1.09934	0.0302981	1.72647
17693465	Cxcl1	0.314443	-1.19584	0.00284578	2.76114	0.854815	-1.01783	0.0334701	1.33412
17688711	Cxcl10	0.0339407	-1.58893	0.0107725	1.93239	0.613144	1.06022	0.042107	1.36991
17688703	Cxcl11	0.665826	1.10699	0.00686305	3.06237	0.0283971	-1.42044	0.107525	1.24134
17658124	Cxcl16	0.772584	1.03977	0.0494459	1.4213	0.103002	-1.07745	0.0300993	1.12379
17693487	Cxcl6	0.724689	1.12784	0.0751145	2.14043	0.410718	-1.1592	0.0218544	1.79842
17688717	Cxcl9	0.0529076	-1.19946	0.0328002	1.23871	0.244327	1.19136	0.825897	-1.0306
17729820	Cyb5b	0.0373562	1.1433	0.00109837	1.44298	0.460845	-1.02539	0.980288	1.00081
17657594	Cyb5d1	0.487252	1.02678	0.00364056	-1.23503	0.15768	1.17626	0.0123698	-1.49908
17680284	Cyb5r1	0.114953	-1.06063	0.00263547	-1.21561	0.96904	1.0033	0.294206	-1.1011
17635940	Cyb5r2	0.0761848	1.18041	0.0793111	1.17738	0.00219772	-1.62624	0.00609751	1.44521
17839557	Cyb5r3	0.0484112	1.23537	0.0512014	-1.23029	0.870338	-1.01111	0.354908	-1.06865
17876099	Cybb	0.216673	-1.2454	0.000664649	-4.19533	0.68214	-1.10449	0.0498708	-1.8712
17830106	Cyc1	0.954152	1.00392	0.0118475	1.32323	0.00325803	-1.06854	0.0670907	-1.02664
17655666	Cyfip2	0.0297967	1.24919	0.0241468	-1.26859	0.555355	1.09377	0.649912	-1.07069
17844555	Cyp1a1	0.00451926	-1.32366	0.00286528	-1.37355	0.215263	1.19626	0.902938	1.01595
17819669	Cyp1b1	0.0454003	-1.28589	0.0507506	1.27361	0.514449	-1.11776	0.204521	1.26614
17641805	Cyp26c1	0.62666	-1.06797	0.62493	1.06833	0.0124863	1.27984	0.735071	1.02096
17860505	Cyp27a1	0.288034	-1.21866	0.0337388	1.6697	0.122174	-1.15318	0.29797	1.09103
17614591	Cyp2a1	0.124635	-1.20039	0.0370706	1.33627	0.512935	-1.15281	0.799194	1.05538
17614579	Cyp2a3	0.00410657	1.21417	0.0222197	-1.1265	0.933141	1.01493	0.663479	1.08095
17666842	Cyp2ab1	0.156146	-1.08282	0.633107	-1.02382	0.0881529	-1.13344	0.0162021	1.2497
17630789	Cyp2b21	0.349259	1.17853	0.243693	-1.23599	0.0247247	1.35736	0.0837018	-1.22094
17641925	Cyp2c24	0.934499	1.01317	0.556284	-1.10068	0.0408861	1.33887	0.181816	-1.17146
17734716	Cyp2c6v1	0.0112138	-1.19602	0.00748469	1.22262	0.77637	1.03725	0.51305	1.09011
17679209	Cyp3a85-ps	0.0510706	1.31294	0.0143567	-1.50561	0.617084	1.12296	0.756984	-1.07359
17706758	Cyp4f18	0.803339	-1.01216	0.479043	-1.03607	0.104808	1.11853	0.0263012	1.20241
17781286	Cyp51	0.0123733	1.59935	0.006021	1.78046	0.208992	1.12192	0.463667	1.06422
17746437	Cyp7b1	0.716441	1.10854	0.367769	1.30742	0.773005	-1.02785	0.0193477	1.40067
17751869	Cyr61	0.894559	-1.0085	0.000370799	-1.94955	0.195151	1.16789	0.0218484	-1.43926
17722455	Cystm1	0.0183028	-1.24001	0.000392126	1.84603	0.0215218	-1.07296	0.344555	-1.0208
17663775	Cyth1	0.233343	1.05931	0.124613	1.08288	0.0490446	1.28761	0.325691	1.10652
17872596	Da2-19	0.0193566	1.41903	0.0557282	-1.2802	0.352201	1.11737	0.398379	1.10479
17736144	Dab2	0.0828729	1.2879	0.016833	-1.54384	0.990852	-1.00054	0.428837	-1.03971
17761693	Dab2ip	0.0148929	1.42708	0.034706	-1.31383	0.433825	-1.10728	0.700357	1.0497
17816443	Dact1	0.0171689	1.42931	0.19757	1.1508	0.892819	-1.01233	0.0115693	1.45766
17855772	Dag1	0.0238758	1.31506	0.0187775	-1.34314	0.610044	-1.04988	0.236412	-1.13046
17676032	Daglb	0.0207828	1.20885	0.00386573	-1.36029	0.0662688	-1.1336	0.615815	1.02755
17736949	Dap	0.0076063	-1.37651	0.00749194	1.3784	0.190584	-1.07027	0.768026	1.01371
17762323	Dapl1	0.746549	1.0511	0.982535	1.00336	0.0441575	-1.37282	0.207391	1.17847
17751599	Dapp1	0.00319243	-1.68043	0.000879851	2.07565	0.459515	-1.13507	0.00828582	2.12334
17714410	Dbn1	0.0746363	1.14658	0.0170116	-1.25192	0.450591	1.01839	0.367084	1.02242
17768822	Dbndd2	0.247945	1.20607	0.741045	1.05034	0.0704509	-1.13076	0.0175059	1.21622
17616470	Dbp	0.108201	-1.14374	0.00564214	1.42273	0.00267456	-1.20553	0.00118836	1.26086
17870364	Dcaf12	0.248359	1.14977	0.338994	-1.11868	0.00229234	1.3751	0.116194	-1.09645
17822940	Dcaf5	0.0845582	-1.11342	0.798853	1.0129	0.0391328	1.28657	0.921862	-1.00875
17652050	Dcaf7	0.608901	-1.02156	0.0277582	-1.13897	0.798471	-1.01198	0.0132929	-1.20321
17682036	Dcaf8	0.294621	-1.05405	0.807427	-1.01144	0.21291	-1.04317	0.00159774	-1.24283
17755123	Dcbld1	0.461526	1.05405	0.00651908	-1.3999	0.46067	1.13032	0.967045	-1.00663
17693604	Dck	0.119442	-1.10771	0.00653183	-1.30879	0.0281027	-1.16365	0.216788	-1.06815
17643006	Dclre1a	0.0109647	-1.23418	0.00605178	1.28295	0.538983	-1.02884	0.021584	1.16776
17827785	Dcn	0.292799	1.25387	0.0266343	1.89724	0.130575	-1.03961	0.800783	-1.00553
17786505	Dcp1b	0.00609765	-1.27536	0.00250443	1.36364	0.219215	-1.1094	0.285328	-1.09187
17829145	Dcstamp	0.0146665	-1.34385	0.0194667	1.31169	0.507377	1.10761	0.847758	-1.02919
17705179	Dct	0.885792	1.01252	0.23109	1.12158	0.711889	1.01636	0.00551135	1.24969
17743347	Ddah1	0.0230842	1.77352	0.0554346	-1.53398	0.807395	1.01027	0.514867	-1.02841
17774514	Ddb2	0.872666	-1.01055	0.138686	1.12007	0.0974101	-1.173	0.0407582	1.24681
17708599	Ddhd2	0.521383	1.07154	0.11498	-1.21859	0.0430515	-1.25049	0.800613	1.02084
17634960	Ddias	0.294762	1.08492	0.0239967	-1.27073	0.60766	-1.04131	0.121445	1.15337
17828625	Ddit3	0.00148371	-2.84992	0.0425186	1.48615	0.26091	1.23124	0.0374088	1.62851
17758309	Ddit4	0.0461782	-1.36488	0.141278	1.22064	0.89258	1.01047	0.105886	1.16261
17742949	Ddit4l	0.145374	-1.20853	0.0173101	1.50812	0.961753	-1.00241	0.00125447	-1.46554
17840779	Ddn	0.356389	1.06121	0.636621	1.02954	0.0346839	-1.1965	0.0026185	1.4634
17757889	Ddt	0.000756904	-1.26401	0.00206913	1.19709	0.845067	-1.0093	0.226792	-1.06543
17862095	Ddx11	0.999827	-1.00002	0.00999727	-1.43261	0.343118	-1.14715	0.914375	1.01473
17733568	Ddx19a	0.126278	-1.07933	0.0056326	-1.23933	0.57981	-1.03316	0.717355	1.02129
17733273	Ddx28	0.934449	-1.00809	0.834441	1.02074	0.427029	1.0684	0.034571	-1.266
17863223	Defb49	0.771896	-1.024	0.117806	1.16409	0.0024365	1.20248	0.532832	-1.01864
17741483	Dennd2c	0.604875	-1.11767	0.407862	1.20113	0.621433	1.04632	0.00929435	1.48951
17743717	Depdc1	0.0594213	1.34276	0.0195765	-1.53098	0.540359	-1.12552	0.853528	-1.03543
17695606	Depdc5	0.0948731	1.13281	0.475198	-1.04608	0.0179157	-1.20807	0.682365	-1.02172
17829407	Deptor	0.77892	-1.03764	0.0374572	1.45813	0.232962	-1.41712	0.814869	1.06405
17634078	Det1	0.0889413	-1.14612	0.0363783	1.20774	0.798829	1.02389	0.892902	1.01251
17643588	Dexi	0.00736528	1.27688	0.00167832	-1.44139	0.701251	-1.01833	0.100874	1.0981
17791270	Dfna5	0.0191875	1.12626	0.000706373	-1.34357	0.829523	-1.02194	0.224622	1.14514
17808038	Dfnb31	0.963729	1.00447	0.0374354	1.32693	0.260569	1.1348	0.252959	1.13755
17635148	Dgat2	0.703285	-1.03641	0.743894	-1.03107	0.460844	1.06162	0.00906437	1.41549
17815556	Dgkb	0.457066	1.0753	0.0134006	-1.45238	0.518861	-1.09418	0.725582	-1.04915
17792628	Dguok	0.100759	1.0558	0.490385	1.01957	0.558822	1.05403	0.0360047	-1.29256
17800494	Dhcr24	0.00725935	1.93341	0.016655	1.67827	0.796511	1.01406	0.00268911	-1.3991
17622570	Dhcr7	0.0425395	1.6213	0.0524277	1.56721	0.869761	1.01654	0.369928	1.0994
17735139	Dhfr	0.0842844	1.17702	0.0174957	-1.32095	0.717584	1.02208	0.0558822	1.16192
17735806	Dhx29	0.823498	-1.00927	0.00307167	-1.28128	0.185775	1.04493	0.459887	-1.02275
17704792	Diaph3	0.0437722	1.34667	0.00633408	-1.71	0.579783	-1.06736	0.836887	1.02408
17823500	Dio2	0.79354	1.01951	0.0439796	1.22205	0.49162	1.06214	0.691433	1.03462
17720316	Dip2c	0.0573162	-1.15891	0.000389031	1.84621	0.483437	-1.02797	0.153283	1.06493
17852310	Dixdc1	0.0359864	1.20714	0.0455878	-1.18976	0.461258	-1.14109	0.628796	-1.08843
17708195	Dlc1	0.039748	1.44891	0.199243	-1.20876	0.974334	-1.00253	0.0160043	-1.34366
17696898	Dlg5	0.220128	1.11007	0.0461268	-1.22797	0.797186	-1.02446	0.463324	-1.07387
17701792	Dlgap5	0.142661	1.27369	0.0456526	-1.46328	0.747988	1.02142	0.0257871	-1.23746
17789619	Dlx5	0.179012	1.11298	0.0480003	-1.20353	0.419094	1.17	0.126115	-1.39988
17735192	Dmgdh	0.0441579	-1.21819	0.128208	1.13914	0.461105	1.0552	0.0205965	1.27761
17852626	Dmxl2	0.2245	1.11399	0.0180065	-1.33773	0.371059	1.1244	0.16234	-1.22046
17613166	Dnaaf3	0.0383754	1.18803	0.0272459	-1.21255	0.633538	1.05837	0.595626	1.06544
17864437	Dnah7	0.0952094	1.0771	0.0408651	1.10696	0.881444	-1.01772	0.0170932	-1.54404
17657302	Dnah9	0.584575	-1.04455	0.0700389	-1.19748	0.0454139	1.2383	0.590388	-1.04446
17653962	Dnaja3	0.0138429	-1.34476	0.0441351	1.22771	0.368156	1.05426	0.0873789	-1.12463
17732742	Dnajb1	0.00391022	-1.26462	0.0414015	-1.12321	0.0647567	1.79451	0.700539	-1.1003
17670177	Dnajb11	0.166053	1.12944	0.047364	-1.22588	0.361786	1.027	0.10084	-1.05657
17860596	Dnajb2	0.0367044	-1.2001	0.878582	-1.00967	0.002119	1.30977	0.0666861	-1.10026
17763285	Dnajc10	0.282476	1.0678	0.0141178	-1.24616	0.849545	-1.00547	0.00869372	-1.13783
17754887	Dnajc12	0.140423	-1.14295	0.00579829	1.47873	0.67946	-1.04366	0.155971	-1.18249
17814510	Dnajc27	0.978108	1.00233	0.0480967	-1.25112	0.158887	-1.15878	0.340662	1.09648
17697186	Dnajc9	0.0259186	1.23067	0.0761602	-1.15353	0.0718622	1.07245	0.00172461	-1.2394
17817338	Dnal1	0.728733	1.03246	0.0160883	-1.41024	0.636164	1.06093	0.112888	-1.264
17842480	Dnm2	0.403398	-1.03492	0.672321	1.01689	0.877375	-1.00563	0.00470042	1.21464
17850177	Dnmt1	0.00924001	1.23817	0.00450017	-1.29871	0.827666	-1.02088	0.201019	-1.14565
17865725	Dnpep	0.673828	1.03897	0.0264189	1.33597	0.847388	1.00963	0.545005	-1.03133
17865896	Dock10	0.128532	1.20472	0.0260662	-1.39949	0.461087	1.03909	0.00713017	-1.26958
17815609	Dock4	0.0338039	1.24926	0.00493437	-1.4832	0.468087	1.0485	0.291303	-1.07447
17850369	Dock6	0.164725	1.07791	0.00908736	-1.23256	0.881639	-1.01148	0.48252	-1.0572
17808785	Dock7	0.0901392	1.10834	0.0157741	-1.20465	0.184675	-1.08274	0.346954	-1.0543
17727906	Dok4	4.80229e-05	1.28466	0.00353292	-1.0859	0.458238	-1.07405	0.498389	1.06693
17771111	Dolk	0.0276623	1.18096	0.0180912	-1.20908	0.0904885	-1.07235	0.419779	-1.02865
17846345	Dopey1	0.883554	-1.01065	0.0369729	-1.23247	0.161893	-1.10631	0.891588	1.0086
17664786	Dopey2	0.0909599	-1.08247	0.00394821	-1.23805	0.294721	1.07067	0.476212	1.04551
17833617	Dot1l	0.0774323	-1.44278	0.873504	-1.02667	0.300422	1.12235	0.0133767	1.50801
17823056	Dpf3	0.218436	1.14645	0.0249013	-1.3881	0.57726	1.09457	0.414268	-1.14535
17809765	Dph2	0.550975	-1.06736	0.0928802	1.24649	0.0477113	-1.11967	0.016456	1.17261
17775569	Dph6	0.023463	-1.38216	0.251713	1.12919	0.0352181	-1.23109	0.91888	-1.00723
17772657	Dpp4	0.0456135	1.23145	0.012668	-1.3663	0.59371	-1.15183	0.969108	1.01011
17770252	Dpp7	0.0159216	-1.16917	8.91569e-05	1.86425	0.190847	-1.05125	0.00468131	1.19857
17867926	Dpp9	0.944822	-1.00298	0.00574012	1.24284	0.835831	-1.00892	0.697553	1.01692
17742246	Dpyd	0.0864866	1.16294	0.028103	-1.25199	0.477644	-1.07644	0.77033	1.02984
17703965	Dpysl2	0.264174	1.21915	0.204077	1.2605	0.000113298	-1.25614	0.227465	1.0218
17726013	Dpysl3	0.0094235	1.64607	0.0150487	-1.54435	0.772182	-1.02703	0.68239	-1.03865
17714592	Drd1	0.686983	-1.06311	0.288387	1.18846	0.0733135	1.17379	0.0177924	1.29417
17725002	Dsc2	0.00369667	1.20485	0.00209389	-1.24255	0.830541	1.02521	0.0501075	1.35309
17837374	Dscc1	0.160183	1.31644	0.0119885	-2.0085	0.92062	-1.00831	0.0796304	-1.2
17755250	Dse	0.00220057	1.21154	0.000392236	-1.35127	0.371081	1.07363	0.939906	-1.00568
17679526	Dsel	0.365594	-1.05433	0.00111846	-1.54324	0.345434	-1.17591	0.404009	-1.15183
17778813	Dsn1	0.00820023	1.25742	0.000645635	-1.57376	0.0225085	-1.50677	0.990936	-1.00137
17718926	Dsp	0.00133388	1.22083	0.000272085	1.35135	0.0318474	-1.12687	0.187203	1.06045
17680068	Dstyk	0.783089	-1.01853	0.0209769	-1.25889	0.379135	1.07962	0.579256	1.04784
17821870	Dtd2	0.621233	1.09541	0.124912	-1.39101	0.0060834	-1.3698	0.0701638	-1.1568
17687639	Dtl	0.161886	1.24135	0.007943	-1.86022	0.932558	-1.00894	0.466042	1.08275
17721847	Dtna	0.0455571	1.48194	0.0196668	-1.67623	0.278609	1.04219	0.0130489	-1.15092
17814455	Dtnb	0.144341	-1.0642	0.00508743	-1.21091	0.941567	1.00878	0.95393	1.00691
17765776	Dtwd1	0.340199	-1.07141	0.0262563	-1.24538	0.173252	-1.2478	0.619406	-1.07455
17869168	Dus3l	0.799852	-1.01778	0.0348599	1.22656	0.586545	-1.03014	0.0540863	-1.1454
17682903	Dusp10	0.0766997	1.33458	0.330934	1.14403	0.0426752	1.35358	0.0491742	1.33409
17659424	Dusp14	0.0581123	1.36819	0.0165176	-1.60508	0.618774	1.104	0.999186	1.0002
17759651	Dusp14	0.273589	1.13177	0.0180147	-1.45886	0.458096	1.08432	0.344089	1.11158
17712103	Dusp4	0.056201	-1.57157	0.0325119	1.72515	0.0740448	1.17296	0.0229118	1.26923
17626435	Dusp5	0.096804	-1.17558	0.00906096	1.4256	0.815384	-1.019	0.017921	1.33983
17827855	Dusp6	0.00792558	-1.31846	0.691849	-1.02424	0.246796	1.16743	0.0355716	-1.42791
17847293	Dusp7	0.433345	1.11483	0.460222	-1.10735	0.706174	1.03438	0.0361782	1.29543
17647653	Dvl2	0.00515322	-1.31622	0.00254082	1.39524	0.402576	1.10855	0.0265055	1.45945
17781476	Dync1i1	0.213928	1.08441	0.0173251	-1.23972	0.868518	-1.01596	0.266723	-1.12269
17813740	Dync2li1	0.268653	1.14214	0.0334829	-1.39023	0.135853	-1.19334	0.322494	-1.1129
17664904	Dyrk1a	0.594099	-1.01831	0.242177	1.04398	0.469492	1.0384	0.0161527	1.20778
17684037	Dyrk3	0.159303	1.21875	0.748785	1.04009	0.0161523	-1.21425	0.00174586	1.43485
17777854	Dzank1	0.064405	1.13325	0.0115081	-1.24386	0.387945	1.08523	0.151106	-1.16154
17705247	Dzip1	0.231713	1.13674	0.00893338	-1.54139	0.636496	1.03256	0.981309	1.00157
17693741	Dzip1-ps1	0.858263	-1.02779	0.953424	1.00899	0.898577	1.0115	0.0323405	1.3115
17778476	E2f1	0.00153356	1.28675	0.000237385	-1.50488	0.710087	-1.03743	0.236633	-1.13656
17715465	E2f3	0.00707893	1.21874	0.00110342	-1.38645	0.581361	1.08988	0.381614	1.15154
17828081	E2f7	0.00804446	1.42579	0.00265078	-1.61871	0.927708	1.02015	0.359243	-1.23833
17633312	E2f8	0.0182349	1.36836	0.00875609	-1.47577	0.452599	-1.04188	0.0124629	-1.23755
17871063	Ebp	0.0529175	1.24429	0.000560992	2.23344	0.997083	-1.00039	0.214934	-1.16066
17644205	Eci1	0.158115	1.07055	0.00386373	1.26659	0.355475	-1.06253	0.512966	1.04255
17718588	Ecm2	0.748576	1.0393	0.88791	-1.017	0.00421877	1.20062	0.00362294	-1.20997
17746602	Ect2	0.0192891	1.36857	0.00185783	-1.8327	0.522442	1.07332	0.818254	-1.02511
17718789	Edn1	0.364672	1.19635	0.073437	-1.52673	0.11903	1.25366	0.00594593	-1.83974
17815413	Efcab10	0.144043	1.20112	0.374803	-1.10613	0.0135987	1.52866	0.0396077	-1.3544
17801094	Efcab14	0.0799712	1.1839	0.0334591	-1.25893	0.98987	1.00074	0.025079	-1.21206
17651872	Efcab3	0.126496	-1.10001	0.814883	-1.01246	0.0230109	1.30516	0.0167293	-1.34137
17839622	Efcab6	0.0322583	1.83848	0.330272	-1.23288	0.990669	-1.00313	0.562708	-1.17176
17692039	Efemp1	0.199121	1.19691	0.00346206	-2.06254	0.129572	-1.06256	0.780935	1.00952
17857947	Efhc1	0.00204348	-1.29012	0.0034404	-1.2479	0.961285	-1.00567	0.616031	-1.06126
17748848	Efna1	0.0169457	-1.30503	0.0505317	1.20546	0.960068	-1.0082	0.0266012	1.69143
17709486	Efnb2	0.0308871	1.50729	0.0172488	-1.63619	0.0344582	1.31514	0.00912226	-1.50816
17734486	Egln1	0.983806	-1.00199	0.0277388	1.36462	0.163116	-1.14083	0.129486	-1.15846
17630805	Egln2	0.338047	1.03797	0.00264609	1.25628	0.142528	-1.15497	0.397649	1.07768
17821879	Egln3	0.0690193	-1.42128	0.0818004	1.38997	0.612749	1.0355	0.00212698	1.56689
17722348	Egr1	0.0237204	-1.40297	0.0937226	-1.23199	0.16802	1.2098	0.47668	1.09292
17699889	Egr3	0.0638383	-1.36121	0.173296	-1.22232	0.0243906	1.27705	0.384431	-1.07009
17792789	Egr4	0.0239125	1.19197	0.167946	-1.08687	0.0108209	1.39563	0.835317	1.01657
17630022	Ehd2	0.0269504	1.41357	0.0474526	-1.3321	0.321604	-1.08842	0.248816	-1.10638
17696209	Eif6-ps1	0.0243671	-1.13971	0.00228518	1.29294	0.898663	-1.00938	0.310158	1.08322
17727067	Elac1	0.311865	-1.1029	0.217964	-1.13166	0.34508	1.07248	0.0120917	-1.32981
17684473	Elf3	0.0496422	-1.21599	0.049189	1.21675	0.823296	1.04734	0.685406	1.08825
17879124	Elf4	0.791974	-1.01742	0.0359998	-1.20956	0.923781	1.00651	0.0332756	1.22523
17734860	Ell2	0.243226	-1.03619	0.000917227	-1.25725	0.456627	-1.05232	0.0455061	1.19452
17792308	Elmod3	0.350982	-1.08246	0.215433	1.11677	0.0107235	-1.17655	0.00671319	1.2042
17673043	Eln	0.411685	1.12957	0.0142241	-1.73789	0.75878	-1.01506	0.380003	-1.04584
17846083	Elovl5	0.820857	-1.01698	0.37567	-1.07183	0.0259548	1.2253	0.175853	1.10143
17742626	Elovl6	0.0512467	1.36235	0.023518	1.49226	0.871714	-1.02627	0.275729	-1.20932
17735659	Elovl7	0.42301	1.19797	0.441723	-1.18864	0.0519977	1.3549	0.0212499	-1.50367
17735924	Emb	0.774319	-1.04533	0.0256599	-1.65028	0.428253	-1.09008	0.0105805	-1.55835
17803569	Emc1	0.433141	1.03874	0.00377683	-1.30208	0.148259	-1.07428	0.0740145	-1.10112
17702919	Emc9	0.768203	1.04558	0.897303	-1.01962	0.014827	-1.45244	0.165241	1.1668
17660224	Eme1	0.38508	1.08486	0.0131637	-1.42653	0.0603788	1.20866	0.023161	1.29887
17867144	Emilin2	0.0984609	1.14926	0.0330489	-1.23019	0.438278	1.05532	0.1664	1.11157
17813652	Eml4	0.521212	-1.04024	0.0102267	-1.29299	0.0869217	1.10586	0.47272	1.03593
17787756	Emp1	0.0881	1.28594	0.0203153	-1.5184	0.746421	-1.04166	0.988972	-1.00173
17643612	Emp2	0.129855	1.14729	0.00188739	-1.69228	0.226675	-1.12989	0.37486	1.08912
17687257	Enah	0.00944586	1.57423	0.0597578	-1.28727	0.203789	1.24549	0.67767	-1.06689
17735400	Enc1	0.470797	1.15847	0.123855	-1.4324	0.888767	1.01002	0.0208778	-1.28078
17733147	Enkd1	0.0450224	1.25327	0.04798	-1.2471	0.461245	1.06419	0.891399	1.01118
17721226	Enkur	0.150328	1.2636	0.577391	-1.08305	0.0387449	-1.25039	0.0290913	1.27832
17794801	Eno2	0.0259497	-1.38252	0.017712	1.43996	0.480926	-1.01619	6.46153e-05	1.43216
17626800	Eno4	0.948005	-1.00648	0.177019	1.16448	0.0720624	-1.13597	0.00828481	1.29052
17700192	Enox1	0.0471936	1.21627	0.0183578	-1.30449	0.776419	1.02278	0.87673	1.01233
17611024	Enpp1	0.466235	1.09516	0.186616	-1.19707	0.250431	1.04454	0.00334837	-1.22472
17610996	Enpp3	0.718575	-1.10626	0.0444699	2.12765	0.685704	-1.02667	0.430732	1.05434
17793478	Eogt	0.43179	1.04091	0.00524998	-1.28863	0.479781	-1.07788	0.945105	1.00708
17813849	Epas1	0.0508129	-1.22442	0.0299429	1.27379	0.574871	-1.05239	0.891353	-1.01226
17811031	Epb4.1	0.0133835	-1.74541	0.11491	1.30296	0.317213	-1.09259	0.576507	-1.04821
17627637	Epb41l2	0.667274	1.03025	0.0438326	-1.20557	0.839727	-1.00759	0.731511	1.01299
17862228	Epb41l3	0.0413399	1.40708	0.0211223	-1.5286	0.221389	-1.14653	0.998476	1.00019
17803896	Epha2	0.714076	1.05779	0.994033	1.00114	0.187132	1.19446	0.047105	1.3729
17797653	Epha7	0.0202505	1.21653	0.0131821	-1.24988	0.769772	-1.04365	0.250816	-1.20083
17703888	Ephx2	0.170181	-1.18633	0.0193776	1.47261	0.953508	1.00168	0.12324	1.05399
17800866	Eps15	0.472944	1.05068	0.0343858	-1.21776	0.170238	-1.10256	0.433474	-1.05217
17796002	Eps8	0.739923	-1.01727	0.0886349	-1.11382	0.372913	-1.08426	0.0346641	1.28903
17827803	Epyc	0.313978	1.16853	0.402165	-1.1351	0.0206295	-1.20717	0.0152302	-1.2293
17717799	Ercc6l2	0.592946	-1.04486	0.162393	-1.13811	0.0375459	-1.21753	0.196019	-1.10475
17747548	Erich6	0.221066	-1.16375	0.181321	1.18439	0.545685	-1.03684	0.0214143	1.22296
17700141	Erich6b	0.00221811	-1.29269	0.0486144	1.10867	0.078002	-1.09803	0.0183105	1.16509
17625829	Erlin1	0.00178517	-1.28254	0.00322359	-1.23668	0.618104	1.06929	0.743914	1.04442
17641466	Ermp1	0.0121831	-1.20793	0.0285276	-1.15678	0.213202	-1.06415	0.162186	-1.07459
17662488	Ern1	0.0122446	-1.42544	0.693951	1.03516	0.858592	-1.01839	0.0256327	1.39477
17701662	Ero1a	0.0250227	-1.11784	0.000454202	1.40042	0.355435	-1.04751	0.901494	1.00588
17720162	Ero1b	0.465769	-1.06935	0.0409633	-1.28102	0.100737	-1.15631	0.639333	-1.0352
17703831	Esco2	0.187191	1.23854	0.0196464	-1.66053	0.630139	1.0954	0.327439	-1.21545
17880355	Esco2-ps2	0.129099	1.41141	0.0264808	-1.85893	0.626972	-1.07576	0.171308	-1.26022
17735859	Esm1	0.138387	1.16538	0.0107227	1.45321	0.751847	-1.04339	0.681896	-1.05688
17832605	Espl1	0.0828953	1.2544	0.0196278	-1.44963	0.144348	-1.11205	0.66668	-1.02759
17813015	Espn	0.261322	1.06111	0.234707	-1.0655	0.0848073	-1.11579	0.0112326	1.23855
17683033	Esrrg	0.088776	1.14921	0.00448864	1.43085	0.994022	1.00047	0.481039	1.04671
17614234	Ethe1	0.00642439	-1.23668	0.0216504	1.16041	0.703275	-1.0223	0.0710849	-1.14062
17717431	Etl4	0.345276	1.12085	0.330213	-1.12545	0.643739	1.02717	0.0105761	-1.2753
17842959	Ets1	0.725843	1.02338	0.146438	-1.11682	0.0357379	1.32365	0.035036	1.3261
17664927	Ets2	0.0107787	-1.37509	0.282759	1.09162	0.58067	-1.01515	0.000336407	1.33082
17664609	Eva1c	0.57723	-1.0766	0.0199541	1.57888	0.305723	-1.26679	0.0408269	1.82234
17659048	Evi2b	0.782357	1.10114	0.176142	-1.70767	0.440127	1.12696	0.0181324	-1.71419
17818321	Evl	0.0780136	1.25312	0.0133265	-1.50009	0.378964	-1.06881	0.241013	-1.09703
17817047	Exd2	0.0471851	-1.1966	0.00797282	1.36504	0.329786	-1.07769	0.231172	-1.09988
17682371	Exo1	0.108101	1.12792	0.00210616	-1.51115	0.256054	1.20257	0.261174	-1.19976
17715426	Exoc2	0.765636	-1.02282	0.403081	-1.06828	0.0672303	-1.08829	0.00381309	-1.22703
17641812	Exoc6	0.231325	1.09051	0.0221532	-1.24992	0.54424	1.05492	0.381931	-1.0825
17804244	Exosc10	0.808914	1.01645	0.374057	-1.0652	0.0150972	-1.25197	0.884628	1.00855
17837277	Ext1	0.00930035	1.49513	0.0357013	-1.30539	0.915416	-1.01139	0.70772	-1.04117
17774733	Ext2	0.805865	1.01647	0.00278665	-1.5045	0.989743	1.0007	0.270689	-1.06786
17742166	Extl2	0.177147	1.12287	0.0363689	-1.24518	0.0714336	-1.19451	0.139958	-1.14343
17791133	Ezh2	0.00899308	1.14366	0.000714198	-1.30445	0.622087	-1.03562	0.542734	-1.04457
17708030	F11	0.699141	1.02688	0.0207759	1.26678	0.578453	1.09924	0.760191	1.05253
17744400	F2r	0.765058	-1.02301	0.0160177	-1.32981	0.531827	-1.05933	0.593754	-1.05002
17744395	F2rl1	0.0349093	2.07484	0.236764	-1.3818	0.657937	1.08295	0.133627	-1.36807
17713016	F7	0.811203	1.02767	0.524082	-1.07745	0.0440773	1.29616	0.189741	-1.15153
17721315	F8	0.285895	-1.09251	0.088111	-1.1752	0.0718798	1.12919	0.00305186	-1.37726
17733650	Fa2h	0.138232	-1.25685	0.508007	1.09395	0.423711	-1.04895	0.0124733	1.26086
17737204	Fabp4	0.581432	1.25134	0.7699	-1.12431	0.854844	-1.02415	0.0475797	-1.41287
17623991	Fads1	0.267196	1.23371	0.012658	2.01566	0.113786	-1.07995	0.986886	-1.00067
17640406	Fads2	0.0815492	1.43914	0.0351207	1.63628	0.960789	1.00283	0.550636	1.03577
17623977	Fads3	0.0749481	1.25577	0.0213146	-1.41867	0.218587	-1.04988	0.900083	-1.00447
17654584	Fahd1	0.655224	1.04424	0.00305567	1.77798	0.223313	-1.12618	0.609986	-1.04666
17734997	Faim	0.527127	-1.05995	0.222677	-1.12906	0.120561	-1.14456	0.0179678	-1.30439
17846848	Faim	0.527127	-1.05995	0.222677	-1.12906	0.120561	-1.14456	0.0179678	-1.30439
17658687	Fam101b	0.0251986	1.24526	0.00550197	-1.40907	0.390587	-1.08637	0.51045	-1.06412
17697622	Fam107a	0.020982	1.14979	0.00632388	1.21926	0.235121	-1.21143	0.385636	1.143
17720840	Fam107b	0.751572	1.04252	0.0487835	-1.4104	0.237871	1.14078	0.959945	1.00509
17831149	Fam109b	0.903607	-1.01725	0.64881	-1.06736	0.0123548	-1.34558	0.00789337	1.40178
17797130	Fam110b	0.065239	1.09748	0.00588834	1.21812	0.931018	1.00659	0.677425	1.03242
17624282	Fam111a	0.0511108	1.46227	0.00527111	-2.14013	0.806272	-1.01467	0.362583	-1.05875
17867224	Fam114a1l1	0.219813	-1.09682	0.0234024	-1.25476	0.583089	-1.06164	0.531243	-1.07108
17780630	Fam126a	0.0291573	1.16548	0.0183763	-1.19355	0.197756	1.15754	0.0301815	-1.36628
17680902	Fam129a	0.00738915	-1.55877	0.0333946	-1.32528	0.372069	-1.10016	0.963657	-1.00462
17736778	Fam134b	0.541876	1.03383	0.0253724	1.18982	0.25194	-1.05906	0.0034729	1.30379
17661600	Fam134c	0.99661	1.00038	0.0343393	-1.30564	0.500584	-1.05608	0.583631	1.0449
17863475	Fam135a	0.38139	-1.068	0.0251039	1.26326	0.501607	1.04627	0.396236	1.05992
17785146	Fam136a	0.0468308	-1.27319	0.068596	1.23418	0.33378	-1.12431	0.801412	-1.02909
17800519	Fam151a	0.953483	-1.00375	0.0244907	1.23642	0.0460924	-1.28082	0.498462	1.06654
17873000	Fam155b	0.317933	1.08488	0.626328	1.03835	0.0188276	1.56042	0.32647	-1.1391
17748397	Fam160a1	0.0577352	1.14947	0.228998	-1.07781	0.209039	-1.13455	0.0479064	1.26854
17735360	Fam169a	0.350318	-1.18191	0.656709	1.07878	0.313765	-1.10556	0.0395204	1.30012
17736965	Fam173b	0.0954475	-1.1109	0.1106	1.1039	0.931525	1.0076	0.02002	-1.36361
17617497	Fam174b	0.0302148	1.35917	0.00688868	-1.61206	0.786496	-1.025	0.932213	1.00775
17820444	Fam179a	0.227403	-1.24863	0.0337074	1.64022	0.312381	-1.11779	0.367553	1.10279
17816117	Fam179b	0.101575	-1.17251	0.976749	-1.00233	0.604294	-1.04832	0.0464502	1.27037
17790578	Fam180a	0.544764	1.04841	0.0213199	1.30051	0.0379355	1.13897	0.0613682	-1.11623
17690288	Fam184b	0.82816	-1.02138	0.529563	1.06479	0.731171	1.01019	0.00131495	1.24659
17651608	FAM187A	0.453983	1.10631	0.965342	1.00565	0.0416936	1.24861	0.776702	-1.02305
17783745	Fam188b	0.0123394	1.22962	0.040609	-1.15302	0.0286739	1.18682	0.980428	-1.00134
17641253	Fam189a2	0.0124577	1.41041	0.0152082	-1.38286	0.689532	-1.01879	0.212239	-1.06634
17695426	Fam193a	0.361689	1.05378	0.120923	-1.1052	0.294019	1.07422	0.00934442	-1.32121
17654967	Fam195a	0.0728706	-1.31165	0.00230014	2.1709	0.483479	-1.03714	0.729319	1.0177
17685636	Fam20b	0.473472	1.05857	0.0189197	-1.31577	0.223865	-1.11735	0.460729	-1.06493
17724086	Fam210a	0.194618	-1.01478	0.000738432	1.09184	0.580788	1.022	0.00541711	-1.21957
17769248	Fam210b	0.0236153	1.29016	0.242375	-1.1031	0.344992	-1.06009	0.0285231	-1.20061
17741698	Fam212b	0.0090911	1.53227	0.215165	-1.1419	0.161552	-1.13654	0.0297882	1.27981
17709551	Fam213a	0.426052	1.03498	0.00177076	1.3334	0.111436	-1.0734	0.0086512	-1.18171
17845877	Fam214a	0.266629	-1.1398	0.786	1.02989	0.49953	-1.09565	0.0476798	1.41589
17806756	Fam214b	0.284093	-1.07666	0.30116	-1.07347	0.51436	1.03153	0.0088963	1.22977
17868379	Fam228a	0.0981495	1.18967	0.0778828	-1.20993	0.679676	-1.0246	0.0249994	1.21055
17868371	Fam228b	0.996013	-1.00032	0.239278	-1.08548	0.231874	1.07853	0.0241097	-1.20903
17759085	Fam229b	0.409394	1.10901	0.240117	-1.1676	0.0176874	-1.33597	0.28223	-1.09685
17787741	Fam234b	0.0161387	1.31891	0.0101017	-1.37401	0.725455	1.03873	0.0970667	-1.24314
17808451	Fam29a	0.0616071	1.16989	0.0222637	-1.24709	0.917265	1.01159	0.835535	-1.02335
17789932	Fam3c	0.168251	1.09355	0.00879957	-1.28947	0.196312	-1.10529	0.895683	1.00907
17697610	Fam3d	0.82529	1.01566	0.0319888	1.23728	0.614541	1.11206	0.742756	1.07092
17626858	Fam45a	0.854653	1.01139	0.0340115	-1.20153	0.102612	-1.1034	0.306457	-1.05617
17749874	Fam46c	0.682819	-1.06108	0.268374	-1.18904	0.263073	1.09023	0.0162604	1.30333
17837628	Fam49b	0.317298	1.05029	0.00742453	-1.24037	0.265576	1.03037	0.0743444	-1.0571
17620701	Fam57b	0.470703	-1.11685	0.110388	1.3283	0.280015	-1.09854	0.0434846	1.24537
17647995	Fam64a	0.108633	1.21573	0.660668	1.04594	0.0250976	-1.30355	0.108733	1.16912
17719419	Fam65b	0.0195306	1.86354	0.00829899	-2.22773	0.0755489	-1.10874	0.042585	1.13544
17779603	Fam65c	0.167647	-1.07236	0.0114445	1.20174	0.643259	1.04894	0.223452	1.14742
17687960	Fam69a	0.802993	1.01392	0.0228467	-1.20505	0.302569	-1.19351	0.766348	1.04874
17724596	Fam69c	0.803649	1.03239	0.468508	-1.10078	0.701553	-1.02875	0.0281615	1.26064
17616068	Fam71e1	0.476036	-1.08492	0.266317	-1.14332	0.0275246	-1.43092	0.586699	1.06438
17771237	Fam78a	0.0359662	1.3136	0.337821	-1.1002	0.0302961	-1.18923	0.00925919	-1.28167
17768463	Fam83d	0.0345372	1.22194	0.000667547	-1.83811	0.281173	-1.16639	0.251594	-1.18007
17646628	Fam83g	0.753853	1.0221	0.136831	1.12851	0.0667371	1.11291	0.00439279	1.28168
17727544	Fam96b	0.329472	-1.04489	0.0050768	1.24689	0.567297	-1.03236	0.969987	-1.00205
17631323	Fam98c	0.00663852	-1.28124	0.00252248	1.38126	0.649808	1.04273	0.740292	-1.03081
17734303	Fanca	0.223505	1.12016	0.0148367	-1.38176	0.887686	1.02861	0.655997	-1.09425
17876971	Fancb	0.961225	1.00688	0.109221	-1.31263	0.355037	-1.09909	0.032615	-1.33666
17786114	Fancd2	0.0984242	1.14739	0.00392603	-1.46705	0.473367	-1.11803	0.122217	-1.31772
17617625	Fanci	0.0519896	1.13486	0.00346961	-1.33084	0.612414	-1.05284	0.311795	-1.11466
17692009	Fancl	0.140039	1.18545	0.13098	-1.19181	0.0336077	-1.41467	0.786998	1.03204
17700763	Farp1	0.183709	1.09055	0.027632	-1.20063	0.882675	-1.01536	0.613215	-1.05452
17861833	Farp2	0.298665	-1.12497	0.124732	-1.21068	0.810698	-1.01806	0.0400296	-1.2333
17773090	Fastkd1	0.0808913	-1.29124	0.159522	1.2091	0.0491248	-1.18171	0.0348091	1.2065
17880655	Fastkd5	0.775346	1.02544	0.295527	1.10398	0.948916	1.00456	0.0323484	-1.23939
17711838	Fat1	0.048682	1.13434	0.0120729	-1.21658	0.878983	-1.00607	0.885398	1.00574
17738055	Fat4	0.344574	1.086	0.252075	-1.10853	0.134279	-1.08081	0.00238797	1.32816
17785473	Fbln2	0.229721	1.16723	0.0258295	-1.45906	0.841855	-1.0076	0.116023	-1.07377
17823889	Fbln5	0.43508	1.11707	0.0110289	-1.77137	0.704782	-1.04966	0.674699	-1.05529
17776634	Fbn1	0.0303717	1.24894	0.00168015	-1.66273	0.195076	-1.07361	0.113916	-1.09653
17726365	Fbn2	0.343085	1.15437	0.0153303	-1.72051	0.594591	1.04734	0.03	-1.30232
17726384	Fbn2	0.303519	1.14977	0.0139482	-1.63923	0.833817	-1.01866	0.0901767	-1.20164
17713865	Fbp1	0.0659424	1.17466	0.0456509	-1.20165	0.905529	-1.01261	0.437907	1.08911
17713877	Fbp2	0.000294781	-1.36431	0.000781118	1.27335	0.306507	-1.31173	0.745053	1.08408
17620954	Fbxl19	0.503755	-1.09425	0.49624	-1.0961	0.0417565	1.33539	0.0958331	-1.2366
17797581	Fbxl4	0.0645327	-1.17223	0.0192894	1.26845	0.124913	-1.26384	0.124243	-1.26456
17746038	Fbxl7	0.0967555	1.14396	0.005991	-1.39277	0.240164	-1.09518	0.284992	-1.08475
17837485	Fbxo32	0.353569	-1.08482	0.000605409	2.1418	0.743642	-1.03824	0.0720132	1.2971
17665967	Fbxo40	0.149841	-1.16675	0.0319642	1.32317	0.315606	-1.16915	0.893198	-1.01969
17812605	Fbxo44	0.189124	1.14435	0.319361	-1.10177	0.815909	-1.02054	0.0252704	1.32959
17628264	Fbxo5	0.123841	1.16107	0.00565925	-1.51521	0.256009	-1.24503	0.661735	-1.08119
17812598	Fbxo6	0.573959	-1.04374	0.0153067	1.32907	0.742466	1.02379	0.372962	1.06919
17686592	Fcer1g	0.629066	-1.12953	0.00800436	-3.1405	0.711593	-1.08799	0.0547333	-1.77009
17749620	Fcgr1a	0.427601	-1.21638	0.0248225	-2.17721	0.446541	-1.15438	0.0213528	-1.86853
17686553	Fcgr2a	0.183763	-1.30112	0.00430232	-2.60331	0.592835	-1.09722	0.0116792	-2.02128
17686529	Fcgr2b	0.0400401	1.18208	0.124731	-1.11418	0.038083	-1.22911	0.0144987	-1.32239
17686565	Fcgr2b	0.140913	-1.30224	0.0131934	-1.84446	0.325826	-1.16988	0.0152401	-1.76922
17618786	Fchsd2	0.0428821	-1.16328	0.0103106	-1.26579	0.563089	-1.07206	0.0132795	-1.59736
17748494	Fcrl2	0.13733	1.27468	0.00197545	-2.56515	0.401392	-1.08593	0.4936	1.06838
17703706	Fdft1	0.0242941	1.76681	0.0683228	1.49176	0.309132	-1.06004	0.801078	1.01358
17748801	Fdps	0.0356556	1.72476	0.0445001	1.65824	0.31016	-1.09105	0.952913	-1.00473
17748786	Fdps	0.820377	-1.01156	0.1684	1.08287	0.0216237	-1.22028	0.184949	1.09096
17852444	Fdx1	0.467856	-1.04326	0.00627914	1.32012	0.180332	1.03291	0.46476	-1.01626
17850243	Fdx1l	0.0983988	-1.20434	0.0411249	1.29349	0.174819	-1.05473	0.362681	1.03376
17844031	Fdxacb1	0.133165	-1.21165	0.508507	-1.07683	0.0120676	-1.24256	0.220986	1.07484
17640074	Fermt3	0.774917	-1.03941	0.226838	-1.19752	0.22181	1.111	0.0064867	-1.461
17625347	Ffar4	0.292412	-1.08697	0.0416705	1.22577	0.342585	-1.15674	0.0740815	1.38445
17714759	Fgd3	0.365165	-1.13292	0.843333	-1.02612	0.156204	1.15684	0.0176116	-1.38474
17785588	Fgd5	0.509086	-1.04896	0.0348115	1.2304	0.00849697	1.31234	0.458632	-1.04724
17827650	Fgd6	0.032359	-1.25452	0.150071	1.13348	0.374405	1.10511	0.0355549	1.36631
17666512	Fgf12	0.0921933	1.11914	0.00545184	-1.32189	0.639666	-1.06391	0.238852	-1.18461
17879501	Fgf13	0.078167	1.16171	0.364642	1.06722	0.0116508	-1.289	0.306372	1.06986
17873445	Fgf16	0.0521978	1.5462	0.391377	-1.16533	0.832161	1.01948	0.0349381	-1.30679
17632931	Fgf21	0.0125241	-1.32209	0.163884	1.11654	0.0146076	1.26624	0.348805	-1.06262
17787427	Fgf23	0.417222	-1.12995	0.919702	1.01461	0.845784	-1.01512	0.0259609	1.28377
17693089	Fgf5	0.0579811	-1.21781	0.0242273	1.30234	0.354026	-1.1252	0.576952	1.07068
17699345	Fgf9	0.448747	1.09417	0.0416451	1.37342	0.991402	-1.00212	0.799989	1.05133
17637634	Fgfr2	0.309257	1.14902	0.102402	-1.28656	0.0211	1.37517	0.0502768	-1.27064
17739336	Fgg	0.580976	-1.102	0.849934	-1.03322	0.0376978	-1.23379	0.621527	1.03737
17812170	Fhad1	0.975498	-1.00564	0.543148	-1.12113	0.0170053	1.35042	0.41943	-1.07102
17748356	Fhdc1	0.172519	-1.20137	0.00457151	1.8863	0.809151	-1.04079	0.0724883	1.45589
17874631	Fhl1	0.103189	1.40601	0.0470757	-1.58289	0.0748527	1.0986	0.0286073	-1.14058
17864182	Fhl2	0.0253756	1.26374	0.0392137	-1.2252	0.677324	1.01331	0.253242	-1.04015
17827186	Fhl4	0.944011	1.00714	0.0556368	-1.28971	0.233803	1.12387	0.0479622	-1.26467
17759203	Fig4	0.209509	-1.06803	0.991639	-1.00049	0.64187	-1.03309	0.014396	-1.30769
17877013	Figf	0.126131	1.45678	0.0941673	-1.53191	0.922662	-1.00513	0.049366	-1.14802
17696327	Fignl1	0.0258881	2.04444	0.0196239	-2.18066	0.112014	-1.28439	0.107352	-1.29033
17841246	Fignl2	0.524944	-1.10997	0.84572	1.03162	0.044852	1.24033	0.645066	1.03784
17854267	Filip1	0.00493269	2.11092	0.0597455	-1.41393	0.442005	1.12161	0.14454	1.27594
17791472	Fkbp14	0.853231	1.02096	0.0480068	-1.34462	0.407363	1.10053	0.768854	-1.03311
17807896	Fkbp15	0.633637	-1.01511	0.00442108	-1.18362	0.252716	1.06338	0.0144791	-1.20941
17795216	Fkbp4	0.462109	-1.02471	0.0189542	1.12126	0.0154311	1.57238	0.171114	-1.20439
17773411	Fkbp7	0.437317	-1.04208	0.00189951	-1.41589	0.917842	-1.00851	0.985789	-1.00146
17783861	Fkbp9	0.570463	1.04944	0.00776664	-1.47246	0.93823	-1.00402	0.686285	-1.02137
17630092	Fkrp	0.49268	1.08558	0.0272314	-1.44827	0.628395	1.03538	0.346049	-1.07347
17798974	Fktn	0.346682	-1.05682	0.622213	-1.02804	0.0472507	-1.29738	0.761239	-1.03036
17748916	Flad1	0.228314	-1.10558	0.0254508	1.27824	0.506784	1.06603	0.59213	-1.05238
17656730	Flcn	0.00201824	-1.43859	0.00153318	1.47867	0.738477	1.02948	0.0393884	1.27722
17701505	Flnb	0.0747988	1.23995	0.00985036	-1.51488	0.114266	1.15586	0.141145	-1.1407
17756233	Flot1	0.0743929	1.16752	0.0365093	1.22087	0.0225363	1.12612	0.867517	-1.00587
17817527	Flvcr2	0.0210412	-1.38121	0.0329229	1.32327	0.0548043	1.18599	0.961226	-1.00329
17741150	Fmo5	0.479228	-1.05255	0.0387964	1.22025	0.758877	1.03578	0.277913	-1.14363
17645916	Fnip1	0.0333756	-1.57755	0.0424172	1.52304	0.390695	1.11192	0.0200493	1.51141
17748101	Fnip2	0.00216534	-1.91926	0.00682853	1.61028	0.349217	1.18655	0.0138394	1.96631
17635403	Folr2	0.253705	1.23163	0.661555	-1.07662	0.890572	-1.00692	0.0153887	-1.21019
17630236	Fosb	0.0295888	-1.58415	0.118228	1.3173	0.331724	1.27855	0.201877	1.40444
17641337	Foxd4	0.356265	-1.15901	0.0445818	1.50565	0.967819	-1.00793	0.518592	-1.13887
17798630	Foxe1	0.422339	-1.0718	0.0302049	1.29111	0.4289	1.06709	0.147331	1.14162
17676145	Foxk1	0.746797	-1.01856	0.00493494	1.34804	0.933164	-1.00624	0.938997	1.00569
17787484	Foxm1	0.00582017	1.37765	0.0011225	-1.64661	0.112078	-1.14059	0.560369	1.04193
17813964	Foxn2	0.04309	-1.34483	0.629814	1.05423	0.875842	1.01113	0.0238545	1.26593
17823709	Foxn3	0.487951	1.05875	0.00433014	1.54602	0.0548107	-1.23476	0.0252493	1.31446
17823707	Foxn3	0.468403	-1.01829	0.000206498	1.3401	0.0621225	-1.14259	0.0978471	1.11815
17719167	Foxq1	0.780079	1.0234	0.469337	1.06378	0.00252319	1.37002	0.302608	-1.05676
17881082	Fpr2l	0.945987	1.00988	0.597925	-1.08116	0.163611	1.14138	0.032538	-1.28306
17629002	Fpr-rs3	0.711343	-1.11784	0.841605	-1.06158	0.0102048	-1.37856	0.112096	1.15309
17641882	Fra10ac1	0.286794	-1.12873	0.31981	-1.11842	0.357806	1.05325	0.00285768	-1.38515
17693150	Fras1	0.482193	1.08175	0.0335386	-1.3811	0.118711	-1.18131	0.766887	1.02705
17808333	Frem1	0.0106327	1.49879	0.00737635	-1.56716	0.315727	-1.20872	0.723554	-1.06481
17677384	Frg1l1	0.938346	-1.0082	0.937575	1.00831	0.00552866	-1.26319	0.447687	1.03675
17639745	Frmd8	0.793066	-1.01352	0.514882	1.03476	0.160467	-1.05413	0.00116091	1.28884
17874210	Frmpd3	0.690942	1.06741	0.043771	-1.55831	0.212273	-1.48426	0.257785	1.42069
17742218	Frrs1	0.0164375	-1.38128	0.789912	1.0234	0.410433	-1.03255	0.00230335	1.27248
17689469	Fryl	0.0090154	1.21087	0.00571891	-1.24302	0.783172	1.01492	0.0151905	-1.22753
17669149	Fstl1	0.0477591	1.14117	0.00262514	-1.36641	0.355625	1.02023	0.692698	1.00819
17610541	Fuca2	0.672368	-1.02669	0.0062753	1.35505	0.478338	-1.05541	0.508996	-1.05127
17870802	Fundc1	0.514635	-1.05345	0.982637	1.00169	0.858911	1.00661	0.00308748	-1.24854
17638142	Fuom	0.155642	-1.09844	0.00720135	1.31232	0.990475	1.00104	0.324129	1.09643
17621059	Fus	0.227931	1.1355	0.0185551	-1.40842	0.273696	-1.06375	0.130877	-1.09683
17632935	Fut2	0.202396	1.12372	0.0200254	1.33222	0.881396	1.00914	0.34577	-1.06304
17816867	Fut8	0.00433942	1.25756	0.000507569	-1.49817	0.361422	-1.07706	0.291249	-1.09154
17759354	Fxc1-ps1	0.304032	-1.08864	0.241266	1.10415	0.358157	-1.07561	0.00681628	1.43444
17843780	Fxyd2	0.583498	-1.12248	0.00652322	-2.74119	0.837936	1.02711	0.0151978	-1.64739
17736177	Fyb	0.469932	1.20923	0.149052	-1.52961	0.819378	1.01992	0.00935778	-1.46187
17781276	Fzd1	0.289857	1.20244	0.986945	-1.00264	0.132093	-1.20011	0.0326623	-1.36336
17651549	Fzd2	0.0187301	1.61196	0.0366943	-1.47033	0.556819	-1.0415	0.905419	-1.00807
17618146	Fzd4	0.00369772	1.44225	0.0149936	-1.27921	0.0158121	-1.05061	0.00146298	-1.10033
17815757	G2e3	0.360326	1.06063	0.0189837	-1.24253	0.134627	-1.19018	0.28028	-1.12307
17651327	G6pc	0.568513	1.04594	0.898694	1.00986	0.0150116	1.21367	0.829443	-1.01095
17875182	G6pd	0.0110551	-1.24156	0.0449772	1.14955	0.0457386	-1.1474	0.0143192	-1.22016
17617131	Gabrb3	0.0465235	1.31022	0.189108	-1.16183	0.367479	-1.05484	0.0239569	1.2048
17874913	Gabre	0.92346	-1.01098	0.593293	1.06385	0.0178377	-1.22541	0.0217232	1.21088
17833546	Gadd45b	0.600019	-1.05562	0.0255711	-1.39149	0.0424252	1.31167	0.112595	1.20575
17718415	Gadd45g	0.843785	-1.03891	0.0404951	-1.71979	0.0017438	1.27946	0.0645269	1.0875
17848562	Gadl1	0.0992042	1.19817	0.31744	-1.10127	0.327641	-1.0484	0.0120699	1.20314
17638967	Gal	0.0145936	1.48038	0.113647	-1.21186	0.768105	1.03506	0.223787	1.17002
17676588	Gal3st4	0.0129183	-1.29881	0.0366383	1.20798	0.54072	1.06904	0.423607	-1.09306
17765758	Galk2	0.183522	-1.13349	0.0203618	1.33737	0.0302844	-1.09479	0.577051	1.01684
17813587	Galm	0.0519644	-1.33328	0.0472706	1.34632	0.502488	-1.08205	0.260345	1.15065
17721877	Galnt1	0.109229	1.05436	0.0013853	-1.22599	0.259964	-1.06869	0.74782	-1.01761
17646029	Galnt10	0.428515	1.04732	0.00456995	-1.35177	0.2288	-1.16541	0.827809	1.02535
17798651	Galnt12	0.848848	-1.0249	0.154539	1.23619	0.503707	-1.09412	0.040941	1.43997
17817059	Galnt16	0.0793131	1.2816	0.0420384	-1.36685	0.114609	1.14163	0.223133	-1.09951
17636307	Galnt18	0.0110554	1.83446	0.0496849	-1.45866	0.0723374	-1.17124	0.253887	1.09064
17731053	Galnt2	0.101871	1.13423	0.0132863	-1.28702	0.00955421	-1.24368	0.601656	1.02681
17762269	Galnt5	0.600326	1.07053	0.203629	-1.19975	0.01041	1.18799	0.00799578	-1.20417
17841232	Galnt6	0.203499	1.0681	0.669312	-1.02016	0.0397507	1.25218	0.393323	-1.07415
17707653	Galnt7	0.212571	1.10252	0.0438718	-1.21095	0.405548	-1.03455	0.13988	-1.06953
17798143	Galt	0.175534	-1.07961	0.00177963	1.41162	0.235623	-1.06513	0.374998	1.04617
17825366	Gareml	0.753491	-1.02549	0.663921	-1.03566	0.35519	-1.05851	0.0238093	1.21314
17835023	Gas2l3	0.0447499	1.26404	0.00175537	-1.82748	0.166654	1.04755	0.00111348	-1.25905
17703722	Gata4	0.0899597	1.06695	0.0306321	-1.10003	0.226829	-1.11354	0.0423885	1.24809
17739447	Gatb	0.0450153	1.39758	0.174205	-1.21147	0.590561	1.04883	0.140929	-1.16129
17776601	Gatm	0.431401	1.20168	0.117017	-1.52036	0.420598	1.0682	0.0277226	-1.28258
17677120	Gatsl2	0.167923	1.14766	0.0262679	-1.32554	0.624731	-1.05259	0.128539	-1.2034
17626077	Gbf1	0.706703	1.0185	0.00757969	-1.2535	0.664806	-1.0158	0.710528	-1.01347
17760312	Gbgt1	0.749272	1.02211	0.0350048	1.22173	0.587803	1.12318	0.738622	-1.07316
17751717	Gbp1	0.244041	1.19279	0.00214111	2.48407	0.210768	-1.11915	0.675433	1.03468
17743207	Gbp3	0.59052	1.05491	0.260714	-1.12726	0.984918	1.00093	0.00957389	1.23975
17743175	Gbp4	0.163236	1.30148	0.0727453	1.45332	0.176483	-1.19299	0.038385	1.3872
17743150	Gbp5	0.760405	-1.05495	0.561115	1.10927	0.179097	-1.29077	0.0176892	1.84102
17830527	Gcat	0.0875456	-1.19911	0.00130174	1.91206	0.968436	1.00337	0.431889	1.07221
17758984	Gcc2	0.792669	1.02236	0.358261	-1.08506	0.782317	-1.01784	0.0157593	-1.27255
17701753	Gch1	0.0472764	1.3116	0.1127	-1.21423	0.217725	1.20678	0.920898	-1.01369
17765027	Gchfr	0.0765834	1.25719	0.580079	1.05971	0.198173	1.13508	0.0205393	-1.3574
17718885	Gcnt2	0.258311	-1.21381	0.548563	1.10109	0.817791	-1.01707	0.0455798	1.21811
17784761	Gcs1	0.252884	1.16	0.0190539	-1.52638	0.68512	1.04899	0.483558	-1.08823
17833113	Gdf11	0.00555212	1.27394	0.00994085	-1.22797	0.276591	-1.16361	0.308835	1.15052
17707117	Gdf15	0.00097955	-5.09979	0.0164136	2.11457	0.712933	1.06549	0.0283334	1.71477
17880039	Gdi1	0.0339443	1.09125	0.000912181	-1.27527	0.163125	1.06992	0.257604	-1.05363
17797288	Gem	0.353286	-1.15946	0.0106043	1.89331	0.41607	1.09713	0.00291649	1.94112
17734658	Gemin7	0.0323865	1.27269	0.0261037	-1.29496	0.555413	1.0594	0.122764	-1.19147
17876957	Gemin8	0.575352	-1.06224	0.147953	-1.19414	0.357132	-1.08494	0.0437115	-1.25621
17821062	Gen1	0.040072	1.55909	0.0269712	-1.65812	0.0944387	1.18223	0.0763225	-1.19987
17645401	Gfpt2	0.00559674	-1.85165	0.00754023	1.76245	0.453969	1.1079	0.0315677	1.49355
17643087	Gfra1	0.487401	1.08834	0.0488503	-1.3636	0.672718	1.0283	0.265715	-1.08252
17699970	Gfra2	0.000616344	1.4836	0.00113826	-1.39971	0.936796	-1.01031	0.25822	-1.17353
17636864	Gga2	0.00615469	-1.25284	0.0202642	1.17258	0.375797	1.04893	0.446623	1.04128
17784506	Ggcx	0.933852	-1.00715	0.0120331	-1.42182	0.287989	1.14815	0.57353	1.07151
17797492	Ggh	0.567398	-1.07052	0.0457115	-1.3684	0.267826	-1.26714	0.984787	1.00374
17753319	Ggnbp1	0.416404	-1.06808	0.0325824	1.26301	0.608551	-1.0512	0.267978	1.12264
17771675	Ggta1	0.92448	-1.01364	0.351119	-1.15214	0.407248	-1.06781	0.0338892	-1.25201
17710503	Ghitm	0.0068048	-1.56039	0.0675441	1.2406	0.815809	1.01159	0.945665	-1.00337
17793874	Ghrl	0.530135	-1.04177	0.0145412	1.27882	0.869729	1.01508	0.944015	-1.00642
17783415	Gimap7	0.173023	1.12372	0.018942	-1.30777	0.367021	1.15635	0.264843	-1.20346
17767236	Gins1	0.000609914	1.67534	0.000171253	-2.04342	0.466208	1.08065	0.0473076	-1.3138
17650476	Gip	0.248631	-1.28451	0.0310476	1.83171	0.11027	-1.17083	0.309024	1.09393
17755182	Gja1	0.497417	-1.06079	0.0405327	1.26659	0.803874	1.00725	0.728065	1.01021
17775508	Gjd2	0.292482	-1.06403	0.0163303	1.22653	0.377588	1.11034	0.780114	1.03203
17714212	Gkap1	0.159373	-1.13228	0.0174303	1.32474	0.441312	-1.09468	0.452383	1.09211
17878811	Gla	0.102023	1.18144	0.696367	1.03364	0.868059	-1.01831	0.0275902	1.4149
17848495	Glb1	0.175017	1.12946	0.0242125	-1.29833	0.850732	-1.01141	0.289141	-1.07147
17781545	Glcci1	0.575032	-1.03308	0.0225677	-1.21249	0.895739	-1.00924	0.068248	1.17756
17853273	Glce	0.168144	-1.05798	0.0013022	-1.30926	0.0742657	-1.19952	0.461609	1.06357
17798382	Glipr2	0.00174687	1.40862	0.00252152	-1.36436	0.458744	1.03864	0.487578	-1.03598
17688003	Glmn	0.0643956	-1.20798	0.378373	-1.07659	0.00463801	-1.30886	0.140015	-1.0904
17739800	Glmp	0.0013981	-1.19373	0.000118697	1.39682	0.381634	1.02957	0.0020054	1.23698
17871123	Glod5	0.30038	1.22104	0.0114134	2.10545	0.958688	1.0035	0.502766	-1.04772
17630030	Gltscr1	0.0301947	-1.12685	0.0328774	-1.12318	0.807532	1.02638	0.0120916	-1.54653
17728877	Gm10644	0.0168442	1.27886	0.00643355	-1.38419	0.488365	-1.05286	0.639288	1.0348
17772064	Gm15698	0.0406584	1.31084	0.0433103	-1.3033	0.0496473	-1.18754	0.0514106	1.18504
17645982	Gm2a	0.156027	-1.05788	0.00220168	-1.25298	0.73718	-1.02842	0.152498	-1.14726
17857620	Gm7325	0.717291	-1.06745	0.93546	-1.01458	0.0272899	-1.20813	0.00680109	1.33077
17811071	Gmeb1	0.0117815	-1.21755	0.00962049	1.23214	0.231893	1.06404	0.236693	-1.06323
17614890	Gmfg	0.272895	1.24832	0.049266	-1.62802	0.730127	-1.01474	0.0159944	-1.17189
17715637	Gmnn	0.00628203	1.34905	0.00389043	-1.40741	0.214584	-1.07854	0.135614	-1.10041
17718710	Gmpr	0.467263	-1.06864	0.0369839	1.29005	0.29692	1.06904	0.316214	1.06584
17825985	Gna11	0.611918	1.02294	0.0110268	-1.20286	0.543146	-1.0561	0.141927	-1.162
17662724	Gna13	0.0044625	-1.18024	0.00141768	1.25288	0.833193	1.0263	0.0742572	1.31967
17855571	Gnai2	0.0924907	1.10642	0.0113574	-1.22609	0.258195	-1.0577	0.812637	1.01084
17794857	Gnb3	0.0650573	-1.41276	0.0142454	1.7652	0.162948	-1.2863	0.755145	1.05049
17799113	Gng10	0.78015	1.00963	0.00325658	-1.22397	0.254576	-1.0374	0.0301146	-1.09526
17781387	Gng11	0.310652	1.17412	0.183957	-1.24859	0.00952271	1.22979	0.0463476	-1.13461
17644629	Gng13	0.0870418	1.3121	0.0617659	-1.36315	0.0909421	1.11946	0.0230422	-1.20028
17709842	Gnl3	0.0123649	-1.54506	0.114225	1.22442	0.415213	1.06648	0.242669	1.10195
17689699	Gnpda2	0.520593	-1.05822	0.815005	-1.02031	0.0417435	-1.22004	0.139442	1.13189
17699803	Gnrh1	0.0398704	-1.41761	0.729135	-1.04413	0.0299576	1.32785	0.101791	1.19947
17704012	Gnrh1	0.0243365	-1.65402	0.172354	1.2673	0.534324	1.0858	0.0618984	1.36568
17828451	Gns	0.0146025	-1.17387	0.00222421	1.31162	0.772316	1.00449	0.00124287	1.12486
17771877	Golga1	0.17222	-1.06855	0.186808	-1.06561	0.906935	-1.01107	0.035354	-1.31846
17679097	Golga3	0.0433135	-1.20926	0.02349	1.26122	0.34034	1.14535	0.291981	-1.16437
17848621	Golga4	0.0745545	-1.20462	0.0192976	1.34199	0.821777	-1.01365	0.0474931	1.17279
17748050	Golim4	0.667434	-1.04257	0.00815433	-1.552	0.019941	-1.10205	0.00996371	-1.12684
17686123	Gorab	0.0108067	-1.36495	0.0505265	1.21066	0.691766	1.08572	0.621009	-1.1087
17727714	Got2	0.430117	-1.03608	0.00255202	1.31224	0.0547811	-1.07306	0.103325	1.05671
17647885	Gp1ba	0.00867893	-1.40274	0.0183302	1.31206	0.869016	-1.01905	0.274134	1.14559
17666965	Gp1bb	0.878057	1.01348	0.0323689	-1.30133	0.574613	-1.03866	0.0191814	1.26598
17642902	Gpam	0.958822	1.00368	0.0297977	1.2476	0.583859	-1.04091	0.442989	-1.05899
17693015	Gpat3	0.00400845	-3.07682	0.451169	1.17069	0.566828	-1.11137	0.0165697	1.95838
17708839	Gpat4	0.638787	-1.02133	0.00649526	-1.24183	0.297508	1.072	0.248151	-1.08163
17632036	Gpatch1	0.439261	-1.0373	0.74082	1.01525	0.666877	-1.04611	0.028362	-1.3859
17879324	Gpc3	0.751287	1.02124	0.0045376	-1.42746	0.00246157	-1.15373	0.216051	1.03141
17700650	Gpc6	0.60584	1.04079	0.00631625	-1.45498	0.919206	1.01617	0.514525	-1.1119
17777542	Gpcpd1	0.0127685	-1.5389	0.0628484	-1.29311	0.207442	-1.19513	0.668755	-1.05622
17762247	Gpd2	0.838061	-1.01778	0.703817	1.03356	0.236289	-1.10135	0.0340789	1.24528
17783481	Gpnmb	0.062574	-1.40143	0.0346279	1.51387	0.88865	-1.00884	0.957734	-1.00333
17697861	Gpr137c	0.153843	1.31411	0.0953689	-1.40228	0.0833609	1.16824	0.0118434	-1.34573
17676317	Gpr146	0.268376	-1.11884	0.00440505	1.65997	0.726113	1.034	0.339077	1.10129
17669132	Gpr156	0.387642	-1.13224	0.403107	1.12727	0.525671	-1.05319	0.0208527	1.31797
17804380	Gpr157	0.156904	-1.19443	0.0289322	1.40599	0.00797468	-1.38413	0.044347	1.21116
17775643	Gpr176	0.26233	-1.0903	0.659526	1.03201	0.0833218	1.14773	0.0133347	1.28925
17821495	Gpr22	0.0588879	1.63622	0.0924061	1.51306	0.142059	-1.22682	0.0200458	-1.5211
17802767	Gpr3	0.19744	1.17025	0.909539	-1.01239	0.180477	1.14019	0.0218528	1.3434
17684464	Gpr37l1	0.0361443	1.15068	0.248759	-1.06291	0.0336735	1.32346	0.514381	1.06509
17874901	Gpr50	0.571244	1.06958	0.213863	-1.17498	0.0275658	1.33917	0.374837	-1.08981
17692287	Gpr75	0.0294116	1.49802	0.00505904	-1.97276	0.70087	1.06267	0.513707	-1.11113
17875931	Gpr82	0.500962	1.26858	0.839073	-1.07224	0.942483	1.00393	0.00634996	-1.30673
17880134	Gprasp1	0.0804358	-1.13776	0.778097	-1.01685	0.00397805	1.41508	0.0258571	-1.22317
17874017	Gprasp2	0.257413	-1.09685	0.0326956	-1.25185	0.0711585	1.34763	0.0815527	-1.32714
17636664	Gprc5b	0.24378	1.22067	0.576582	1.09268	0.760036	1.02716	0.0294994	1.31214
17652488	Gprc5c	0.410894	1.0982	0.1038	-1.23901	0.412161	-1.07027	0.0337982	1.26557
17795867	Gprc5d	0.138539	-1.20578	0.0682299	1.28569	0.145749	-1.16364	0.0190948	1.37641
17647590	Gps2	0.775854	1.01389	0.0086981	1.24235	0.158553	-1.07362	0.923766	1.00419
17833826	Gpx4	0.162141	-1.04439	0.00154242	1.2153	0.497449	-1.04451	0.90135	-1.00774
17809236	Gpx7	0.218089	1.08468	0.0142783	-1.25982	0.950382	-1.0034	0.536517	-1.03524
17723312	Gramd3	0.344781	1.02383	0.000560522	1.24636	0.184821	-1.11641	0.00367929	1.52043
17830785	Grap2	0.830653	1.02436	0.565793	1.06813	0.0342684	-1.25406	0.825866	1.01698
17832465	Grasp	0.896291	-1.02306	0.637012	1.08734	0.0310404	1.30112	0.0183061	1.3644
17775480	Grem1	0.18789	1.70116	0.469979	1.30609	0.0211707	-1.08284	0.743684	1.0076
17798440	Grhpr	0.804518	1.01341	0.0120466	1.24566	0.0507287	-1.1961	0.494064	1.04993
17830057	Grina	5.60347e-06	-1.25537	1.69528e-05	1.18797	0.558065	1.02398	0.066407	1.09748
17626869	Grk5	0.0175494	1.36623	0.0224449	-1.33554	0.686294	-1.02798	0.0223265	-1.25858
17709299	Grtp1	0.638624	-1.05083	0.15995	1.18344	0.135445	1.28814	0.0299168	1.56494
17730641	Gse1	0.547774	1.027	0.0603838	1.11116	0.922349	1.00831	0.0370046	1.27836
17761675	Gsn	0.079599	1.15511	0.0302253	-1.22499	0.701463	1.0089	0.868964	1.00379
17712135	Gsr	0.0260292	-1.59762	0.99345	-1.00119	0.11953	-1.17108	0.0294653	-1.30379
17846122	Gsta4	0.021165	-1.47106	0.0700035	1.29361	0.882675	1.0283	0.310757	-1.22849
17782982	Gstk1	0.0234543	-1.16015	0.00174729	1.36303	0.614914	-1.05824	0.405228	1.10142
17750435	Gstm2	0.790437	-1.01974	0.0249565	-1.27203	0.0467778	-1.08696	0.0864723	-1.06862
17750415	Gstm6	0.0726842	-1.16335	0.0389148	1.20822	0.282372	-1.13204	0.468166	-1.0833
17626338	Gsto1	0.0836871	-1.182	0.034885	1.25736	0.818312	1.01722	0.485488	1.0549
17757895	Gstt3	0.603961	-1.05926	0.529781	-1.07289	0.526115	1.03763	0.0250251	-1.20453
17823528	Gtf2a1	0.620515	-1.01498	0.24166	-1.03885	0.426669	-1.05568	0.0359017	-1.20998
17813995	Gtf2a1l	0.0417278	-1.23704	0.0632144	1.20155	0.848504	-1.01986	0.402948	1.09441
17616659	Gtf2h1	0.0113509	-1.32898	0.0287495	1.23893	0.614087	-1.04142	0.0174986	1.33659
17781241	Gtpbp10	0.0182728	-1.15871	0.0472503	-1.11438	0.189269	-1.11241	0.025403	-1.26426
17862906	Gtpbp2	0.00135217	-1.90055	0.421139	1.07496	0.0645956	-1.14293	0.00548975	1.33364
17706871	Gtpbp3	0.943067	-1.01005	0.239904	-1.19906	0.00901646	1.48976	0.357974	-1.09113
17665652	Gtpbp8	0.489069	1.11483	0.657509	1.07069	0.424883	-1.1178	0.0495094	-1.41843
17858931	Gulp1	0.000816458	1.51578	0.000377129	-1.66158	0.581505	1.03963	0.616988	-1.03575
17616331	Gys1	0.567121	1.08308	0.152179	1.2539	0.583821	-1.02584	0.0310082	1.15014
17703201	Gzmbl3	0.00630582	1.27696	0.0233364	-1.18104	0.421868	-1.16304	0.144158	1.35824
17830523	H1f0	0.00453752	-1.15158	0.0262754	1.08813	0.0444885	-1.30664	0.0300049	1.35661
17843590	H2afx	0.192668	1.19885	0.00718225	-1.79749	0.750872	1.036	0.106968	-1.24045
17717788	Habp4	0.047917	1.13854	0.00890242	-1.24503	0.708664	-1.02465	0.0766863	-1.15475
17868735	Hacd2	0.142351	1.11958	0.00523168	-1.40842	0.141329	-1.10397	0.509555	-1.03988
17808520	Hacd4	0.922252	1.01648	0.0428281	-1.58567	0.451441	-1.06988	0.00707062	-1.50958
17751427	Hadh	0.686187	-1.07203	0.214265	-1.26614	0.462898	1.05339	0.0229789	-1.25885
17820907	Hadhb	0.00448337	-1.67967	0.0763448	1.23811	0.393956	-1.02956	0.353801	1.03251
17631766	Hamp	0.174488	-1.40454	0.00647998	2.9239	0.391936	-1.04537	0.0180925	1.19574
17711037	Hapln4	0.0969917	-1.09595	0.0737979	1.10753	0.0363862	1.2399	0.179247	1.1196
17628982	Has1	0.73299	1.06397	0.857679	1.03293	0.21024	1.24051	0.0257414	1.64975
17690797	Haus3	0.80963	-1.0277	0.0421841	-1.36713	0.422163	-1.08999	0.0325186	-1.36321
17702644	Haus4	0.112708	1.17279	0.2091	-1.12485	0.0319219	-1.34314	0.186613	1.15641
17710680	Haus8	0.178842	-1.06896	0.00443531	-1.26739	0.984152	1.00241	0.614592	1.06418
17655107	Hba2	0.0040076	1.67049	0.0180529	-1.39585	0.591976	1.16034	0.184289	-1.50636
17635606	Hbb	0.0165689	-2.03296	0.403441	1.18165	0.620962	-1.08202	0.0361713	-1.57921
17635628	Hbe2	0.872253	1.01074	0.231118	-1.09195	0.599893	-1.0477	0.016818	-1.38202
17725668	Hbegf	0.0816554	1.56794	0.026435	-1.94921	0.232139	1.55479	0.831017	-1.07404
17661499	Hcrt	0.22419	1.18005	0.238637	-1.17289	0.0378973	1.35863	0.171058	-1.182
17631493	Hcst	0.924344	-1.02994	0.0628576	-2.10889	0.695274	-1.06382	0.0122786	-1.89095
17810818	Hdac1	0.0154378	1.26284	0.012524	-1.28183	0.775821	1.02512	0.636169	-1.0425
17785462	Hdac11	0.693284	-1.03886	0.0960323	1.21514	0.0118937	1.19855	0.837245	-1.00911
17661803	Hdac5	0.0587637	1.13715	0.629187	1.02594	0.806941	-1.00773	0.00196253	1.23706
17871142	Hdac6	0.0699749	1.1523	0.0263326	-1.21951	0.899893	-1.00801	0.110005	1.1296
17627864	Hddc2	0.977943	1.00148	0.118639	-1.10469	0.0334545	-1.20426	0.80044	1.0159
17617817	Hddc3	0.0743404	-1.09801	0.00701479	1.21947	0.806286	-1.02945	0.723947	-1.04288
17739677	Hdgf	0.274337	-1.0886	0.0442173	1.21453	0.879888	1.01552	0.590231	-1.05751
17807952	Hdhd3	0.998667	-1.00013	0.0429654	1.23722	0.221045	-1.28419	0.233676	1.27381
17795874	Hebp1	0.311878	-1.10699	0.185912	1.15051	0.355812	1.02764	0.00192059	1.20865
17625194	Hectd2	0.86311	1.00534	0.0221451	1.11104	0.955199	-1.00441	0.00940804	1.41146
17669559	Heg1	0.0354546	1.47465	0.0265234	-1.53233	0.788707	1.01877	0.158678	-1.11885
17625445	Hells	0.0774962	1.19511	0.0262952	-1.29639	0.309388	-1.10935	0.0438976	-1.29584
17872886	Heph	0.0342099	-1.47292	0.0106457	-1.74061	0.807553	-1.03421	0.259503	-1.18498
17731681	Herpud1	0.00890912	-1.42036	0.0481767	1.23046	0.167957	1.18822	0.703898	-1.04278
17669934	Hes1	0.522294	-1.06072	0.0104483	1.4661	0.0474204	1.09896	0.00958469	1.16823
17647400	Hes7	0.368345	-1.0763	0.238653	1.10565	0.963247	1.00269	0.0116346	1.27306
17651645	Hexim2	0.122416	-1.14446	0.0154453	1.32295	0.421539	-1.16762	0.449639	1.15604
17816622	Hif1a	0.107449	-1.09947	0.00401983	1.31325	0.189615	-1.10869	0.00841361	1.37196
17630125	Hif3a	0.223978	1.12606	0.276009	1.10973	0.425915	-1.05294	0.0189236	1.24859
17849002	Higd1a	0.00803729	1.10771	0.000289605	1.28082	0.635347	1.02738	0.0549494	1.15205
17775081	Hipk3	0.0116534	1.11684	0.00166343	-1.20803	0.96926	-1.00185	0.917143	1.005
17715833	Hist1h1b	0.0837932	1.25503	0.0108758	-1.56146	0.341406	-1.15107	0.893597	1.01876
17715729	Hist1h2af	0.904474	1.017	0.012898	-1.75734	0.822323	1.06935	0.417193	-1.28763
17719497	Hist1h2ah	0.425855	1.17827	0.0574579	-1.63132	0.661373	1.03201	0.00704327	-1.40422
17715835	Hist1h2ai	0.0561248	1.25339	0.00332241	-1.69993	0.774294	-1.05178	0.621052	-1.09201
17719549	Hist1h2ak	0.00940267	1.34274	0.00171824	-1.59942	0.818724	1.11433	0.621612	-1.26648
17719533	Hist1h2ao	0.0265786	1.09386	0.000602613	-1.29306	0.771784	-1.0186	0.275474	-1.07782
17719531	Hist1h2bcl1	0.0222634	1.29085	0.00155218	-1.71658	0.463152	-1.10659	0.368197	-1.13502
17715826	Hist1h2bf	0.0732677	1.30854	0.00539518	-1.84164	0.560794	-1.06188	0.135707	-1.19327
17719511	Hist1h2bk	0.155858	1.12832	0.00649557	-1.43336	0.865532	1.01941	0.243759	-1.1566
17719495	Hist1h3a	0.320992	1.23893	0.0406031	-1.75904	0.452426	-1.09319	0.417458	-1.10163
17719501	Hist1h4a	0.125237	1.05049	0.00135448	-1.22448	0.435981	-1.08099	0.241088	-1.13185
17715824	Hist1h4m	0.625464	1.04635	0.00547113	-1.5976	0.87994	1.02105	0.495556	-1.1018
17740971	Hist2h2ab	0.0292582	-1.47605	0.00931696	-1.73384	0.740449	-1.03976	0.0223271	-1.48838
17740984	Hist2h2bb	0.13196	1.2375	0.0221164	-1.50655	0.477641	1.08927	0.0102175	-1.64872
17740982	Hist2h3c2	0.397473	1.0411	0.00117956	-1.42031	0.647476	-1.03351	0.216516	-1.10286
17795957	Hist2h4a	0.185282	1.11678	0.00936012	-1.3831	0.247461	-1.17287	0.629886	-1.06332
17646270	Hist3h2ba	0.0131326	2.2351	0.0652228	-1.61121	0.193658	-1.26183	0.514297	1.11239
17646277	Hist3h3	0.819742	-1.02626	0.0462484	-1.35528	0.235	-1.17241	0.0129529	1.62618
17610557	Hivep2	0.84713	-1.01043	0.289409	1.06354	0.628202	1.04849	0.0179807	1.41914
17801689	Hivep3	0.185669	-1.21711	0.0625127	1.37072	0.439081	-1.06789	0.00252144	1.67532
17792516	Hk2	0.00711959	-1.50949	0.0013924	1.89819	0.0561704	1.14308	0.00331589	1.36945
17703784	Hmbox1	0.789599	1.05204	0.978113	-1.0052	0.0696773	1.2452	0.0103277	-1.5017
17685011	Hmcn1	0.0854671	1.26429	0.0222644	-1.45356	0.999238	1.00009	0.385844	-1.08636
17753387	Hmga1	0.00942018	-1.73315	0.678415	1.05381	0.356723	1.05055	0.00620212	1.28374
17711491	Hmgb2	0.144768	1.09819	0.000916916	-1.5779	0.988471	1.00144	0.152325	-1.18005
17665390	Hmgb2l1	0.636529	1.02532	0.00144048	-1.46684	0.0225274	-1.1661	0.0976962	-1.09592
17874894	Hmgb3	0.803061	1.03904	0.672081	-1.06772	0.192245	1.1263	0.0402126	-1.25511
17744496	Hmgcr	0.0202808	1.29855	0.00219856	1.63195	0.99089	-1.00236	0.653452	-1.09834
17735993	Hmgcs1	0.0229087	1.92631	0.0648599	1.58594	0.904828	1.01072	0.983663	1.00183
17759671	Hmgcs2	0.227468	-1.10662	0.0290054	-1.26759	0.730331	-1.07494	0.9664	1.0088
17741229	Hmgcs2	0.337904	-1.33539	0.0141604	-3.02182	0.478205	1.08645	0.0452081	-1.35682
17668157	Hmgn1	0.439528	-1.10568	0.0624165	-1.3503	0.00599294	1.07923	0.113507	-1.02936
17811260	Hmgn2	0.00743492	-1.28634	0.00164097	-1.46216	0.324671	-1.03937	0.209429	-1.05277
17880375	Hmgn2	0.0408823	-1.2978	0.00450229	-1.6563	0.104662	-1.13566	0.291628	-1.07662
17854322	Hmgn3	0.00894279	1.24676	0.0259089	-1.17389	0.159521	-1.14013	0.600121	1.04415
17617213	Hmgn5b	0.00259967	1.2417	0.00120633	-1.3039	0.063661	1.0842	0.327175	-1.03607
17728039	Hmgxb4	0.123085	-1.1135	0.482376	-1.04359	0.785119	1.02546	0.0368856	-1.30431
17655510	Hmmr	0.0191987	1.18872	0.000953816	-1.48763	0.0514686	-1.17591	0.540123	-1.04023
17728071	Hmox1	0.00127835	-2.95647	0.137784	1.28217	0.141947	1.10791	0.471528	-1.04559
17695236	Hmx1	0.234145	1.14646	0.384421	1.09996	0.343752	-1.1431	0.0400526	1.45302
17621573	Hmx2	0.00114307	-1.23752	0.0313164	1.08693	0.0603725	-1.19223	0.108644	1.14967
17645508	Hnrnph1	0.729764	1.01583	0.00518199	-1.26474	0.420378	1.03863	0.11556	-1.08837
17642296	Hoga1	0.192379	-1.17243	0.747882	1.0356	0.502834	1.04622	0.0198611	1.25948
17732416	Hook2	0.233239	-1.10121	0.0100814	1.37108	0.637318	1.05272	0.449148	1.08821
17791370	Hoxa3	0.517461	-1.04313	0.29045	1.07518	0.117596	1.19141	0.0281053	-1.3452
17832732	Hoxc6	0.0532832	-1.30219	0.0426433	1.33028	0.808785	-1.01879	0.709698	1.02921
17832724	Hoxc9	0.813843	1.04539	0.631919	-1.09572	0.0474111	1.25923	0.131204	-1.16685
17803411	Hp1bp3	0.249521	-1.03667	0.381405	-1.02664	0.957099	1.00282	0.0148624	-1.22313
17633204	Hps5	0.168694	-1.0824	0.00354246	-1.33687	0.693612	1.0519	0.558285	1.07914
17814648	Hs1bp3	0.00635139	-1.19823	0.00328302	1.24214	0.56325	-1.02757	0.0100641	1.21966
17751762	Hs2st1	0.136695	1.14038	0.0241385	-1.28383	0.192273	-1.16086	0.380911	1.0982
17690414	Hs3st1	0.812581	1.04155	0.0348511	1.65669	0.537819	1.10754	0.0561309	1.49836
17755381	Hs3st5	0.993327	1.00114	0.413922	1.12396	0.644991	-1.03432	0.0364441	1.23352
17687717	Hsd11b1	0.31185	-1.12532	0.00294407	1.93535	0.00271877	-1.09725	0.0173774	1.05647
17774801	Hsd17b12	0.762616	-1.0199	0.0403901	-1.19978	0.866615	1.00815	0.00959979	-1.23505
17688247	Hsd17b13	0.500582	1.1201	0.832168	-1.03529	0.50831	-1.06854	0.0236595	1.38402
17733868	Hsd17b2	0.353389	1.07842	0.997576	-1.00023	0.0824768	1.1361	0.0225684	1.22117
17686414	Hsd17b7	0.0458045	1.61313	0.0286733	1.74877	0.919393	-1.01695	0.552035	1.10648
17710629	Hsh2d	0.545896	-1.08773	0.323659	1.15432	0.935372	1.00319	0.00521287	1.22623
17824360	Hsp90aa1	0.255616	-1.05551	0.0924513	-1.0939	0.0440921	1.21646	0.775031	-1.02087
17857640	Hsp90ab1	0.104292	-1.08853	0.847008	1.00837	0.0310795	1.20823	0.101935	-1.13055
17834768	Hsp90b1	0.250412	1.03737	0.000563873	-1.31388	0.332041	1.05185	0.403019	-1.04376
17667492	Hspa13	0.215893	-1.0954	0.0377423	-1.20894	0.0542487	1.10582	0.487722	-1.02888
17816804	Hspa2	0.215474	1.10787	0.0136996	-1.33995	0.153112	1.16285	0.292961	-1.10924
17761597	Hspa5	0.0131794	-1.11054	0.000575306	-1.27804	0.165401	1.06124	0.683806	-1.01549
17725547	Hspa9	0.00671653	-1.47116	0.0363941	1.2608	0.141352	1.07969	0.196201	1.0671
17745313	Hspb3	0.0100114	2.52942	0.0692789	-1.64396	0.476458	1.08951	0.0254505	-1.46185
17674382	Hspb8	0.061984	-1.36253	0.448334	1.10636	0.0493181	1.30741	0.398044	1.09507
17669387	Hspbap1	0.0583466	-1.14286	0.694436	1.0217	0.255359	1.14667	0.0129204	1.55408
17803188	Hspg2	0.160058	1.18343	0.0192793	-1.44843	0.272806	1.0203	0.00027112	-1.21014
17700037	Htr2a	0.728348	1.0517	0.0137817	1.76321	0.624704	1.08958	0.19544	1.28626
17852177	Htr3b	0.572338	1.05682	0.663011	1.04317	0.0454262	-1.23368	0.949101	1.00498
17690672	Htra3	0.83991	1.02279	0.0132829	-1.55756	0.798003	-1.03346	0.7431	-1.04318
17667778	Hunk	0.138409	-1.1943	0.390191	-1.09695	0.593107	-1.12326	0.0365829	1.85778
17844285	Hykk	0.634275	-1.0309	0.0265722	-1.22501	0.765738	-1.02522	0.757179	1.02619
17815027	Iah1	0.237338	-1.08578	0.0349527	1.20435	0.233521	-1.12671	0.250514	1.12103
17842370	Icam1	0.180388	-1.12143	0.0246811	1.28167	0.571068	1.06019	0.00769969	1.60089
17842384	Icam5	0.98457	1.00241	0.550605	1.07897	0.00634994	1.34864	0.696216	1.02426
17846102	Ick	0.493222	-1.06253	0.27515	1.10707	0.122005	1.10249	0.0192594	-1.20805
17757514	Icoslg	0.283798	1.08548	0.0788984	-1.16829	0.0577347	1.24153	0.0460225	1.2642
17652598	Ict1	0.877316	-1.01444	0.0305005	1.33085	0.0521121	-1.06086	0.014367	-1.09354
17767420	Id1	0.471842	-1.06184	0.0143589	-1.36767	0.0231169	1.1481	0.000171348	-1.68647
17821273	Id2	0.173249	-1.11268	0.030891	-1.23457	0.700906	-1.0225	0.790861	1.0154
17803116	Id3	0.402118	-1.10715	0.200575	-1.18106	0.0144725	1.20544	0.000562891	-1.5715
17718644	Id4	0.431936	-1.1568	0.725395	-1.0649	0.0884889	1.17894	0.031737	1.26846
17865107	Idh1	0.00736172	-1.48484	0.0184102	1.35305	0.734927	-1.02424	0.0113291	-1.34036
17777229	Idh3B	0.171684	-1.0329	0.000370885	1.24192	0.472791	-1.03797	0.386295	-1.04678
17720423	Idi1	0.0129534	2.17164	0.0736186	1.54894	0.493413	1.05158	0.688526	1.02922
17874869	Ids	0.15155	1.13462	0.0339033	-1.25379	0.734292	-1.01349	0.0181397	-1.15276
17756250	Ier3	0.0405154	-1.41528	0.184045	1.20511	0.431079	1.03384	0.245321	-1.05312
17707089	Ifi30	0.0651495	-1.15777	0.0033473	1.43724	0.0711331	-1.20407	0.211891	1.11955
17651346	Ifi35	0.707621	-1.03518	0.0337213	1.31306	0.546047	-1.05132	0.361635	-1.08132
17641675	Ifit1bl	0.0177311	3.91002	0.0285669	-3.23847	0.101876	1.30879	0.0800176	-1.34548
17641677	Ifit1bl	0.0346437	1.55821	0.0379663	-1.5376	0.0868844	1.54332	0.150984	-1.40589
17622112	Ifitm1	0.00628214	-1.22286	0.0137956	1.1741	0.659613	1.01335	0.0248344	-1.10277
17638220	Ifitm3	0.0858105	-1.13564	0.0191737	1.23709	0.438881	-1.02171	0.455817	-1.02084
17808544	Ifna2	0.548859	1.07758	0.0766397	1.31135	0.425144	-1.05182	0.0261537	1.21682
17799759	Ifna5	0.706668	1.02324	0.400168	-1.0549	0.0691622	-1.20813	0.00469282	1.54735
17664649	Ifngr2	0.0436365	-1.16399	0.181987	1.0878	0.756624	-1.02149	0.00516829	1.42653
17803003	Ifnlr1	0.288901	-1.13094	0.704374	1.04192	0.0731115	1.12635	0.00613305	1.2976
17786329	Ift122	0.544964	1.05251	0.0301009	-1.29073	0.883307	1.0269	0.929763	-1.01606
17747851	Ift80	0.00354633	1.14879	5.38418e-05	-1.50689	0.223474	-1.10971	0.226329	-1.10884
17873019	Igbp1	0.527747	-1.04594	0.157304	1.11962	0.598675	1.0537	0.0410768	-1.313
17666718	Igf2bp2	0.00333284	-1.71864	0.0575489	1.25688	0.55352	1.0425	0.000954824	1.75335
17791224	Igf2bp3	0.206867	-1.12473	0.493198	1.06061	0.478149	-1.04185	0.016687	1.23085
17865372	Igfbp5	0.450999	1.15924	0.00602124	2.56375	0.0362306	-1.24103	0.186688	1.11726
17832567	Igfbp6	0.195649	1.24682	0.0425495	-1.51799	0.74965	1.02792	0.964279	-1.00385
17689286	Igfbp7	0.150634	1.03604	0.000152889	-1.32109	0.276376	-1.01704	0.282396	1.01679
17819347	IgG-2a	0.890269	-1.03402	0.419376	1.22711	0.0474348	1.26586	0.379514	1.08576
17791965	Igkv5-48	0.0574238	-1.43822	0.0209965	1.66132	0.597048	1.11972	0.676774	-1.09255
17669062	Igsf11	0.384655	1.07472	0.0353171	-1.25984	0.92445	-1.00824	0.1245	-1.17076
17636814	Igsf6	0.875113	1.03154	0.102605	-1.47852	0.158137	-1.2383	0.0101411	-1.76046
17827523	Ikbip	0.0368564	1.20116	0.0181449	-1.25804	0.158857	-1.09918	0.614774	-1.03025
17691617	Ikzf1	0.373054	-1.11813	0.0794167	-1.29786	0.0619887	1.103	0.00617739	-1.22305
17851994	Il10ra	0.3831	1.0979	0.313539	-1.11618	0.0483562	-1.23303	0.451913	-1.06405
17645139	Il12b	0.726706	1.04986	0.188851	1.22786	0.00763682	-1.20123	0.0468199	1.11043
17791742	Il12rb2	0.888767	-1.01429	0.701416	1.04002	0.0273168	1.09183	0.00207068	1.20169
17656100	Il13	0.418684	1.05469	0.217979	1.09017	0.0435802	-1.25936	0.111841	1.17466
17728978	Il15	0.029202	1.39981	0.0315756	-1.38809	0.724851	-1.03819	0.47279	-1.08173
17858747	Il18r1	0.522832	-1.02267	0.04779	1.0946	0.576763	1.06313	0.0299287	1.39508
17777184	Il1a	0.581244	1.06689	0.878946	1.01769	0.226388	-1.41127	0.0292288	2.23011
17777192	Il1b	0.0642837	1.50929	0.00787614	-2.22614	0.713968	-1.09544	0.275226	1.33977
17858730	Il1rl1	0.5325	1.27927	0.251535	1.62159	0.00842886	1.08067	0.456341	1.0133
17745208	Il31ra	0.16275	1.21661	0.33969	-1.13236	0.0690736	1.1659	0.0405932	-1.20387
17759775	Il36rn	0.652193	-1.07956	0.693852	1.06891	0.654041	-1.03752	0.0415909	1.25288
17788345	Il6	0.977674	-1.00864	0.041406	2.35499	0.692954	1.0899	0.247771	1.31534
17748948	Il6r	0.090411	-1.1782	0.728964	-1.02781	0.0844594	1.08678	0.00716583	1.20264
17735754	Il6st	0.00440233	-1.29629	0.0168901	1.19314	0.181838	-1.05922	0.022201	1.13806
17737287	Il7	0.599924	-1.08139	0.59825	-1.08179	0.233972	1.15025	0.00519977	1.73924
17669291	Ildr1	0.520051	-1.0823	0.550008	1.07595	0.046876	1.36869	0.115182	-1.24834
17681674	Ildr2	0.0195582	2.34037	0.109822	-1.58692	0.585477	1.10604	0.963434	1.00833
17842440	Ilf3	0.0282565	-1.24628	0.15401	1.12184	0.640215	-1.03461	0.0157119	1.31221
17834107	Ilvbl	0.0688159	-1.22756	0.0553956	1.24865	0.222176	1.09917	0.0209933	1.2734
17844417	Imp3	0.0848423	-1.08723	0.0487624	1.10824	0.961919	1.00352	0.020871	-1.29193
17854276	Impg1	0.580602	1.03684	0.0302225	1.21922	0.63026	-1.02893	0.0658931	1.1476
17626240	Ina	0.184268	-1.24425	0.918879	1.01489	0.00987835	1.2567	0.0387624	-1.16168
17640368	Incenp	0.121162	1.13136	0.00690846	-1.37941	0.352764	-1.12694	0.323132	-1.13667
17781780	Ing3	0.099995	1.10189	0.274289	-1.0593	0.119178	1.1504	0.0133204	-1.34996
17861888	Ing5	0.190121	-1.12355	0.366692	1.07806	0.655969	-1.0372	0.027729	1.29314
17637278	Ino80e	0.0538714	-1.16643	0.0294456	1.2079	0.972539	-1.00175	0.0319577	-1.16667
17858512	Inpp4a	0.844025	1.00758	0.00456651	-1.22922	0.524722	-1.06378	0.976979	1.00273
17801928	Inpp5b	0.142937	-1.11896	0.0103845	-1.32486	0.612478	-1.04227	0.213994	-1.11782
17626410	Ins1	0.499718	-1.09667	0.862533	1.02325	0.227208	-1.2064	0.0450131	1.46105
17788437	Insig1	0.454914	-1.05351	0.000453022	1.94761	0.958247	1.00442	0.0236653	1.32538
17683687	Insig2	0.115574	1.20566	0.426047	1.08612	0.0453561	-1.25313	0.424614	1.07226
17641448	Insl6	0.366229	1.07273	0.876067	1.01153	0.682103	1.02157	0.0115738	1.23821
17742730	Ints12	0.0418033	-1.15048	0.0171206	1.20496	0.944469	1.00574	0.763669	1.02518
17618423	Ints4	0.494863	1.05521	0.919838	1.0077	0.158901	-1.09796	0.0156747	-1.24369
17758035	Ipmk	0.00191658	-1.23648	0.00512954	1.17659	0.229826	-1.09388	0.012055	1.31841
17684514	Ipo9	0.00303657	1.3096	0.00459973	-1.27236	0.881822	-1.01115	0.540198	1.04794
17678247	Iqcd	0.241349	1.13334	0.0757443	-1.24241	0.222506	1.07788	0.0340957	-1.17865
17871901	Iqsec2	0.11104	1.18495	0.0403903	-1.28237	0.420928	-1.03935	0.378849	1.0435
17790039	Iqub	0.233492	1.1251	0.018269	1.38238	0.0585912	-1.14475	0.130702	1.10269
17786169	Irak2	0.0622128	1.21497	0.00697945	-1.47255	0.499244	1.02739	0.00202947	1.29721
17836123	Irak3	0.355134	-1.14348	0.019477	1.62385	0.951991	-1.0077	0.0425959	1.42137
17645837	Irf1	0.0977357	-1.1683	0.161898	1.13178	0.917966	-1.02114	0.043057	1.74683
17782073	Irf5	0.202619	1.07491	0.0177142	-1.20266	0.844486	1.01406	0.883457	-1.01048
17683261	Irf6	0.024581	1.76051	0.614236	-1.09182	0.86533	-1.01205	0.00429091	1.47248
17730667	Irf8	0.358884	-1.07674	0.480807	1.057	0.0260516	1.35847	0.0941342	-1.21421
17709452	Irs2	0.019907	-1.40052	0.0799512	1.23302	0.170943	1.18138	0.04449	1.33538
17813404	Isg15	0.0297758	-1.73319	0.0265842	1.76884	0.0189976	-1.22292	0.218082	1.08024
17815510	Ispd	0.749837	1.04056	0.796563	-1.03259	0.846795	1.019	0.0373001	-1.32371
17793009	Isy1	0.0645558	-1.1465	0.288195	-1.06832	0.00884554	1.17704	0.00372149	-1.23054
17710902	Isyna1	0.0401431	1.1886	0.00320735	1.43992	0.636847	1.04273	0.928759	-1.00784
17728422	Itfg1	0.109164	1.0959	0.00502087	-1.28306	0.797577	-1.00992	0.0674266	-1.09383
17745339	Itga2	0.966246	-1.00226	0.0607082	-1.13867	0.0804407	-1.13611	0.0106083	1.28162
17660303	Itga3	0.0662693	1.24533	0.0435194	-1.29045	0.952958	-1.00381	0.36813	1.06333
17841647	Itga5	0.119479	1.32512	0.25013	-1.21113	0.505714	1.02511	0.00106831	1.33296
17825808	Itga7	0.0671018	1.3532	0.0304697	-1.48843	0.248572	1.06123	0.0962422	-1.10011
17621084	Itgam	0.494201	1.05913	0.00376938	-1.58789	0.827932	-1.03907	0.181375	-1.30602
17873227	Itgb1bp2	0.0266912	2.9112	0.221659	-1.57048	0.0670191	1.16062	0.0285344	-1.22135
17757621	Itgb2	0.620903	-1.04394	0.000682767	-2.147	0.856745	-1.02627	0.0141923	-1.75056
17669524	Itgb5	0.0146684	1.25894	0.00692529	-1.33113	0.399603	-1.02493	0.124951	-1.05192
17825312	Itgb8	0.646073	1.06689	0.0383666	1.4876	0.896993	-1.00906	0.327157	-1.07567
17700882	Itgbl1	0.198321	1.22107	0.0331295	-1.51283	0.340759	1.09645	0.250977	-1.12109
17878487	Itm2a	0.0315597	1.44023	0.00382545	-1.96893	0.160823	-1.09174	0.0533044	-1.14869
17860998	Itm2c	0.518489	1.04225	0.00400953	-1.41634	0.0661822	1.10869	0.119785	-1.08454
17823958	Itpk1	0.256743	-1.15505	0.268369	1.15033	0.0257899	-1.28519	0.00368303	1.55465
17785785	Itpr1	0.348812	1.04428	0.00764268	-1.22527	0.503251	-1.06315	0.414699	-1.07872
17636626	Itpripl2	0.895007	1.01143	0.0404388	-1.27329	0.503575	1.05382	0.0551614	-1.21102
17749184	Ivl	0.571006	1.10311	0.706636	-1.0665	0.15851	-1.10585	0.0198067	1.24414
17680869	Ivns1abp	0.038582	-1.47986	0.0330925	1.51049	0.995034	-1.00052	0.0996423	1.18148
17777661	Jag1	0.150243	1.23832	0.0574346	-1.37423	0.0890502	1.14155	0.00361498	-1.43661
17624866	Jak2	0.322679	-1.07815	0.852393	1.01333	0.65249	-1.02882	0.0169282	1.25927
17664422	Jam2	0.794622	1.0145	0.00191528	-1.45559	0.573257	-1.09871	0.401577	1.15495
17817515	Jdp2	0.0648676	-1.08001	0.000357847	-1.4079	0.0928689	1.39676	0.973394	-1.00541
17765229	Jmjd7	0.598865	-1.04123	0.0120353	1.36202	0.00809338	-1.22285	0.145396	1.07706
17796669	Jph1	0.0528501	-1.21465	0.013213	1.35417	0.11671	1.19782	0.0854945	1.2282
17779078	Jph2	0.022299	1.45598	0.0882349	-1.26199	0.660427	1.03362	0.55682	1.04571
17740292	Jtb	0.184254	-1.11129	0.0496746	1.20108	0.0455057	-1.05009	0.00723401	1.08983
17728638	Junb	0.0126157	-1.45712	0.0368387	1.30956	0.176152	1.19383	0.485901	1.08632
17850354	Kank2	0.0135331	1.31907	0.0485505	-1.20239	0.374393	-1.05907	0.29534	-1.07156
17827006	Kank3	0.179778	-1.0404	0.0069687	-1.13256	0.0408125	-1.23047	0.0636276	1.19393
17639620	Kat5	0.271443	-1.04826	0.00672726	1.20992	0.499188	-1.01064	0.0163387	-1.05847
17671525	Katnal1	0.0234478	-1.18264	0.837438	1.01035	0.0158124	-1.2503	0.0734973	1.1432
17731481	Katnb1	0.851832	1.01167	0.60665	-1.03303	0.623275	1.03862	0.0310876	-1.26168
17795062	Kcna1	0.629096	1.13599	0.199594	-1.45463	0.871871	1.02164	0.0241279	-1.55308
17764518	Kcna4	0.056755	1.27325	0.00365211	1.74255	0.997042	1.00063	0.231618	-1.25413
17813061	Kcnab2	0.831929	-1.02397	0.651824	-1.05223	0.115802	1.13895	0.0407598	-1.21361
17779556	Kcnb1	0.404967	1.07536	0.823132	-1.01881	0.0129467	1.31406	0.229631	-1.09481
17668000	Kcne1	0.596215	1.17465	0.344521	1.34973	0.97852	-1.00229	0.0175218	1.36539
17642469	Kcnip2	0.0188424	-1.93536	0.00621093	2.48912	0.317726	-1.21251	0.985349	-1.00331
17762239	Kcnj3	0.621791	-1.07716	0.0351748	1.54639	0.959694	-1.00454	0.223698	-1.12891
17687521	Kcnk2	0.310955	1.15689	0.0188326	-1.61599	0.622494	1.06471	0.85029	1.02398
17820856	Kcnk3	0.466034	1.07756	0.00723233	1.59789	0.258291	-1.11797	0.0844551	1.21335
17740151	Kcnn3	0.345442	1.11385	0.065712	1.28886	0.00541251	-1.3783	0.090611	1.13891
17614165	Kcnn4	0.57355	-1.06774	0.281968	1.14228	0.194256	-1.09717	0.0172864	1.26262
17810161	Kcnq4	0.39804	1.05589	0.031698	-1.20485	0.637003	-1.02929	0.552533	1.03735
17760106	Kcnt1	0.121007	-1.10111	0.0180032	1.20897	0.978456	1.0029	0.292746	-1.12986
17657931	Kctd11	0.976173	-1.00212	0.15721	-1.12279	0.0480689	1.22027	0.632616	-1.03722
17620733	Kctd13	0.000465531	-1.40168	0.829449	-1.00742	0.572554	1.05123	0.0313874	-1.30279
17830405	Kctd17	0.0552864	1.14757	0.0225457	-1.20384	0.947421	1.00607	0.7084	-1.03525
17687501	Kctd3	0.0143274	1.34082	0.044443	-1.22717	0.915051	1.01587	0.182588	-1.25008
17844147	Kdelc2	0.0527434	1.15554	0.00437404	-1.36092	0.303626	-1.07103	0.136801	-1.11414
17676052	Kdelr2	0.000523558	-1.12867	8.40849e-05	-1.21292	0.616371	1.02204	0.987787	1.00065
17839177	Kdelr3	0.196786	1.08763	0.0155641	-1.24551	0.148258	-1.18145	0.227522	1.14201
17811590	Kdm1a	0.00960748	-1.51089	0.552332	1.0591	0.335202	1.06549	0.0302523	1.20998
17809823	Kdm4a	0.0852636	-1.1436	0.0327197	-1.20815	0.421787	-1.03772	0.0949974	-1.09437
17871920	Kdm5c	0.466981	-1.02201	0.228538	1.03927	0.261508	1.07116	0.0253062	-1.20111
17657603	Kdm6b	0.066418	-1.22569	0.15399	1.15331	0.0453119	1.05142	0.000120455	1.2953
17683450	Kdsr	0.121551	-1.1691	0.0334244	1.28886	0.851319	-1.01813	0.167114	1.16358
17625302	Kif11	0.0578654	1.21834	0.00285355	-1.63032	0.0514507	-1.14145	0.0772338	-1.12057
17680525	Kif14	0.0436806	1.33474	0.0199199	-1.45099	0.035944	-1.22167	0.0304232	-1.23551
17680533	Kif14	0.0412894	1.24653	0.00331956	-1.59218	0.862208	1.01335	0.123326	-1.1498
17849100	Kif15	0.0283127	1.21569	0.00202714	-1.51514	0.111979	-1.22264	0.712356	-1.03995
17777757	Kif16b	0.177516	-1.15501	0.0949725	1.2117	0.00755514	-1.27419	0.0417666	1.15436
17662011	Kif18b	0.0274917	1.29094	0.00560001	-1.50449	0.203671	-1.14676	0.508883	-1.06755
17866550	Kif1a	0.739729	1.0101	0.00102754	1.27297	0.101309	-1.19312	0.00341304	1.67782
17812762	Kif1b	0.191932	1.2146	0.0246809	-1.54517	0.668972	1.04877	0.250682	-1.14882
17758587	Kif1bp	0.546506	-1.05749	0.395275	-1.08419	0.0485356	-1.22878	0.901899	-1.00969
17722313	Kif20a	0.0188785	1.32228	0.00268121	-1.62551	0.37727	-1.0893	0.0123926	-1.45197
17625128	Kif20b	0.0363929	1.32241	0.00552449	-1.63498	0.508523	-1.10722	0.887305	-1.02143
17637364	Kif22	0.100966	1.29026	0.0305658	-1.48201	0.0497621	-1.12707	0.750298	-1.01477
17853237	Kif23	0.0167391	1.34296	0.00154729	-1.77245	0.0382282	-1.21163	0.33651	-1.07122
17682462	Kif26b	0.0895893	1.16018	0.0177629	1.29542	0.0658122	-1.13842	0.171019	1.08974
17660032	Kif2b	0.131717	-1.0895	0.00866252	1.24304	0.741601	-1.04566	0.480768	1.10309
17809656	Kif2c	0.0596515	1.36458	0.0162261	-1.60997	0.594943	-1.03556	0.0311278	-1.21817
17873058	Kif4a	0.0646414	1.28941	0.00656855	-1.68404	0.385038	-1.16035	0.755162	-1.0523
17716122	Kif5b	0.026098	1.20509	0.049924	-1.16217	0.323139	1.0287	0.202431	-1.03902
17753258	Kifc1	0.0876205	1.36487	0.026151	-1.61018	0.507025	-1.0322	0.00974103	-1.22384
17748476	Kirrel	0.0266391	1.18943	0.00234655	-1.41635	0.679056	-1.02194	0.744139	-1.01719
17842978	Kirrel3	0.781284	1.02915	0.663361	1.04645	0.220221	-1.10846	0.0378697	1.2419
17694060	Kit	0.171119	1.14173	0.0181351	1.35966	0.872053	-1.02146	0.620343	1.06855
17827861	Kitlg	0.0625517	1.20038	0.00252295	-1.61724	0.0982832	1.27814	0.134797	-1.2383
17633695	Klf13	0.150254	1.18224	0.0362234	1.33922	0.17292	-1.15663	0.00960569	1.50545
17785455	Klf15	0.185106	-1.10037	0.262653	1.08104	0.939015	1.00558	0.0276625	1.26029
17807351	Klf4	0.877107	-1.01285	0.164918	1.14057	0.45402	1.045	0.010391	1.27375
17700455	Klf5	0.0113296	-1.18483	0.0275343	1.13823	0.0757465	1.34662	0.0346073	1.48148
17624598	Klf9	6.58649e-05	-1.31421	0.00193586	-1.12124	0.458295	1.08429	0.265461	1.13618
17816241	Klhdc1	0.0192443	-1.20381	0.00872766	-1.26392	0.0173297	1.18182	0.576059	-1.02628
17661375	Klhl11	0.789994	-1.02874	0.0479881	-1.32353	0.11697	1.07086	0.217657	-1.05147
17870670	Klhl13	0.00412218	1.30208	0.00984528	-1.22976	0.327762	-1.18881	0.610015	1.08958
17804503	Klhl21	0.583542	-1.06242	0.09968	1.24238	0.70152	-1.02396	0.0498998	1.17318
17762655	Klhl23	0.0164894	1.31133	0.768885	1.02168	0.615926	-1.06717	0.0388762	-1.43676
17670567	Klhl24	0.212779	1.0487	0.0027609	1.23531	0.80175	1.01722	0.666264	-1.03002
17617559	Klhl25	0.110845	-1.16206	0.0116143	1.38327	0.0902891	1.23158	0.517122	-1.06874
17821011	Klhl29	0.915525	-1.00628	0.00760147	-1.31771	0.674028	-1.03609	0.863332	1.01446
17861616	Klhl30	0.0384594	1.15665	0.00646459	1.28353	0.824547	1.02753	0.152568	1.22429
17846059	Klhl31	0.0734217	1.34831	0.229392	-1.19198	0.0493302	1.22008	0.0813089	-1.17974
17701993	Klhl33	0.109152	1.29537	0.88992	1.01875	0.0302011	-1.26906	0.451256	1.06224
17856642	Klhl40	0.908887	1.01932	0.0184651	1.82753	0.574136	-1.11454	0.0273837	1.82678
17762620	Klhl41	0.0251416	1.81745	0.0382125	-1.68437	0.247297	1.13708	0.812135	-1.02438
17615912	Klk6	0.274422	-1.10722	0.198491	1.13193	0.00382769	-1.21049	0.0213566	1.1235
17708013	Klkb1	0.535778	1.0587	0.981029	1.00214	0.230149	1.08733	0.0300733	-1.21538
17795489	Klra17	0.554844	1.08185	0.184388	-1.21632	0.00380793	1.29993	0.0124108	-1.20687
17795302	Klrb1a	0.68203	-1.05641	0.953068	1.00782	0.0155823	1.38428	0.166974	-1.14533
17764941	Knstrn	0.0928505	1.14933	0.00962833	-1.34274	0.643706	1.02015	0.00612271	-1.23542
17677699	Kntc1	0.0171854	1.23429	0.000649909	-1.67632	0.50313	-1.04118	0.662391	-1.02618
17669356	Kpna1	0.0131861	-1.44765	0.900592	-1.01165	0.355358	1.05395	0.0110563	1.25238
17662569	Kpna2	0.00997845	1.23753	0.0076381	-1.25863	0.0839455	-1.13564	0.0547529	-1.16111
17813889	Kpna2	0.0522958	1.1819	0.0179027	-1.26748	0.164194	-1.10677	0.0468626	-1.18458
17796369	Kras	0.485906	-1.03671	0.0152096	-1.21091	0.391554	1.04614	0.91578	-1.00531
17695970	Kremen1	0.272381	1.22278	0.0411945	-1.59922	0.989855	-1.00198	0.309827	-1.18559
17661238	Krt15	0.884881	-1.01227	0.894907	-1.01119	0.0448098	1.21389	0.0606661	-1.19013
17661286	Krt16	0.802182	-1.02975	0.0323034	1.42273	0.481256	-1.10091	0.87137	1.02162
17661015	Krt23	0.412527	-1.12678	0.00482417	2.09269	0.113821	-1.14254	0.0528277	1.19703
17661214	Krt35	0.137795	-1.04819	0.000954271	1.24806	0.932919	-1.00663	0.0818474	1.18585
17841255	Krt80	0.0357317	1.73153	0.0802322	-1.50805	0.0202254	1.39454	0.206645	-1.14349
17841307	Krt84	0.505285	1.0768	0.459923	-1.08619	0.512907	-1.03147	0.00934657	1.22483
17667732	Krtap14l	0.448408	-1.07137	0.452795	1.0706	0.0110249	-1.28132	0.15461	1.10191
17650999	Krtap9-1	0.105259	-1.16917	0.0425416	1.24603	0.235884	1.18211	0.995141	1.00078
17678433	Ksr2	0.337683	-1.05866	0.407655	1.04961	0.00389771	1.2071	0.00518654	-1.19007
17799999	L1td1	0.64785	-1.05079	0.421943	1.09398	0.00897757	1.39297	0.277899	-1.09152
17610935	L3mbtl3	0.463364	1.05082	0.0251341	-1.23808	0.831076	1.00821	0.00760249	1.1957
17796768	Lactb2	0.0102658	-1.19667	0.00182432	1.33486	0.0583293	-1.18301	0.16271	1.11548
17794908	Lag3	0.247594	-1.20575	0.359727	-1.1537	0.294392	1.08389	0.0314417	1.24234
17610868	Lama2	0.407687	1.10745	0.0345107	-1.41603	0.965002	-1.00247	0.420099	-1.04858
17755431	Lama4	0.0336013	1.43985	0.0280266	-1.47203	0.72949	1.02575	0.381547	1.06964
17683276	Lamb3	0.0544727	1.66896	0.0381213	-1.78527	0.778169	1.03358	0.801461	1.02989
17618929	Lamtor1	0.362493	-1.04471	0.00333085	1.30532	0.955905	-1.00229	0.0141318	1.17536
17742972	Lamtor3	0.0375982	-1.22461	0.019718	1.28282	0.376022	-1.03306	0.00163318	1.28067
17791621	Lancl2	0.393298	-1.04772	0.0191099	1.2036	0.407191	-1.04608	0.71022	-1.01962
17876122	Lancl3	0.137855	-1.12446	0.0438307	1.20228	0.6253	1.04889	0.606137	-1.05178
17801558	Lao1	0.352522	-1.15843	0.424396	1.1324	0.0178738	1.25713	0.58196	-1.03593
17802604	Laptm5	0.599773	-1.14105	0.0428239	-1.9727	0.704114	1.06909	0.0426705	-1.61644
17731798	Large	0.0667803	1.14273	0.00713803	-1.31064	0.175772	-1.08279	0.0862744	1.11586
17832285	Larp4	0.0195992	-1.20477	0.0160497	1.21888	0.569767	-1.05512	0.867225	1.01558
17720356	Larp4b	0.266676	-1.04085	0.000767667	1.3316	0.528791	1.02158	0.0272277	1.11118
17844812	Larp6	0.487898	1.07132	0.720672	-1.03525	0.0231054	1.28977	0.476771	-1.05727
17650730	Lasp1	0.695717	-1.02755	0.0457569	-1.2033	0.543343	-1.03055	0.253254	-1.06234
17703365	Lats2	0.160946	1.1247	0.0414843	-1.22458	0.00417013	1.17568	0.00303517	-1.19297
17852378	Layn	0.0309152	-1.56431	0.0636333	-1.41725	0.896348	-1.01675	0.187934	1.20907
17820411	Lbh	0.0529128	1.30009	0.0257107	-1.39669	0.786648	-1.02972	0.0687026	-1.2844
17768342	Lbp	0.94785	1.01263	0.00736441	2.47459	0.340435	-1.05938	0.699111	-1.02241
17854332	Lca5	0.307667	1.11707	0.02044	1.42302	0.924067	1.01752	0.926768	1.01689
17776252	Lcmt2	0.638868	1.02017	0.06799	1.10275	0.627526	-1.04133	0.0494454	-1.24005
17770424	Lcn11	0.845996	-1.04554	0.793054	1.06214	0.513466	-1.01538	0.000552892	1.23869
17770299	Lcn12	0.516168	-1.04392	0.0340894	1.21058	0.5857	-1.02887	0.330021	1.05471
17771287	Lcn2	0.550364	-1.23699	0.0327272	2.84832	0.850685	1.00317	0.781681	-1.00468
17760041	Lcn6	0.16623	-1.19551	0.34337	1.12013	0.00669181	1.25415	0.0301997	-1.15532
17700075	Lcp1	0.929835	-1.03129	0.0823762	-2.13416	0.366496	-1.069	0.00140685	-1.67583
17644950	Lcp2	0.48456	1.10628	0.0680363	-1.38523	0.0468652	-1.17902	0.934228	1.00511
17710377	Ldb3	0.0314267	1.48849	0.0183058	-1.60226	0.956908	-1.00442	0.304833	-1.09449
17616687	Ldhc	0.192519	1.11874	0.0368894	-1.24713	0.267897	-1.144	0.109062	1.23987
17842577	Ldlr	0.0377524	1.78134	0.0633546	1.61834	0.224479	-1.05692	0.00340722	1.27094
17811433	Ldlrap1	0.81699	-1.01262	0.0114274	1.25215	0.904907	1.01006	0.33266	1.09051
17682653	Lefty1	0.417387	-1.05742	0.592894	-1.0365	0.0132536	1.32065	0.166107	-1.11728
17682637	Lefty2	0.33082	-1.08018	0.0357337	1.24257	0.941797	-1.01077	0.91367	1.01603
17697948	Lgals3	0.950867	-1.00692	0.0295718	1.41683	0.566004	-1.04513	0.213213	1.11017
17658983	Lgals5	0.0475324	1.38776	0.643109	1.05973	0.0481978	1.36644	0.920643	1.01184
17764547	Lgr4	0.0265627	1.20319	0.000848271	1.62395	0.0933597	-1.1685	0.992422	-1.00072
17835844	Lgr5	0.0944134	1.14277	0.541614	-1.04158	0.152346	-1.22268	0.0114464	1.65588
17738453	Lhfp	0.0932509	1.23039	0.0347932	-1.34561	0.649558	1.02332	0.166736	-1.08258
17735224	Lhfpl2	0.201913	-1.23498	0.0354582	1.54038	0.419736	-1.15403	0.0820889	1.44517
17761885	Lhx2	0.0582387	1.17271	0.0272244	-1.22894	0.99738	-1.00027	0.162751	-1.14008
17678285	Lhx5	0.749121	-1.05105	0.270059	1.20427	0.0387224	1.22157	0.197211	-1.10739
17612693	Lilrb3a	0.205251	-1.2188	0.104264	-1.31556	0.753671	1.04648	0.0276505	-1.58019
17629677	Lilrb4	0.425017	-1.35801	0.35123	-1.43847	0.903921	-1.0266	0.0480852	-1.77686
17841079	Lima1	0.0229363	1.26846	0.205477	-1.10518	0.428982	1.04441	0.0113701	-1.24517
17694354	Limch1	0.0196903	1.55202	0.0806422	-1.31194	0.870654	1.01571	0.951598	1.00582
17849198	Limd1	0.0303102	-1.22953	0.00524888	1.41514	0.819014	1.01968	0.0416225	1.26615
17722103	Lims2	0.259701	1.3365	0.192262	-1.41384	0.00365654	1.43265	0.118785	-1.12381
17759419	Lin28b	0.675317	-1.02099	0.529652	-1.03216	0.470782	-1.04593	0.00844184	1.31358
17631580	Lin37	0.00423249	-1.27558	0.0095566	1.21379	0.856088	1.01513	0.97451	-1.00264
17740628	Lingo4	0.672118	-1.04338	0.0216181	1.40603	0.253126	-1.23022	0.124645	1.35128
17641662	Lipa	0.519291	-1.03883	0.0120617	-1.26537	0.838121	1.0136	0.207409	-1.09754
17727116	Lipg	0.831437	1.02395	0.0139012	1.54593	0.129387	-1.24763	0.152678	1.22713
17618660	Lipt2	0.106298	-1.06461	0.00187359	1.24599	0.675334	-1.04515	0.336085	-1.11288
17741018	Lix1l	0.195622	-1.07274	0.0107143	1.22653	0.375385	-1.07264	0.776829	1.02157
17723907	Lman1	0.0546665	-1.04672	0.000290266	-1.22286	0.31059	1.04533	0.471123	-1.03085
17863800	Lman2l	0.132389	-1.15955	0.114752	-1.17094	0.0466287	1.40813	0.30544	-1.15173
17785906	Lmcd1	0.0314373	2.07333	0.175829	-1.44591	0.261634	1.22896	0.526998	1.11545
17723341	Lmnb1	0.0422221	1.2903	0.0113047	-1.46915	0.63456	-1.03736	0.696153	-1.03044
17636027	Lmo1	0.406789	1.07321	0.622313	-1.04149	0.00188379	-1.11057	1.39006e-05	1.4447
17764374	Lmo2	0.0576921	1.17504	0.0202381	-1.25642	0.245545	-1.11277	0.74635	1.02762
17700482	Lmo7	0.0036394	1.53638	0.0052733	-1.47385	0.967362	1.00206	0.483514	-1.03706
17680400	Lmod1	0.628775	-1.06282	0.0318673	-1.4577	0.0418082	1.11015	0.000882226	-1.36988
17793541	Lmod3	0.102945	1.19789	0.257997	1.1196	0.0843503	1.16036	0.0186816	1.28284
17693038	LOC100125386	0.125964	-1.13878	0.0455133	1.21324	0.751424	-1.03461	0.819393	-1.02474
17721091	LOC100169746	0.678519	-1.00994	0.000239679	1.31783	0.226064	1.22348	0.153538	-1.28156
17775475	LOC100359546	0.299804	1.07136	0.0154197	1.26468	0.15575	-1.10619	0.269563	-1.07683
17829374	LOC100359763	0.661744	-1.03366	0.371893	1.07306	0.0457717	1.32496	0.15016	1.19083
17843061	LOC100359924	0.0268657	-1.21968	0.0171623	1.25633	0.296206	-1.0854	0.429908	-1.06172
17850939	LOC100359968	0.798508	1.02438	0.692445	-1.03828	0.344937	1.06469	0.0305874	1.21167
17795789	LOC100360076	0.203427	-1.16359	0.391983	1.10036	0.0192512	-1.30317	0.224139	1.10557
17850951	LOC100360095	0.77106	1.02031	0.279197	1.08413	0.00828776	-1.53705	0.414962	1.08371
17645289	LOC100360106	0.17028	-1.12113	0.0374135	1.23366	0.735612	-1.01309	0.180534	1.0599
17674123	LOC100360238	0.111834	-1.17596	0.025966	1.31701	0.469873	-1.08278	0.35326	-1.11033
17675429	LOC100360453	0.494971	-1.12796	0.663001	-1.07833	0.308373	-1.2647	0.0350047	1.8803
17702426	LOC100360516	0.752344	-1.02836	0.0479233	-1.26255	0.190249	-1.35083	0.892838	1.02777
17718034	LOC100360522	0.053882	-1.14925	0.0189137	1.21665	0.358984	-1.06925	0.764458	1.02096
17629931	LOC100360574	0.990086	-1.0017	0.505829	-1.09857	0.092726	1.20144	0.0242159	-1.34262
17715828	LOC100360754	0.0214968	1.3354	0.0125788	-1.40485	0.496548	-1.10572	0.341762	-1.15603
17715837	LOC100360950	0.123452	1.10871	0.00631839	-1.32059	0.665128	-1.02392	0.242971	-1.07182
17880764	LOC100361083	0.0204501	1.25058	0.00585819	-1.37973	0.599034	1.0294	0.0267845	-1.1898
17641955	LOC100361492	0.018121	1.20709	0.00417927	-1.33189	0.376718	-1.11703	0.908264	-1.01376
17863367	LOC100361830	0.0234734	1.20399	0.0133188	-1.24669	0.142281	-1.10571	0.716531	1.02171
17880712	LOC100361920	0.00168933	1.20139	0.00288146	-1.17246	0.335591	1.07087	0.420287	-1.05779
17877421	LOC100361934	0.0233761	1.11199	0.00106343	1.28653	0.130811	1.40464	0.303157	-1.2356
17740505	LOC100361951	0.963281	1.00326	0.0934609	1.15689	0.0284512	1.20582	0.696759	1.02365
17869426	LOC100362054	0.0465528	-1.17708	0.0651257	1.15548	0.00240511	1.54821	0.011895	-1.32343
17850931	LOC100362078	0.442774	1.07296	0.772537	-1.02593	0.0335003	-1.17529	0.0155624	1.22788
17690708	LOC100362142	0.0395424	1.34045	0.0333075	-1.36374	0.615464	1.08977	0.155315	1.31835
17739123	LOC100362176	0.094069	1.13436	0.969978	-1.00231	0.00941155	-1.24424	0.0237088	1.18031
17838884	LOC100362333	0.0541653	1.24477	0.0480815	-1.25654	0.0521291	-1.16356	0.109973	-1.12006
17673265	LOC100362819	0.117515	1.13596	0.0258374	1.24813	0.772016	-1.02521	0.165248	-1.14585
17880521	LOC100362827	0.306876	-1.22172	0.118819	-1.40328	0.0473182	-1.1473	0.615245	-1.02677
17880855	LOC100362980	0.0501206	1.24798	0.349761	-1.08815	0.116541	1.25103	0.0192954	-1.52947
17650210	LOC100363423	0.19018	-1.18622	0.0183097	1.51765	0.135106	-1.25008	0.170224	1.22083
17712642	LOC100364454	0.00796071	-1.42817	0.0141885	1.35176	0.931998	-1.00591	0.034196	1.22766
17872783	LOC100364596	0.403173	-1.19233	0.030775	1.85141	0.885555	1.02262	0.682731	-1.06627
17698576	LOC100364854	0.396862	-1.04677	0.0121595	1.23338	0.330203	-1.19737	0.473198	1.1373
17661056	LOC100365588	0.582858	-1.04266	0.0267669	1.27062	0.543047	-1.05501	0.0359755	1.28478
17681778	LOC100366054	0.271867	1.14723	0.0189755	1.50792	0.787482	1.02837	0.993404	-1.00085
17790747	LOC100909424	0.920655	1.01	0.0126073	1.49739	0.608334	-1.06849	0.108088	1.27909
17822797	LOC100909680	0.168875	1.20589	0.452019	-1.09738	0.0339374	1.20504	0.444359	1.05118
17788480	LOC100910079	0.582254	-1.03394	0.0310767	1.19971	0.0867117	-1.17585	0.00495067	1.49538
17707727	LOC100910087	0.358616	-1.04223	0.00983365	1.2028	0.788345	-1.02889	0.70688	1.04091
17614552	LOC100910127	0.402596	1.07345	0.271451	-1.10141	0.0104707	-1.26378	0.954416	1.00314
17676796	LOC100910669	0.850128	-1.03639	0.00721897	-2.45021	0.75357	-1.05852	0.0515412	-1.59129
17791837	LOC100911032	0.584038	-1.06499	0.234298	-1.15969	0.696151	-1.05021	0.0264023	1.49312
17636530	LOC100911093	0.595849	-1.02212	0.00614602	1.22267	0.80287	-1.02226	0.302068	1.10266
17703208	LOC100911163	0.519939	-1.07908	0.00767554	1.70978	0.140277	-1.25842	0.0906541	1.32037
17871338	LOC100911253	0.0333313	-1.52862	0.185005	-1.23738	0.334584	-1.18171	0.0850445	-1.41463
17712233	LOC100911312	0.52896	-1.0491	0.0299313	1.25827	0.601687	1.13425	0.355681	1.26143
17623685	LOC100912041	0.0317099	-1.57648	0.242055	-1.21263	0.774753	-1.02472	0.981976	-1.00192
17750295	LOC100912312	0.738208	1.03371	0.202054	-1.1515	0.0142009	1.22925	0.00829958	-1.27283
17687355	LOC100912365	0.974712	1.00447	0.223637	1.20975	0.0341316	1.42697	0.334052	1.13136
17857224	LOC100912849	0.408834	1.07578	0.414082	-1.07482	0.107914	-1.08132	0.00452313	1.24348
17783994	LOC100912924	0.94588	1.00482	0.694946	1.02848	0.0152488	-1.27739	0.126827	1.1227
17737004	LOC100913005	0.751382	-1.05902	0.636587	1.09008	0.014011	-1.66401	0.0117718	1.70917
17819365	LOC102546716	0.0264216	1.0812	0.000659508	-1.24368	0.41313	-1.02725	0.300709	-1.03561
17633575	LOC102546798	0.305901	1.11101	0.00306334	-1.77586	0.606206	-1.09419	0.0180264	-1.86496
17633605	LOC102546798	0.305901	1.11101	0.00306334	-1.77586	0.606206	-1.09419	0.0180264	-1.86496
17701161	LOC102547212	0.734749	1.0313	0.222044	-1.13036	0.100083	1.17191	0.0479365	1.23337
17697338	LOC102547212	0.79121	-1.0367	0.875633	-1.02147	0.0209284	1.3338	0.0613281	1.22277
17710881	LOC102547294	0.977731	-1.00127	0.024978	1.16132	0.0123255	1.20779	0.378581	1.04405
17734535	LOC102547637	0.157607	-1.32472	0.484747	1.13268	0.0135018	1.25089	0.576098	1.03279
17880644	LOC102547850	0.100026	-1.05926	0.110297	1.05679	0.125454	-1.0379	9.07677e-05	1.35887
17864200	LOC102548013	0.284544	1.07471	0.0198152	1.2452	0.121823	1.29756	0.773939	1.04173
17860307	LOC102548134	0.232299	-1.19312	0.217842	1.20128	0.00207564	1.1284	0.000599993	1.18202
17880303	LOC102548248	0.465564	-1.28907	0.490511	1.26993	0.192253	-1.43568	0.0253584	2.23274
17727345	LOC102548467	0.681661	1.03076	0.0393414	1.22988	0.820265	1.0334	0.43743	-1.1238
17870454	LOC102548479	0.101818	1.19605	0.329334	-1.09844	0.1699	-1.07525	0.00776238	1.23965
17697426	LOC102549008	0.94114	-1.00984	0.563562	-1.08156	0.0349027	1.2601	0.279373	-1.09647
17697402	LOC102549008	0.73674	-1.03932	0.437461	-1.09658	0.00837565	1.3052	0.755993	1.01847
17633589	LOC102549148	0.0722123	1.23796	0.00585638	-1.60192	0.952436	-1.02038	0.206489	-1.61392
17715731	LOC102549173	0.0802183	1.16763	0.00298112	-1.5352	0.190781	-1.08015	0.148498	-1.09152
17860533	LOC102549322	0.456717	1.08807	0.0163106	1.50504	0.925314	-1.01122	0.755174	1.03806
17879397	LOC102549487	0.0409628	1.37276	0.0413083	-1.37152	0.367409	-1.0965	0.269745	1.12317
17841093	LOC102549491	0.967298	-1.00253	0.00741177	1.3377	0.974953	-1.00118	0.0290622	1.12521
17752880	LOC102549726	0.0334824	-1.41566	0.146222	-1.21733	0.598452	1.12369	0.120941	-1.49348
17697820	LOC102550211	0.0612897	-1.06831	0.209445	1.039	0.705886	1.05864	0.045876	1.49496
17879364	LOC102550366	0.0480956	1.26697	0.0425518	-1.27999	0.456512	1.07929	0.476006	1.07552
17697324	LOC102550466	0.703678	1.03607	0.388452	-1.08742	0.0114488	1.28449	0.029658	1.20585
17797310	LOC102550523	0.00507693	1.37905	0.00112226	-1.61884	0.989205	-1.00144	0.456934	-1.08596
17769413	LOC102550609	0.21186	-1.3819	0.173581	1.43374	0.814417	1.02535	0.0438352	-1.33682
17659944	LOC102551403	0.842467	1.01986	0.263472	1.12814	0.0344547	1.32471	0.584173	-1.05447
17713890	LOC102551451	0.289059	1.37081	0.66816	-1.1267	0.047194	-1.89967	0.236163	1.37082
17807336	LOC102551474	0.00418714	-1.26792	0.0383601	1.13069	0.852211	-1.04618	0.985431	-1.00442
17718469	LOC102551692	0.583759	-1.18705	0.771667	1.09359	0.00152368	-1.47299	0.00300977	1.38125
17860776	LOC102551819	0.0690054	1.24878	0.0395153	1.31116	0.515028	-1.07958	0.947669	1.00753
17872962	LOC102551847	0.25643	1.22797	0.46364	-1.1339	0.0235261	1.29326	0.0218373	-1.3011
17749191	LOC102552326	0.806588	1.01723	0.411424	1.06167	0.143436	-1.34598	0.0474634	1.58798
17722738	LOC102552497	0.160108	1.13392	0.246703	-1.10398	0.0201638	-1.36425	0.502954	1.06301
17868025	LOC102552540	0.81118	1.03031	0.0120916	1.6651	0.406996	1.17082	0.913277	1.01995
17728152	LOC102552540	0.978295	1.00226	0.00271008	1.67532	0.865709	-1.02289	0.782099	1.03784
17869622	LOC102552540	0.0130355	-1.10327	0.00021362	1.34387	0.805566	1.05244	0.830868	1.0453
17784369	LOC102552663	0.0408092	-1.17816	0.0283075	1.20318	0.591562	1.07236	0.688075	-1.05318
17743345	LOC102553018	0.0499364	1.63035	0.0617952	-1.57261	0.00926772	1.21521	0.000546164	-1.5178
17849254	LOC102553278	0.690642	1.08312	0.155757	-1.38494	0.225563	-1.33873	0.0461752	-1.78924
17849251	LOC102553278	0.753869	1.07221	0.497788	-1.16721	0.0363176	-1.88641	0.115169	-1.50878
17875507	LOC102553745	0.0277859	-1.62898	0.0762668	1.40932	0.513435	1.12947	0.218801	1.28107
17632219	LOC102555051	0.0161659	1.45299	0.0280477	-1.37023	0.212202	-1.38144	0.659162	1.10918
17742987	LOC102555814	0.128163	1.06917	0.00088365	1.36443	0.0282886	-1.13965	0.0415443	1.12204
17820641	LOC102556504	0.0894434	-1.20401	0.059654	1.24212	0.0178238	1.1	0.496176	1.01853
17868444	LOC102556662	0.230856	1.0787	0.0243635	1.20814	0.011485	-1.28233	0.548672	1.03747
17728146	LOC102557241	0.476882	-1.06543	0.0315307	1.29994	0.656211	-1.03479	0.618213	1.03918
17868311	LOC102557302	0.658782	-1.03674	0.0464183	1.24101	0.558868	1.11058	0.839821	1.03615
17791395	LOC103689925	0.321178	1.02929	0.0425049	-1.07785	0.822361	-1.02192	0.0390286	1.31453
17780993	LOC103690020	0.000462575	-1.52253	0.000143008	1.76386	0.290753	1.18854	0.250475	-1.2101
17697541	LOC103690082	0.37612	-1.06333	0.00292494	1.49169	0.437256	-1.083	0.381493	-1.09513
17719535	LOC103690190	0.956747	-1.00464	0.0412338	-1.26896	0.804582	-1.08179	0.560995	1.20723
17732302	LOC103690200	0.0157531	-1.37048	0.0130131	1.39595	0.186074	1.31639	0.100939	-1.44213
17842275	LOC103690299	0.390442	1.14377	0.356209	-1.1566	0.0154646	-1.67613	0.356859	1.14187
17858888	LOC103690532	0.772103	-1.03819	0.577828	-1.0759	0.100789	1.15795	0.0492601	-1.21243
17633565	LOC103690686	0.189723	1.12538	0.00220533	-1.68739	0.608347	-1.10588	0.0233595	-1.91039
17633567	LOC103690686	0.305901	1.11101	0.00306334	-1.77586	0.606206	-1.09419	0.0180264	-1.86496
17633573	LOC103690686	0.305901	1.11101	0.00306334	-1.77586	0.606206	-1.09419	0.0180264	-1.86496
17633581	LOC103690686	0.305901	1.11101	0.00306334	-1.77586	0.606206	-1.09419	0.0180264	-1.86496
17633583	LOC103690686	0.305901	1.11101	0.00306334	-1.77586	0.606206	-1.09419	0.0180264	-1.86496
17633585	LOC103690686	0.305901	1.11101	0.00306334	-1.77586	0.606206	-1.09419	0.0180264	-1.86496
17633591	LOC103690686	0.305901	1.11101	0.00306334	-1.77586	0.606206	-1.09419	0.0180264	-1.86496
17873437	LOC103690877	0.947836	1.00657	0.899176	1.01278	0.0375083	1.20413	0.0471057	-1.18752
17617566	LOC103691166	0.415707	-1.06547	0.20983	1.11001	0.201127	-1.09621	0.00623687	1.37214
17620130	LOC103691230	0.338746	1.21966	0.840092	-1.04016	0.0190589	1.24799	0.15213	-1.10837
17637570	LOC103691238	0.232784	1.07084	0.0119468	-1.23742	0.598805	-1.14625	0.8529	1.04844
17738437	LOC103691564	0.00787309	1.27727	0.0499202	-1.14786	0.677427	1.03466	0.0934934	1.18144
17748402	LOC103691612	0.788058	-1.02051	0.0426105	1.23037	0.683773	-1.11934	0.494004	1.21332
17770439	LOC103691751	0.282446	-1.10944	0.0436412	-1.27585	0.948495	-1.01608	0.65178	1.11967
17761609	LOC103691796	0.0217223	-1.24644	0.0321199	1.21473	0.547241	1.06856	0.656708	1.0496
17777482	LOC103691893	0.72794	-1.04875	0.0155086	1.67567	0.578068	-1.06807	0.995535	-1.00065
17781280	LOC103692071	0.043213	1.56366	0.348417	1.17636	0.0194478	-1.2563	0.116008	-1.1284
17782070	LOC103692087	0.0315562	-1.46802	0.0302623	1.47576	0.234033	1.19855	0.0199156	1.62462
17808518	LOC103692403	0.882642	1.04314	0.191988	-1.5235	0.0133934	-1.86973	0.626991	1.0809
17826790	LOC103692784	0.230023	-1.28596	0.242446	1.27582	0.304048	-1.08771	0.00987446	1.39065
17850935	LOC103693040	0.0562956	-1.15701	0.517007	1.03966	0.0179373	1.34247	0.45946	-1.06414
17759719	LOC103693255	0.478589	1.04507	0.0223843	-1.22673	0.358682	1.26525	0.679949	1.1061
17650204	LOC103693419	0.589916	-1.04786	0.38758	1.08047	0.851964	1.01118	0.0123126	-1.2739
17702573	LOC103693856	0.554343	1.03409	0.0190679	1.21865	0.32496	1.09422	0.83436	1.01808
17627889	LOC103694985	0.00754935	-1.20525	0.0057195	1.2236	0.510483	1.13397	0.609972	-1.10107
17646169	LOC24906	0.258033	-1.34308	0.300467	-1.30474	0.151371	-1.19623	0.0153591	-1.50805
17869923	LOC288978	0.00880941	-1.12149	0.124032	1.04775	0.525651	1.04778	0.0080068	-1.39063
17704832	LOC290415	0.0165012	-1.38296	0.004233	1.61325	0.502568	-1.08319	0.953319	1.00679
17710498	LOC290595	0.573431	-1.03907	0.650276	1.0311	0.135044	1.35451	0.0447904	1.59755
17612831	LOC292543	0.0434447	1.67955	0.0616753	-1.58079	0.266901	1.17571	0.854605	1.02484
17808217	LOC298139	0.71134	-1.04862	0.00457733	1.98411	0.852007	-1.06053	0.149268	1.693
17746295	LOC361914	0.573908	1.09407	0.0482645	1.5118	0.555261	-1.10907	0.534822	-1.11539
17771933	LOC362126	0.695959	1.04827	0.177038	1.20156	0.00533747	-1.32155	0.0680683	1.13414
17867521	LOC363337	0.292874	1.12065	0.858602	1.01804	0.00641237	1.20498	0.369305	1.03674
17868037	LOC363337	0.968149	-1.00947	0.0426041	1.91807	0.537004	1.17203	0.884148	1.03721
17854179	LOC367117	0.160711	-1.17018	0.441699	-1.08111	0.0347683	1.26573	0.0131519	-1.37541
17876433	LOC367746	0.558055	1.09875	0.230595	-1.23179	0.00146904	-1.41605	0.113716	1.09439
17657885	LOC497938	0.0710093	-1.19771	0.0450843	1.23689	0.739072	1.03281	0.288186	1.11699
17686562	LOC498276	0.43793	-1.2247	0.0453614	-1.96684	0.232883	1.07774	0.000251479	-1.92584
17696306	LOC498414	0.117671	-1.10514	0.0172741	1.21775	0.920227	1.01707	0.799021	1.04414
17873455	LOC498424	0.00219062	-1.29366	0.00283435	1.27163	0.51297	-1.08771	0.705501	-1.04876
17701458	LOC498460	0.497556	1.10693	0.850029	-1.02787	0.449957	-1.06439	0.023118	1.30635
17697721	LOC498465	0.802668	-1.01309	0.413104	1.04546	0.587941	1.06105	0.025545	1.41866
17755689	LOC499469	0.099969	-1.14196	0.0367901	1.21167	0.998079	1.00041	0.920321	1.01704
17770165	LOC499746	0.389747	-1.07413	0.7116	-1.0299	0.0869421	1.10147	0.00355724	1.30094
17789716	LOC500028	0.00752925	-1.52916	0.0385225	1.29477	0.586536	1.12809	0.660636	1.10142
17786459	LOC500300	0.0077332	-1.84704	0.0149762	1.65939	0.434983	-1.09746	0.0169066	1.52678
17836366	LOC500846	0.899187	1.00731	0.0226847	-1.21462	0.427515	1.06945	0.158469	-1.14084
17850643	LOC500959	0.305197	-1.11779	0.0286897	1.3731	0.503005	1.04881	0.868135	-1.01154
17728171	LOC501233	0.509333	1.09733	0.203864	-1.21496	0.029314	-1.24395	0.0791629	1.16638
17870166	LOC501349	0.0492917	1.36323	0.108758	-1.25668	0.0994074	1.26023	0.432405	-1.09897
17870257	LOC501421	0.728728	1.07601	0.0394447	1.80987	0.043201	1.4417	0.844502	1.02655
17869596	LOC501421	0.543746	-1.09215	0.0255667	1.58663	0.575378	1.1864	0.583867	1.18173
17696863	LOC501467	0.572248	-1.07217	0.0396189	1.40669	0.698898	1.0941	0.379968	1.2377
17870142	LOC501467	0.129986	-1.19708	0.171108	1.17065	0.0496003	1.52193	0.324618	-1.18443
17703226	LOC502003	0.879658	-1.02561	0.0177767	1.83817	0.888113	-1.05064	0.973642	-1.01165
17717755	LOC502109	0.588179	-1.03733	0.0414722	1.20282	0.782201	1.03034	0.534063	1.07111
17805771	LOC502940	0.135431	1.17678	0.0182065	-1.39985	0.87374	-1.01981	0.321907	-1.13971
17797340	LOC679087	0.505382	-1.05727	0.893173	1.01096	0.0025952	1.22215	0.0590093	-1.08161
17714749	LOC679342	0.529645	1.06263	0.00473987	-1.6521	0.258856	1.14841	0.128921	-1.22248
17873383	LOC680227	0.632383	-1.0422	0.0420689	-1.26572	0.114957	1.08386	0.0246793	-1.15108
17715805	LOC680322	0.0476184	1.31683	0.00338115	-1.83509	0.714637	-1.05484	0.401962	-1.13584
17694236	LOC680377	0.342169	1.30265	0.804677	1.06702	0.0382141	-1.27861	0.581201	-1.04957
17715830	LOC680498	0.0233863	1.28043	0.00604234	-1.44455	0.993859	1.00146	0.66846	-1.08589
17880693	LOC680964	0.472251	1.04771	0.0285449	-1.21771	0.0413165	1.11807	0.343906	1.04118
17872693	LOC681066	0.58578	-1.08364	0.737113	1.05006	0.547119	-1.0448	0.039038	1.22345
17676646	LOC681266	0.49623	-1.12005	0.0487728	-1.52912	0.84058	1.0273	0.0260551	-1.5418
17706463	LOC681303	0.337714	-1.08855	0.0420348	1.25849	0.309047	-1.07231	0.53946	1.04101
17862718	LOC681367	0.0953658	1.13968	0.0303296	1.21849	0.0413188	-1.20839	0.521829	1.04577
17734992	LOC684998	0.15601	-1.16514	0.0350197	1.31608	0.973763	1.00198	0.0168056	-1.24961
17859083	LOC685203	0.927447	1.00862	0.060707	1.25769	0.00639253	-1.49674	0.062092	1.21911
17779399	LOC685574	0.71722	-1.03619	0.348927	1.10175	0.346333	-1.10734	0.0486023	1.30752
17693264	LOC685667	0.899234	1.01848	0.834075	-1.03082	0.705452	-1.0241	0.0244823	1.22917
17876887	LOC685762	0.0462061	-1.29707	0.0285539	1.35711	0.611679	-1.11221	0.743579	-1.07016
17868803	LOC685989	0.129986	-1.19708	0.171108	1.17065	0.0496003	1.52193	0.324618	-1.18443
17880461	LOC688424	0.0281712	-1.2469	0.00388553	-1.48195	0.0307267	-1.11859	0.161758	-1.06044
17691515	LOC688553	0.0866445	1.51239	0.0227835	1.93216	0.033097	-1.31204	0.313037	-1.10304
17817895	LOC688724	0.307906	-1.13637	0.973444	-1.00389	0.127916	1.16947	0.0242561	-1.33428
17622759	LOC688778	0.0202757	1.13535	0.244598	1.04746	0.236484	-1.09768	0.0109833	1.35004
17615404	LOC688924	0.0732152	-1.13993	0.011215	1.27329	0.798474	-1.04726	0.932856	-1.01529
17782267	LOC689042	0.117248	1.08663	0.0392626	-1.13415	0.0126796	1.22284	0.0205931	1.1899
17655484	LOC689229	0.515132	-1.03829	0.00814507	1.29339	0.643158	1.0675	0.511802	-1.09846
17718479	LOC689303	0.189437	-1.16552	0.537485	1.06751	0.0489695	-1.40368	0.161336	1.23125
17870146	LOC689453	0.950997	1.0219	0.458259	1.31211	0.0468846	1.95903	0.654238	-1.12122
17868236	LOC689453	0.551753	-1.08371	0.0484669	1.41582	0.477782	-1.24907	0.329583	1.37069
17868212	LOC689453	0.191134	-1.119	0.0408724	1.23732	0.946577	1.0087	0.962588	-1.00608
17870154	LOC689453	0.320851	-1.13027	0.029853	1.42941	0.493074	-1.22536	0.353462	1.32695
17714717	LOC689458	0.0385271	1.20342	0.0292628	1.22471	0.40469	-1.34056	0.988985	1.00464
17738264	LOC689629	0.536901	-1.09333	0.589953	-1.08045	0.353366	-1.06069	0.0157145	1.25413
17749616	LOC690131	0.16305	1.10694	0.00809858	-1.33792	0.29216	-1.09813	0.682906	-1.03454
17640310	LOC690344	0.245302	1.09259	0.039818	1.21588	0.257634	-1.06975	0.796812	1.01417
17880100	LOC690348	0.959596	1.00695	0.903033	1.01682	0.0138547	1.27696	0.0053053	-1.37938
17754267	LOC690460	0.795653	-1.01882	0.0231082	1.27294	0.624176	1.08743	0.0803257	1.44535
17880919	LOC690764	0.386147	-1.07193	0.0191882	1.31157	0.987567	1.00262	0.280695	-1.21769
17796498	LOC690784	0.0376906	-1.30941	0.0764365	1.23276	0.572978	1.12831	0.266409	-1.28932
17792057	LOC690813	0.111564	-1.12985	0.0039718	1.43005	0.448304	1.09233	0.840136	-1.02289
17640736	LOC690862	0.148992	-1.08145	0.204086	1.06881	0.0277696	1.28175	0.454784	-1.0626
17826685	LOC691170	0.390941	1.08905	0.0432273	-1.29593	0.08188	-1.17667	0.0316705	-1.25612
17812447	LOC691257	0.838719	1.03961	0.357796	-1.20409	0.0478193	-1.56589	0.418115	1.15421
17870524	LOC691272	0.99782	-1.00027	0.956649	1.00543	0.164724	-1.1012	0.0045459	1.38571
17812479	LOC691280	0.988048	-1.00141	0.230722	1.13317	0.00400684	-1.28454	0.573603	1.0261
17656451	LOC691286	0.321477	1.1186	0.797209	-1.0276	0.736865	-1.02379	0.017663	1.28915
17775226	LOC691309	0.21051	-1.09276	0.00449362	1.40947	0.850288	-1.0121	0.137036	-1.1173
17765032	LOC691418	0.00118003	1.22311	0.000380499	-1.31005	0.0527082	-1.18573	0.438952	1.05514
17834365	LOC691422	0.356455	1.07769	0.192193	-1.11915	0.0341315	-1.36672	0.449194	-1.08633
17620262	LOC691551	0.31239	1.07809	0.853923	-1.01286	0.00736675	1.26054	0.0623465	-1.12546
17613343	LOC691722	0.733315	1.02755	0.450892	1.06405	0.0292356	-1.26075	0.748838	1.02419
17751312	LOC691931	0.0134107	1.21451	0.0318598	-1.16033	0.68893	-1.04857	0.168838	1.20284
17658276	LOC691995	0.00471059	1.28318	0.00253162	-1.34331	0.578806	-1.08485	0.73849	1.0495
17867832	Lonp1	0.0446199	-1.27313	0.0713982	1.226	0.121341	1.05615	0.432003	1.02461
17732148	Lonp2	0.000910807	-1.29943	0.0119376	1.13864	0.613036	-1.04653	0.848231	-1.01709
17875520	Lonrf3	0.0939378	-1.35484	0.33947	-1.16233	0.351982	1.14874	0.048451	1.44756
17853072	Loxl1	0.00952734	1.30696	0.00121467	-1.59873	0.536276	1.044	0.144583	-1.12223
17699849	Loxl2	0.0352723	1.33984	0.00484726	-1.69574	0.622805	1.03598	0.629306	-1.03527
17784686	Loxl3	0.309803	1.08226	0.00771226	-1.40121	0.681471	1.02969	0.127538	-1.13545
17625708	Loxl4	0.701007	-1.02589	0.0535907	1.18267	0.923986	1.00755	0.0133773	1.36775
17807595	Lpar1	0.36776	1.10232	0.0298594	-1.37322	0.642045	1.03563	0.0142429	-1.33582
17873526	Lpar4	0.208537	1.23523	0.237274	-1.21635	0.0466146	-1.24022	0.00112802	-1.88
17700007	Lpar6	0.0201514	1.32027	0.00533809	-1.50464	0.497066	-1.07034	0.0501813	-1.28744
17787087	Lpcat3	0.28099	-1.1099	0.0250438	1.33978	0.753026	1.01023	0.298144	-1.03673
17821143	Lpin1	0.493907	-1.10701	0.0124828	1.7924	0.814455	-1.02257	0.00386228	1.70772
17711208	Lpl	0.50454	1.02001	0.000473726	-1.32681	0.0150843	-1.0876	0.112039	-1.04268
17871385	Lrch2	0.0128197	1.63215	0.00709413	-1.78744	0.86426	1.03248	0.651592	1.08922
17639284	Lrfn4	0.0473638	-1.12068	0.00203251	1.33322	0.370545	-1.10939	0.0103032	1.60025
17867972	Lrg1	0.547229	-1.0918	0.550542	1.09097	0.106528	1.1488	0.0137254	-1.32378
17793418	Lrig1	0.0226476	1.20213	0.0368241	-1.17048	0.723206	-1.03555	0.989482	-1.00129
17751354	Lrit3	0.900414	-1.01793	0.283489	1.17944	0.00722092	1.27126	0.165731	-1.08375
17764020	Lrp4	0.15128	1.08848	0.00067685	-1.57817	0.875468	1.01658	0.575314	-1.06182
17800646	Lrp8	0.00474323	-2.20005	0.0689608	1.409	0.108868	-1.2367	0.620244	1.05695
17690711	Lrpap1	0.183866	1.10172	0.00148878	-1.59725	0.574259	-1.06602	0.483703	-1.08403
17816230	Lrr1	0.0194407	1.64933	0.00601625	-2.02167	0.363172	-1.14153	0.69624	-1.05568
17854098	Lrrc1	0.730737	-1.02701	0.0308274	1.26614	0.689043	1.03068	0.056933	1.20451
17611268	Lrrc14b	0.40096	1.08238	0.0443837	1.27638	0.557782	-1.07462	0.504628	1.08601
17715650	Lrrc16a	0.021709	1.43455	0.0723984	-1.27061	0.520626	-1.04745	0.977055	-1.00202
17848329	Lrrc2	0.0288426	-1.53704	0.00107735	2.96493	0.401718	1.03269	0.0809815	1.08295
17755007	Lrrc20	0.00865291	1.24736	0.00575368	-1.28141	0.328672	1.16528	0.15339	-1.2739
17710898	Lrrc25	0.423886	-1.11894	0.0131176	-1.71136	0.437351	1.08736	0.00732394	-1.63063
17754230	Lrrc3	0.112198	-1.13973	0.00975413	1.34819	0.687319	-1.06207	0.754597	-1.04766
17618542	Lrrc32	0.218822	-1.08731	0.00909189	1.31237	0.81381	-1.01191	0.00464018	1.30869
17737644	Lrrc34	0.875565	1.00246	0.14954	-1.02655	0.0979098	-1.0925	0.00333923	1.29322
17742186	Lrrc39	0.029663	-1.60151	0.0231107	1.66496	0.338038	-1.12987	0.204047	1.18563
17853210	Lrrc49	0.407258	-1.08523	0.0448766	-1.29031	0.697199	-1.05127	0.9431	-1.00912
17821629	Lrrc72	0.11599	-1.13484	0.0202992	1.26591	0.583322	-1.11923	0.904371	-1.02448
17692740	Lrrc8b	0.201571	-1.26258	0.535353	1.10899	0.485353	-1.11236	0.0250795	1.62286
17692728	Lrrc8d	0.0101648	-1.33278	0.22386	-1.09432	0.0464841	-1.23165	0.0245523	1.29326
17746253	Lrrcc1	0.188937	1.16057	0.0936422	-1.22908	0.0397459	-1.29309	0.601363	-1.04964
17789352	Lrrd1	0.641891	1.12873	0.766635	1.0796	0.863981	-1.01273	0.01848	1.30462
17831737	Lrrk2	0.0142027	-1.43498	0.0978263	1.20563	0.834428	-1.02556	0.862418	-1.02112
17680105	Lrrn2	0.606373	-1.04107	0.151167	-1.13623	0.122121	-1.13146	0.00535456	1.41455
17821700	Lrrn3	0.537775	-1.05138	0.154598	1.13932	0.00410574	1.37513	0.00611259	-1.33027
17758302	Lrrtm3	0.327979	1.1569	0.782326	-1.03944	0.0177891	-1.25534	0.160051	1.10614
17802107	Lsm10	0.12606	-1.12894	0.032111	1.22491	0.463654	-1.05218	0.644582	1.03179
17769491	Lsm14b	0.803991	1.0163	0.705653	1.02506	0.0341419	1.13958	0.00820537	-1.2231
17791585	Lsm5	0.0226541	-1.07282	0.0222258	1.07327	0.644214	1.03173	0.0331891	-1.22128
17789912	Lsm8	0.589094	1.01937	0.431425	1.02901	0.289871	-1.05368	0.0125371	-1.20315
17631784	Lsr	0.644682	1.03759	0.0177041	1.3341	0.173736	1.05321	0.00199592	1.25249
17757696	Lss	0.000453874	1.43395	1.57671e-05	2.32781	0.406512	-1.03431	0.0648783	1.09636
17823226	Ltbp2	0.603195	-1.05663	0.0258459	-1.40234	0.235344	1.05173	0.00188255	-1.3014
17623199	Ltbp3	0.0967454	1.18144	0.00736169	-1.47345	0.521702	1.0298	0.109756	-1.08957
17627328	Ltv1	0.015806	-1.26409	0.0414244	1.18833	0.0576018	-1.06372	0.171975	1.03965
17803163	Luzp1	0.247547	1.22632	0.0385697	-1.58062	0.82327	1.01189	0.899875	-1.00667
17838221	Ly6c	0.168145	1.19296	0.0438897	-1.35664	0.227968	-1.4845	0.32513	-1.36517
17797097	Lyn	0.0477344	1.51	0.0490244	-1.50424	0.645266	1.03031	0.0341258	-1.20918
17838137	Lypd2	0.0985098	1.21059	0.0775743	-1.2341	0.00304433	1.25229	0.124118	-1.07054
17614159	Lypd5	0.0648032	-1.13104	0.0081742	1.26819	0.776028	1.02691	0.869922	-1.01535
17720081	Lyst	0.0107336	-1.3868	0.0171941	1.32902	0.961572	-1.00453	0.0166196	1.41838
17835999	Lyz2	0.655107	-1.14516	0.00307555	-6.03815	0.728779	1.14654	0.163095	-1.87267
17856745	Lztfl1	0.162881	-1.161	0.86396	-1.01609	0.00113857	-1.32392	0.00840593	-1.1772
17625969	Lzts2	0.119178	-1.09616	0.291336	1.05802	0.63715	1.03554	0.0194453	1.29561
17623580	Macrod1	0.0274978	-1.2783	0.0328064	1.26099	0.425537	1.05706	0.529198	1.04403
17804162	Mad2l2	0.0717959	-1.29951	0.397035	1.10744	0.782726	-1.02086	0.0465387	1.22058
17686289	Mael	0.0325955	-1.17732	0.0109574	1.25613	0.346095	1.14975	0.661129	-1.06376
17830117	Maf1	0.323744	-1.04697	0.0075578	1.22579	0.513122	-1.05019	0.106138	-1.15261
17830601	Maff	0.0280636	-1.48248	0.0537899	1.37183	0.595868	1.11671	0.566736	1.12707
17663983	Mafg	0.00190083	-1.7951	0.0745499	1.21279	0.133448	1.08209	0.101517	1.09303
17877843	Maged1	0.190253	1.06578	0.00931244	-1.20929	0.722535	1.01451	0.571566	-1.02353
17617206	Magel2	0.854746	1.01912	0.920608	-1.01035	0.00680515	1.32301	0.678951	1.02458
17793412	Magi1	0.258954	1.10899	0.269479	-1.10605	0.413719	-1.03986	0.00659781	-1.24893
17750100	Magi3	0.131	1.13525	0.00301286	-1.53768	0.619546	1.04995	0.57615	-1.05669
17871200	Magix	0.825707	1.01563	0.0202258	1.27944	0.856547	1.02555	0.674485	1.06098
17795705	Magohb	0.69346	1.01939	0.014761	-1.20454	0.341614	-1.18969	0.584728	-1.10034
17878378	Magt1	0.14237	-1.10384	0.00728811	-1.314	0.758777	1.01163	0.209572	-1.05394
17708402	Mak16	0.0925266	-1.17423	0.061681	1.20665	0.681822	-1.02716	0.018494	-1.26246
17616440	Mamstr	0.0472263	1.33339	0.128248	-1.21453	0.0493593	-1.3521	0.0943817	1.26637
17758806	Man1a1	0.0147932	-1.31518	0.015883	1.30762	0.178064	-1.12263	0.44471	1.06188
17862033	Man2a1	0.789791	-1.01095	0.00380892	-1.25933	0.0451843	-1.10169	0.0476547	-1.09974
17732321	Man2b1	0.41952	-1.05473	0.014173	-1.27946	0.480562	-1.02573	0.858604	1.00623
17875904	Maoa	0.00900107	-2.01997	0.0273006	1.65468	0.863277	1.01617	0.821185	1.02131
17860022	Map2	0.161694	1.16293	0.00917933	-1.51525	0.439931	-1.08832	0.696412	1.04231
17853443	Map2k1	0.191041	-1.11814	0.890308	1.01049	0.00931713	-1.11764	0.000938261	1.23025
17853338	Map2k5	0.0207279	-1.24771	0.920631	1.00635	0.190325	1.11726	0.0112136	-1.3682
17745184	Map3k1	0.307482	-1.04032	0.00104334	1.33383	0.339687	-1.13209	0.241561	1.17038
17664476	Map3k7cl	0.0176754	1.93145	0.941354	-1.01333	0.0129013	1.11704	0.00131848	-1.23042
17716183	Map3k8	0.655034	1.05798	0.948997	1.00799	0.328763	-1.14661	0.025834	1.53098
17823031	Map3k9	0.0213802	-1.31076	0.00434434	1.53565	0.51713	1.09893	0.584181	1.08224
17615047	Map4k1	0.0392144	-1.26196	0.00614162	1.50304	0.345327	1.08811	0.346268	-1.0879
17618563	Map6	0.281063	1.04714	0.836529	1.00818	0.0263144	-1.18553	0.000935378	1.54278
17879418	Map7d3	0.0441581	1.3242	0.0105852	-1.55067	0.338172	-1.07334	0.188853	1.10849
17830025	Mapk15	0.925581	1.01164	0.594812	-1.0695	0.971638	1.00171	0.00972731	1.23386
17854004	Mapk6	0.0479579	-1.16269	0.0729603	1.13809	0.963349	-1.00397	0.0269752	1.3189
17855510	Mapkapk3	0.469662	-1.14583	0.163076	1.33804	0.242146	-1.06443	0.0203899	1.18481
17651722	Mapt	0.268873	-1.11438	0.0125632	1.43871	0.026337	-1.08839	0.00131041	1.21848
17687373	March2	0.00410296	1.20027	0.00473032	-1.19191	0.246646	-1.15835	0.828078	1.02545
17759070	Marcks	0.0762877	1.45796	0.0413383	-1.60074	0.65037	1.01517	0.114505	-1.06388
17630249	Mark4	0.577712	1.06415	0.984839	1.00208	0.0321951	-1.26718	0.117966	1.15712
17809508	Mast2	0.0342896	-1.21319	0.402539	-1.05893	0.00124834	1.21002	0.620915	1.01264
17721250	Mastl	0.00370378	1.31798	0.000387631	-1.64857	0.261045	-1.1994	0.84072	-1.03026
17828852	Matn2	0.0251798	1.60585	0.00655444	-2.02399	0.261084	-1.08992	0.692854	1.02836
17666506	Mb21d2	0.187926	1.1456	0.0231863	-1.35901	0.476505	-1.03253	0.99744	1.00014
17822066	Mbip	0.859655	1.00889	0.012784	-1.22287	0.146867	-1.47699	0.846083	-1.04598
17735011	Mblac2	0.029501	1.20974	0.514548	-1.04187	0.488948	1.08999	0.0322842	-1.43978
17815088	Mboat2	0.213029	1.18931	0.0169486	-1.5868	0.0574909	1.16965	0.849541	1.01207
17724563	Mbp	0.398822	1.12032	0.922502	1.01255	0.393783	-1.03961	0.00451495	1.26392
17733921	Mbtps1	0.00758992	1.14884	0.00115884	-1.25956	0.724025	-1.0125	0.0158377	-1.14097
17724083	Mc2r	0.909033	1.01651	0.579684	1.08437	0.00361506	1.28974	0.712278	1.01661
17843553	Mcam	0.00935916	1.87707	0.019475	-1.66018	0.177517	1.10938	0.0545555	-1.18645
17807023	Mcart1	0.338798	-1.85863	0.751385	1.21388	0.0498867	2.09731	0.990873	-1.00325
17726085	Mcc	0.13934	1.16013	0.0292078	-1.30771	0.955069	1.00409	0.803478	-1.01825
17617281	Mcee	0.715713	1.05345	0.0941365	1.33788	0.0842998	-1.13842	0.0213216	-1.23172
17717038	Mcm10	0.00638006	1.24471	0.000242289	-1.681	0.285857	1.13763	0.98285	-1.0024
17880106	Mcm3	0.00340161	1.46059	0.0151816	-1.28159	0.896082	1.01276	0.747001	-1.032
17667338	Mcm4	0.0359168	1.46124	0.129392	-1.26175	0.120731	-1.09024	0.20183	1.06934
17728080	Mcm5	0.049647	1.2962	0.00935769	-1.54872	0.219858	-1.08374	0.355247	-1.05951
17683874	Mcm6	0.0299084	1.49095	0.010332	-1.7365	0.774939	1.03077	0.0462613	-1.32668
17766523	Mcm8	0.302407	1.0658	0.0269025	-1.20201	0.00174154	-1.23329	0.0188487	1.11351
17699073	Mcpt10	0.417887	1.07946	0.0476239	1.27036	0.238002	-1.05875	0.237755	1.05879
17699035	Mcpt8	0.721057	1.05165	0.604434	1.07659	0.0419148	1.16536	0.0155449	-1.23333
17699046	Mcpt8l2	0.873414	-1.03775	0.0129941	2.53703	0.963023	1.00719	0.485994	-1.11783
17840960	Mcrs1	0.557931	-1.03339	0.0100401	1.26696	0.00999281	-1.21236	0.615778	1.02298
17633917	Mctp2	0.041439	-1.46626	0.20076	-1.21852	0.5603	-1.06286	0.831021	1.02213
17880629	Mcts2	0.218585	-1.10917	0.0326073	1.25617	0.436096	1.08384	0.697113	-1.03974
17757344	Mdga1	0.0217313	1.16111	0.00183651	-1.35002	0.231205	1.17717	0.432729	-1.10602
17836020	Mdm2	0.00677912	-1.36281	0.0193627	1.25583	0.128246	-1.09307	0.0283164	1.16912
17727073	Me2	0.493589	1.0371	0.0141349	-1.22314	0.410891	-1.06743	0.0665768	-1.19485
17618154	Me3	0.461893	1.11345	0.104806	1.31828	0.0383772	-1.19416	0.0704236	1.15372
17746663	Mecom	0.00996122	1.26649	0.0184136	-1.21771	0.0844519	-1.18538	0.423981	1.06849
17738703	Med12l	0.348629	1.05423	0.0202401	-1.20427	0.848587	-1.0306	0.957039	1.00852
[truncated: 2,857 more rows]

## Sheet: ST and TC common genes_59
		ST versus Control		TC versus Control
Transcript ID	Gene symbol	P-value	Fold change	P-value	Fold change
17619561	Ampd3	0.00280388	-2.53183	0.0233328	-1.25615
17779567	B4galt5	0.0477552	1.34557	0.0312631	1.21973
17621224	Bag3	0.00309217	-1.41364	0.0350643	1.40438
17821927	Baz1a	0.0048773	-1.22577	0.0360217	1.25742
17746941	Ccna2	0.0450873	1.35175	0.0209771	-1.21488
17797253	Ccne2	0.0246562	1.43966	0.0344727	-1.2078
17860596	Dnajb2	0.0367044	-1.2001	0.002119	1.30977
17775569	Dph6	0.023463	-1.38216	0.0352181	-1.23109
17778813	Dsn1	0.00820023	1.25742	0.0225085	-1.50677
17709486	Efnb2	0.0308871	1.50729	0.0344582	1.31514
17632931	Fgf21	0.0125241	-1.32209	0.0146076	1.26624
17699803	Gnrh1	0.0398704	-1.41761	0.0299576	1.32785
17813404	Isg15	0.0297758	-1.73319	0.0189976	-1.22292
17680525	Kif14	0.0436806	1.33474	0.035944	-1.22167
17853237	Kif23	0.0167391	1.34296	0.0382282	-1.21163
17841255	Krt80	0.0357317	1.73153	0.0202254	1.39454
17658983	Lgals5	0.0475324	1.38776	0.0481978	1.36644
17743345	LOC102553018	0.0499364	1.63035	0.00926772	1.21521
17781280	LOC103692071	0.043213	1.56366	0.0194478	-1.2563
17692728	Lrrc8d	0.0101648	-1.33278	0.0464841	-1.23165
17616440	Mamstr	0.0472263	1.33339	0.0493593	-1.3521
17809508	Mast2	0.0342896	-1.21319	0.00124834	1.21002
17700634	Mir92a1	0.0164944	-2.53613	0.0468211	1.4114
17777993	Napb	0.00885316	-1.83799	0.0395963	-1.56339
17657398	Ntn1	0.040361	1.44124	0.00216044	-1.39321
17849996	Olr1130	0.0373038	1.21425	0.0284885	-1.32174
17783075	Olr810	0.0195554	-1.56003	0.00756571	1.30356
17723942	Pmaip1	0.0368339	-1.32957	0.0262784	1.26903
17825743	Pmel	0.0165301	-1.38689	0.0126858	1.21619
17877145	Rai2	0.0382406	2.44144	0.0235211	1.24726
17820182	Rasgrp3	0.0185465	1.86359	0.017324	1.30739
17769329	Rbm38	0.0314899	1.2744	0.00483385	1.24668
17816449	RGD1559545	0.00137668	3.98971	0.0349276	1.41121
17740213	RGD1564171	0.0153418	-1.42495	0.0127109	1.54623
17739452	Sh3d19	0.0318596	1.23691	0.0320949	1.59821
17779182	Slpil3	0.0217635	1.36091	0.0141144	1.30923
17617502	St8sia2	0.0115445	1.89085	0.00695986	1.20433
17737660	Terc	0.0153418	-1.64949	0.00208931	-1.30558
17853933	Tex9	0.0439266	1.25969	0.0146031	-1.37697
17687457	Tgfb2	0.0198594	2.56133	0.0027253	1.26953
17867249	Tipinl1	0.0219546	1.45786	0.0320412	-1.4093
17694344	Tmem33	0.0175893	-1.22133	0.0167563	1.31047
17752147	Tnni3k	0.0160693	1.97962	0.0341857	-1.20875
17769070	Tp53rk	0.0146531	-1.46335	0.0463363	1.27519
17817017		0.00131881	1.95709	0.0299658	1.88415
17673387		0.0184854	-1.77532	0.0248084	1.55295
17880605		0.0352678	-1.22964	0.0419504	1.53493
17624214		0.0148657	-1.26475	0.0344442	1.4486
17719263		0.0482912	1.31298	0.0075055	1.36614
17624216		0.0453653	-1.2574	0.0435633	1.29219
17850020		0.0127308	1.36756	0.0048365	1.28887
17876540		0.0290664	1.23585	0.0290744	1.27824
17724834		0.0293923	1.41454	0.0229742	1.2253
17780048		0.0249475	-1.20761	0.0307902	-1.22171
17702579		0.0491222	-1.40222	0.0394611	-1.22387
17810466		0.00667641	1.21683	0.0263199	-1.22398
17842284		0.018982	-1.25774	0.0167588	-1.26409
17737000		0.0354295	-1.55753	0.0255599	-1.41142
17699681		0.025708	1.4852	0.0129754	-1.56039

## Sheet: STKB and TCKB common genes_282
		NCXI-ST versus ST		NCXI-TC versus TC
Transcript ID	Gene symbol	P-value	Fold change	P-value	Fold change
17711471	Aadat	0.00377711	3.40918	0.0331043	1.77511
17748870	Adam15	0.0420239	-1.22849	0.0122326	-1.33782
17667616	Adamts1	0.00817413	1.36785	0.0428715	-1.25212
17868657	Adgre1	0.00282261	-3.37399	0.0345571	-1.48744
17726570	Afap1l1	0.0248518	1.302	0.00198851	1.28354
17821591	Ahr	0.01262	-1.21823	0.0096596	-1.5218
17659893	Akap1	0.00012029	2.22629	0.0111396	1.59494
17720531	Akr1cl	0.0361598	1.54311	0.00602897	-1.25078
17698102	Apex1	0.00371104	1.27786	0.0105076	1.26723
17769076	Arfgef2	0.00827987	1.27859	0.012831	1.21164
17775493	Arhgap11a	0.0137775	-1.39607	0.0155309	-1.31666
17742315	Arhgap29	0.014161	-1.50662	0.0298098	-1.21158
17821662	Arl4a	0.0118749	1.49722	0.0115662	1.50412
17717253	Arl5b	0.0419511	1.23732	0.0477308	1.44093
17837453	Atad2	0.00227498	-1.20574	0.00903477	-1.24788
17829048	Atp6v1c1	0.00862564	1.4216	0.000337268	1.35466
17647342	Aurkb	0.0328881	-1.62842	0.0177959	-1.30714
17670575	B3gnt5	0.0216487	-1.40037	0.0393879	1.38146
17630390	Bcl3	0.0469235	1.61467	0.0123705	1.94287
17878950	Bex1	0.00465889	1.40308	0.0401336	1.28968
17785849	Bhlhe40	0.000854759	1.83606	0.031202	1.34304
17765853	Blvra	0.020173	-1.34869	0.00937284	-1.36674
17614681	Blvrb	0.0299258	1.37385	0.0480388	-1.25613
17701730	Bmp4	0.00572351	-1.35693	0.00451451	-1.55139
17675923	Bri3	0.000397492	1.36301	0.0146146	1.20333
17793811	Camk1	0.00382195	1.61128	0.0233594	1.2384
17805724	Car8	0.000667107	3.28255	0.000716849	1.49854
17764983	Casc5	0.00193135	-1.79469	0.0285338	-1.37887
17664780	Cbr3	0.00498345	-1.60159	0.0333686	-1.74498
17659388	Ccl9	0.0156075	-1.45097	0.0273529	-1.84378
17746941	Ccna2	0.00456212	-1.82418	0.0188197	-1.22293
17725489	Cdc23	0.00133401	-1.20061	0.00522652	-1.21809
17819664	Cdc42ep3	0.0307736	-1.51258	0.00142435	-1.43931
17703995	Cdca2	0.0139127	-1.67214	0.00896465	-1.48931
17710478	Cdhr1	0.0487342	1.61444	0.0399335	1.41122
17693992	Cep135	0.0439387	-1.23903	0.0306509	-1.32926
17749302	Cgn	0.0365507	-1.26507	0.0055828	1.21302
17622730	Chka	0.00203921	1.48291	0.000189333	1.82631
17637749	Chst15	0.0132869	1.36699	0.0437478	1.38086
17817643	Cipc	0.00236407	1.43715	0.0485685	1.22701
17718441	Cks2	0.0056535	-1.26188	0.0413327	1.46432
17759558	Clcn6	0.0073373	1.55864	0.00122792	1.34219
17812547	Clcn6	0.0102475	1.44271	0.00230192	1.23692
17674643	Coro1c	0.0105802	-1.31455	0.00854981	1.27152
17657222	Cox10	0.0212277	1.29414	0.0111692	-1.30443
17634476	Cpeb1	0.0434736	1.21569	0.0118433	1.31635
17627697	Ctgf	0.0497277	-1.36463	0.0459279	-1.22163
17740865	Ctss	0.019029	-2.11612	0.034142	-1.39168
17731597	Cx3cl1	0.00300313	2.02986	0.0302981	1.72647
17693465	Cxcl1	0.00284578	2.76114	0.0334701	1.33412
17688711	Cxcl10	0.0107725	1.93239	0.042107	1.36991
17657594	Cyb5d1	0.00364056	-1.23503	0.0123698	-1.49908
17876099	Cybb	0.000664649	-4.19533	0.0498708	-1.8712
17751869	Cyr61	0.000370799	-1.94955	0.0218484	-1.43926
17751599	Dapp1	0.000879851	2.07565	0.00828582	2.12334
17616470	Dbp	0.00564214	1.42273	0.00118836	1.26086
17828625	Ddit3	0.0425186	1.48615	0.0374088	1.62851
17742949	Ddit4l	0.0173101	1.50812	0.00125447	-1.46554
17800494	Dhcr24	0.016655	1.67827	0.00268911	-1.3991
17701792	Dlgap5	0.0456526	-1.46328	0.0257871	-1.23746
17865896	Dock10	0.0260662	-1.39949	0.00713017	-1.26958
17712103	Dusp4	0.0325119	1.72515	0.0229118	1.26923
17626435	Dusp5	0.00906096	1.4256	0.017921	1.33983
17647653	Dvl2	0.00254082	1.39524	0.0265055	1.45945
17633312	E2f8	0.00875609	-1.47577	0.0124629	-1.23755
17801094	Efcab14	0.0334591	-1.25893	0.025079	-1.21206
17709486	Efnb2	0.0172488	-1.63619	0.00912226	-1.50816
17879124	Elf4	0.0359998	-1.20956	0.0332756	1.22523
17735924	Emb	0.0256599	-1.65028	0.0105805	-1.55835
17660224	Eme1	0.0131637	-1.42653	0.023161	1.29887
17794801	Eno2	0.017712	1.43996	6.46153e-05	1.43216
17664609	Eva1c	0.0199541	1.57888	0.0408269	1.82234
17726365	Fbn2	0.0153303	-1.72051	0.03	-1.30232
17749620	Fcgr1a	0.0248225	-2.17721	0.0213528	-1.86853
17686553	Fcgr2a	0.00430232	-2.60331	0.0116792	-2.02128
17686565	Fcgr2b	0.0131934	-1.84446	0.0152401	-1.76922
17618786	Fchsd2	0.0103106	-1.26579	0.0132795	-1.59736
17656730	Flcn	0.00153318	1.47867	0.0393884	1.27722
17645916	Fnip1	0.0424172	1.52304	0.0200493	1.51141
17748101	Fnip2	0.00682853	1.61028	0.0138394	1.96631
17823709	Foxn3	0.00433014	1.54602	0.0252493	1.31446
17689469	Fryl	0.00571891	-1.24302	0.0151905	-1.22753
17843780	Fxyd2	0.00652322	-2.74119	0.0151978	-1.64739
17835023	Gas2l3	0.00175537	-1.82748	0.00111348	-1.25905
17707117	Gdf15	0.0164136	2.11457	0.0283334	1.71477
17797288	Gem	0.0106043	1.89331	0.00291649	1.94112
17645401	Gfpt2	0.00754023	1.76245	0.0315677	1.49355
17767236	Gins1	0.000171253	-2.04342	0.0473076	-1.3138
17739800	Glmp	0.000118697	1.39682	0.0020054	1.23698
17666965	Gp1bb	0.0323689	-1.30133	0.0191814	1.26598
17804380	Gpr157	0.0289322	1.40599	0.044347	1.21116
17723312	Gramd3	0.000560522	1.24636	0.00367929	1.52043
17626869	Grk5	0.0224449	-1.33554	0.0223265	-1.25858
17616659	Gtf2h1	0.0287495	1.23893	0.0174986	1.33659
17808520	Hacd4	0.0428281	-1.58567	0.00707062	-1.50958
17690797	Haus3	0.0421841	-1.36713	0.0325186	-1.36321
17625445	Hells	0.0262952	-1.29639	0.0438976	-1.29584
17816622	Hif1a	0.00401983	1.31325	0.00841361	1.37196
17740971	Hist2h2ab	0.00931696	-1.73384	0.0223271	-1.48838
17740984	Hist2h2bb	0.0221164	-1.50655	0.0102175	-1.64872
17646277	Hist3h3	0.0462484	-1.35528	0.0129529	1.62618
17792516	Hk2	0.0013924	1.89819	0.00331589	1.36945
17741229	Hmgcs2	0.0141604	-3.02182	0.0452081	-1.35682
17814648	Hs1bp3	0.00328302	1.24214	0.0100641	1.21966
17803188	Hspg2	0.0192793	-1.44843	0.00027112	-1.21014
17842370	Icam1	0.0246811	1.28167	0.00769969	1.60089
17767420	Id1	0.0143589	-1.36767	0.000171348	-1.68647
17865107	Idh1	0.0184102	1.35305	0.0113291	-1.34036
17788437	Insig1	0.000453022	1.94761	0.0236653	1.32538
17786169	Irak2	0.00697945	-1.47255	0.00202947	1.29721
17836123	Irak3	0.019477	1.62385	0.0425959	1.42137
17757621	Itgb2	0.000682767	-2.147	0.0141923	-1.75056
17680525	Kif14	0.0199199	-1.45099	0.0304232	-1.23551
17866550	Kif1a	0.00102754	1.27297	0.00341304	1.67782
17722313	Kif20a	0.00268121	-1.62551	0.0123926	-1.45197
17809656	Kif2c	0.0162261	-1.60997	0.0311278	-1.21817
17753258	Kifc1	0.026151	-1.61018	0.00974103	-1.22384
17633695	Klf13	0.0362234	1.33922	0.00960569	1.50545
17856642	Klhl40	0.0184651	1.82753	0.0273837	1.82678
17764941	Knstrn	0.00962833	-1.34274	0.00612271	-1.23542
17742972	Lamtor3	0.019718	1.28282	0.00163318	1.28067
17802604	Laptm5	0.0428239	-1.9727	0.0426705	-1.61644
17849198	Limd1	0.00524888	1.41514	0.0416225	1.26615
17680400	Lmod1	0.0318673	-1.4577	0.000882226	-1.36988
17712642	LOC100364454	0.0141885	1.35176	0.034196	1.22766
17661056	LOC100365588	0.0267669	1.27062	0.0359755	1.28478
17633575	LOC102546798	0.00306334	-1.77586	0.0180264	-1.86496
17633567	LOC103690686	0.00306334	-1.77586	0.0180264	-1.86496
17633565	LOC103690686	0.00220533	-1.68739	0.0233595	-1.91039
17782070	LOC103692087	0.0302623	1.47576	0.0199156	1.62462
17686562	LOC498276	0.0453614	-1.96684	0.000251479	-1.92584
17786459	LOC500300	0.0149762	1.65939	0.0169066	1.52678
17676646	LOC681266	0.0487728	-1.52912	0.0260551	-1.5418
17734992	LOC684998	0.0350197	1.31608	0.0168056	-1.24961
17826685	LOC691170	0.0432273	-1.29593	0.0316705	-1.25612
17807595	Lpar1	0.0298594	-1.37322	0.0142429	-1.33582
17821143	Lpin1	0.0124828	1.7924	0.00386228	1.70772
17639284	Lrfn4	0.00203251	1.33322	0.0103032	1.60025
17710898	Lrrc25	0.0131176	-1.71136	0.00732394	-1.63063
17618542	Lrrc32	0.00909189	1.31237	0.00464018	1.30869
17631784	Lsr	0.0177041	1.3341	0.00199592	1.25249
17823226	Ltbp2	0.0258459	-1.40234	0.00188255	-1.3014
17797097	Lyn	0.0490244	-1.50424	0.0341258	-1.20918
17720081	Lyst	0.0171941	1.32902	0.0166196	1.41838
17651722	Mapt	0.0125632	1.43871	0.00131041	1.21848
17683874	Mcm6	0.010332	-1.7365	0.0462613	-1.32668
17798407	Melk	0.0159171	-1.63229	0.0223049	-1.24613
17765647	MGC105649	0.00214813	1.97513	0.0298981	1.4974
17808246	Mpdz	0.0076702	-1.23564	0.00859112	-1.26468
17624271	Mpeg1	0.0476157	-1.3977	0.0253849	-1.3066
17651928	Mrc2	0.00119111	-1.43051	0.00125003	-1.23181
17731745	Mt1a	0.00103471	1.68835	0.00308022	1.8621
17752700	Mt1m	0.00443449	1.40647	0.00586195	1.32619
17731750	Mt2A	0.00448318	1.66999	0.00478047	1.57702
17680257	Mybph	0.0419182	1.28094	0.00416067	1.20951
17826956	Myo1f	0.0405284	-2.30472	0.018731	-1.24739
17815374	Nampt	0.000458506	1.96378	0.0379497	1.23112
17878241	Nap1l2	0.00742255	-1.54128	0.0210055	-1.43533
17819422	Ncapg2	0.00412307	-1.30099	0.0400871	-1.26712
17784107	Ndnf	0.0428383	1.22379	0.00374462	1.53651
17695921	Nefh	0.0202045	1.34557	0.0100452	-1.24164
17863770	Neurl3	0.00515434	1.35258	0.0012894	2.12263
17821997	Nfkbia	0.0486631	1.24988	0.00940897	1.51248
17631163	Nfkbib	0.0158066	1.33937	0.00696101	1.4727
17701265	Ngly1	0.00449056	-1.23107	0.000542626	-1.23358
17832476	Nr4a1	0.0349443	1.59256	0.0232386	2.20821
17774315	Olr678	0.042162	1.27312	0.0340252	-1.24667
17717021	Optn	0.000797601	1.88612	0.00371432	1.70405
17828106	Osbpl8	0.0169858	1.453	0.0279147	1.31357
17669787	Pcyt1a	0.0140926	1.25806	0.0385013	1.23224
17664031	Pcyt2	0.00279852	1.97556	0.02701	1.2135
17619773	Pde3b	0.0167414	-1.22968	0.0112589	-1.28154
17633668	Peg12	0.0383776	-1.25352	0.042869	-1.65799
17745324	Pelo	0.00414055	1.38316	0.0472779	1.24935
17847982	Pfkfb4	0.00139919	1.47537	0.00827052	1.34697
17650463	Phospho1	0.0327825	1.64913	0.0144779	1.34925
17801228	Pik3r3	0.00981258	-1.54849	0.00200821	-1.50293
17753716	Pim1	0.0450788	1.40159	0.00572789	1.43608
17662632	Pitpnc1	0.00279024	1.76774	0.0488201	1.357
17665540	Plcxd2	0.00167475	1.38615	0.0229438	1.67635
17812094	Plekhm2	0.000424937	1.33187	0.00377898	1.33067
17620368	Plk1	0.00568606	-1.40567	0.00952104	-1.53246
17846617	Plod2	0.000319722	-1.26068	0.0164251	-1.24017
17660675	Plxdc1	0.0116422	-1.50541	0.0138934	-1.40446
17789560	Pon2	0.00158017	-1.30848	0.00035061	-1.47943
17726518	Ppargc1b	0.00462395	1.32811	0.00159345	2.16673
17666316	Ppp1r2	0.0220683	1.21845	0.019455	1.24657
17641738	Ppp1r3c	0.00208178	2.26171	0.000935571	1.50707
17831594	Ppp6r2	0.0258626	-1.22216	0.0470838	-1.21573
17684704	Ptprc	0.0248547	-2.7308	0.0110318	-2.00899
17613131	Ptprh	0.0301923	1.42429	0.00774657	1.33908
17845785	Pygo1	0.013251	-1.34045	0.00813064	-1.56706
17709394	Rab20	0.00117913	1.57878	0.0202086	1.22537
17618286	Rab30	0.00123529	2.24005	0.00307978	1.40569
17656762	Rasd1	0.00521851	2.18653	0.0294862	1.30765
17784403	Reep1	0.00192332	-1.30255	0.0277178	1.39281
17795994	Rerg	0.0276348	1.20984	0.0282081	1.35951
17730619	RGD1304884	0.0015898	-1.37154	0.0022412	1.26714
17710569	RGD1309676	0.0159754	1.33681	0.0126247	1.35201
17851323	RGD1311744	0.0214025	-1.90445	0.0115569	-1.34014
17719906	RGD1562037	0.00843531	1.4709	0.0404035	1.23529
17810120	Rimkla	0.0214371	-1.20582	0.0370589	1.34788
17772105	Rnd3	0.00247479	-1.37273	0.0310935	-1.22673
17844512	Rpp25	0.0312094	1.4779	0.0420062	1.31384
17718970	Rreb1	0.00503921	1.42776	0.0221784	1.44102
17815078	Rrm2	0.016299	-2.04061	0.00353699	-1.2826
17872501	Sat1	0.0157935	1.37455	0.00497716	1.56931
17851514	Sc5d	0.0249312	1.61242	0.0044337	1.20159
17776744	Secisbp2l	0.00323056	1.54069	0.00919705	1.26116
17842051	Sesn3	0.00204732	-1.47966	0.021993	-1.28499
17773765	Sestd1	0.0472075	1.21984	0.041387	1.21209
17644881	Sh3pxd2b	0.0369499	1.23037	0.0370146	1.24692
17656891	Shmt1	0.00470684	1.65607	0.00874016	1.57795
17686678	Slamf7	0.00375914	2.24944	0.0164118	2.3382
17681552	Slc19a2	0.0223608	1.25264	0.00076098	1.27516
17766144	Slc20a1	0.00728757	1.37486	0.00117399	1.46833
17704616	Slc25a30	0.000770059	1.44964	0.0241816	1.24871
17812857	Slc25a33	0.0182346	1.27465	0.010671	1.43951
17726511	Slc26a2	0.0183588	1.3498	0.00099151	1.53243
17679983	Slc26a9	0.000264074	1.22411	0.00245582	1.62764
17801572	Slc2a1	0.00275283	1.558	0.00568374	1.2989
17727727	Slc38a7	0.00534673	1.39372	0.0140237	1.45753
17875061	Slc6a8	0.000593873	1.36057	0.0295628	1.24732
17779182	Slpil3	0.0288474	-1.32566	0.00999943	-1.34718
17672100	Snx8	0.0117508	1.42633	0.00237426	1.70839
17727470	Socs6	0.0011	1.75448	0.0122098	1.4698
17765566	Sord	0.017792	1.37546	0.00734759	1.2514
17658797	Spag5	0.0273752	-1.79747	0.0250516	-1.278
17631334	Spred3	0.00570157	1.32092	0.0407464	1.24475
17738042	Spry1	0.033459	-1.37515	0.0236165	-1.38706
17682226	Spta1	0.0454924	-2.07053	0.0132396	-1.56313
17829646	Sqle	0.0156931	1.64009	0.043574	1.24632
17674627	Ssh1	0.0265962	-1.4408	0.0271912	1.3677
17868542	Steap3	0.0354221	1.39993	0.0255688	1.33923
17637493	Stx1b	0.00804202	1.25237	0.0269301	1.35913
17640772	Stx3	0.017388	1.49454	0.0286186	1.39611
17827098	Syn3	0.046033	1.25331	0.0140074	1.21746
17828745	Tac3	0.0179152	-1.30425	0.0378846	-1.24054
17660498	Tbkbp1	0.0274011	1.51073	0.00983716	1.47124
17798570	Tdrd7	0.000198746	-1.32632	0.0154811	-1.21303
17689536	Tec	0.00488466	1.53036	0.0184452	1.66784
17707774	Tenm3	0.0409324	-1.3111	0.0408532	-1.503
17782404	Tmem140	0.0305957	1.60864	0.0334726	1.51308
17654666	Tmem204	0.0296779	-1.28528	0.000701581	-1.40334
17683183	Tmem206	0.00967551	1.27362	0.00376184	1.59098
17843141	Tmem218	0.0108623	-1.38535	0.0462521	-1.48526
17818007	Tmem251	0.0262274	1.26876	0.00220363	1.49119
17667919	Tmem50b	0.0138823	1.28836	0.00254218	-1.51844
17702014	Tmem55b	0.00158579	1.60223	0.00414779	1.44735
17690757	Tnip2	0.00716629	1.46502	0.0350659	1.28764
17660863	Top2a	0.00414276	-1.95729	0.00684797	-1.20319
17802896	Trim63	0.0299049	1.2168	0.0419283	1.20919
17615249	Tyrobp	0.00485557	-3.70956	0.0362174	-1.824
17857560	Vegfa	0.00600026	1.97455	0.0263083	1.28284
17664225	Vgll3	0.0125517	-1.42788	0.00505189	-1.3958
17694485	Wdr19	0.0117825	-1.2469	0.00576888	-1.232
17649611	Wfdc18	0.0182632	1.51747	0.0301995	-1.26277
17783679	Wipf3	0.0060259	1.96	0.0140238	1.45684
17619504	Zfp143	0.0226541	1.36498	0.0109916	-1.42717
17715792	Zfp322a	0.0150674	-1.23143	0.0216422	-1.25718
17690435	Zfp518b	0.0375963	-1.33192	0.0294931	-1.25244
17822859	Zfyve26	0.0122821	1.25646	0.00821444	1.30822
17730276	Znrf1	0.00692577	1.58262	0.013974	1.2418
17737000		0.0234574	1.65864	0.00181889	2.07574
17877200		0.00140414	2.06841	0.00837482	2.07368
17761543		0.0324551	1.39314	0.030239	1.53433
17731862		0.000630149	-1.20834	0.0330688	1.49761
17775477		0.00237076	1.38576	0.0392316	1.46875
17672016		0.00610379	1.4023	0.0227629	1.36063
17867695		0.0347836	1.80172	0.00679732	1.29976
17764253		0.0331583	1.4073	0.0472721	1.26297
17684469		0.0476218	1.31758	0.0285341	1.22597
17735896		0.0439371	1.30483	0.0106368	1.20701
17824961		0.0262197	1.37219	0.021663	-1.22799
17728754		0.00843637	-1.86596	0.0030353	-1.3011
17816850		0.0464312	1.2329	0.0173836	-1.40554
17633599		0.00185892	-1.69663	0.0214045	-1.62457
17633597		0.00306334	-1.77586	0.0180264	-1.86496
17633569		0.00220533	-1.68739	0.0233595	-1.91039
17633559		0.00125352	-1.69427	0.00822274	-1.92335
17782362		0.000831985	-2.55396	0.0458948	-1.95114
17711829		0.00641542	-1.66487	0.0175807	-2.2316
