# Supplementary material for: The role of stretch, tachycardia and sodium‐calcium exchanger in induction of early cardiac remodelling
Source: J Cell Mol Med. 2020 Jun 22;24(15):8732–43. doi: 10.1111/jcmm.15504 (PMC7412684; doi:10.1111/jcmm.15504)
Supplement: Supplementary file 2 — Table S3 [file JCMM-24-8732-s002.xlsx]

## Sheet: STR vs STR NCX pathways
Comparison groups	Stretch versus Control								Stretch versus Stretch NCXI										* p < 0,1 = genes withi the significant as well as borderline p value cut off
P value cut off	p0.1 *								p0.05 **										** P < 0,05 = genes within the significant p value cut off
Ingenuity Canonical Pathways	order	(p-value)	z-score	No overlap with dataset	Molecules	order	(p-value)	z-score	order	(p-value)	z-score	No overlap with dataset	Molecules	order	(p-value)	z-score
Superpathway of Cholesterol Biosynthesis	4	1.99526e-15	3.273	5/26 (19%)	MVD,SQLE,NSDHL,PMVK,IDI1,HSD17B7,MSMO1,TM7SF2,SC5D,GGPS1,FDPS,FDFT1,DHCR7,EBP,DHCR24,HADHB,LSS,HMGCR,HMGCS1,CYP51A1,HADHA	4	3.16228e-14	2.828	1	3.16228e-13	4.15	5/26 (19%)	MVD,SQLE,NSDHL,ACAT2,PMVK,IDI1,HSD17B7,MSMO1,TM7SF2,HMGCS2,SC5D,FDPS,FDFT1,DHCR7,EBP,DHCR24,HADHB,LSS,HMGCR,HMGCS1,CYP51A1	1	2.23872e-08	3.357
Cholesterol Biosynthesis I	1	1.14815e-10	3.464	1/13 (8%)	FDFT1,SQLE,DHCR7,NSDHL,EBP,DHCR24,HSD17B7,MSMO1,LSS,TM7SF2,SC5D,CYP51A1	1	4.0738e-09	3.162	2	2.29087e-09	3.46	1/13 (8%)	FDFT1,SQLE,DHCR7,NSDHL,EBP,DHCR24,HSD17B7,MSMO1,LSS,TM7SF2,SC5D,CYP51A1	2	9.77237e-08	3.162
Cholesterol Biosynthesis II (via 24,25-dihydrolanosterol)	2	1.14815e-10	3.464	1/13 (8%)	FDFT1,SQLE,DHCR7,NSDHL,EBP,DHCR24,HSD17B7,MSMO1,LSS,TM7SF2,SC5D,CYP51A1	2	4.0738e-09	3.162	3	2.29087e-09	3.46	1/13 (8%)	FDFT1,SQLE,DHCR7,NSDHL,EBP,DHCR24,HSD17B7,MSMO1,LSS,TM7SF2,SC5D,CYP51A1	3	9.77237e-08	3.162
Cholesterol Biosynthesis III (via Desmosterol)	3	1.14815e-10	3.464	1/13 (8%)	FDFT1,SQLE,DHCR7,NSDHL,EBP,DHCR24,HSD17B7,MSMO1,LSS,TM7SF2,SC5D,CYP51A1	3	4.0738e-09	3.162	4	2.29087e-09	3.46	1/13 (8%)	FDFT1,SQLE,DHCR7,NSDHL,EBP,DHCR24,HSD17B7,MSMO1,LSS,TM7SF2,SC5D,CYP51A1	4	9.77237e-08	3.162
Î³-linolenate Biosynthesis II (Animals)	463	0.594292		14/16 (88%)	FADS2,ACSL1	455	1		32	0.0281838	2.45	10/16 (63%)	ACSL3,ACSL5,FADS2,ACSL4,ACSL1,FADS1	21	0.0316228	2.236
Zymosterol Biosynthesis	7	0.000141254	2.236	1/6 (17%)	NSDHL,HSD17B7,MSMO1,TM7SF2,CYP51A1	6	2.39883e-05	2.236	6	0.00047863	2.24	1/6 (17%)	NSDHL,HSD17B7,MSMO1,TM7SF2,CYP51A1	5	0.000120226	2.236
Cell Cycle Regulation by BTG Family Proteins	27	0.0467735	2.449	26/34 (76%)	CCNE1,CCNE2,PPP2R3A,E2F7,E2F1,PPM1L,E2F3,E2F8	97	0.0630957	2.449	175	0.149624	-1.89	26/34 (76%)	CCNE1,CCNE2,E2F7,E2F1,BTG1,PPP2R5E,E2F3,E2F8	107	0.0954993	-1.89
Oleate Biosynthesis II (Animals)	329	0.111429		7/10 (70%)	SCD,FADS2,Scd2	0	0		85	0.0562341	2	6/10 (60%)	SCD,FADS2,Scd2,FADS1	22	0.0218776	2
Triacylglycerol Biosynthesis	284	0.261216	-0.378	36/43 (84%)	ABHD5,LPCAT1,PLPPR4,GPAT3,LPIN2,AGPAT3,ELOVL6	159	0.151356	-0.816	95	0.0616595	1.51	32/43 (74%)	GPAM,PORCN,LIPT2,LPCAT2,LPCAT3,LPIN1,CRLS1,AGPAT2,MBOAT2,GPAT4,ELOVL6	23	0.0245471	1.897
Superpathway of Geranylgeranyldiphosphate Biosynthesis I (via Mevalonate)	18	1.12202e-06	0.632	5/15 (33%)	MVD,FDPS,PMVK,IDI1,COX10,HADHB,HMGCR,HMGCS1,HADHA,GGPS1	17	6.76083e-07	0.333	5	1.20226e-05	2.53	5/15 (33%)	MVD,FDPS,ACAT2,PMVK,IDI1,COX10,HADHB,HMGCR,HMGCS2,HMGCS1	24	0.00501187	1.633
Cardiomyocyte Differentiation via BMP Receptors	30	0.0467735	2	12/17 (71%)	NKX2-5,Bmpr1b,BMP7,MYH7,NPPA	396	1		374	0.268534		13/17 (76%)	BMP4,BMPR1A,SMAD6,BMP7	330	0.12942
Ketolysis	38	0.01	0	4/8 (50%)	BDH1,HADHB,OXCT1,HADHA	70	0.0245471		33	0.0245471	2	4/8 (50%)	BDH2,BDH1,ACAT2,HADHB	359	0.239332
Adenosine Nucleotides Degradation II	31	0.0204174	1.342	9/14 (64%)	NT5M,ADA,NT5C2,NT5C,ACPP	273	0.334195
Role of CHK Proteins in Cell Cycle Checkpoint Control	14	0.00346737	-1.732	39/53 (74%)	TP53,PLK1,RPA1,E2F3,CDK1,PPP2R3A,RAD17,PPM1L,E2F1,E2F7,CDKN1A,ATR,BRCA1,E2F8	37	0.0123027	-2.333	47	0.0134896	1	38/53 (72%)	PLK1,RPA1,E2F3,RFC5,CDK1,CHEK1,PCNA,RFC4,E2F1,E2F7,RFC2,CLSPN,PPP2R5E,BRCA1,E2F8	36	0.040738	1.414
Ketogenesis	39	0.0245471	0	6/10 (60%)	BDH1,HADHB,HMGCS1,HADHA	80	0.0457088		8	0.00169824	1.63	4/10 (40%)	BDH2,BDH1,ACAT2,HADHB,HMGCS2,HMGCS1	317	0.102565
Small Cell Lung Cancer Signaling	8	0.00154882	1.667	62/82 (76%)	TP53,PIK3C2B,CCNE2,PIK3R1,CDK6,NFKB2,BCL2,MYC,PIK3R3,NFKBID,CCNE1,MAX,NFKBIA,GAB1,RARB,TRAF4,E2F1,CKS1B,IRS2,NFKBIB	7	0.00123027	1.89	264	0.402717	-0.71	68/82 (83%)	CCNE2,CDK6,APAF1,FGFR3,PIK3R3,CCNE1,NFKBIA,E2F1,IRS2,PIK3CB,PIK3CD,PTGS2,RXRA,NFKBIB	289	0.364754	-1.342
Mitochondrial L-carnitine Shuttle Pathway	518	1		15/17 (88%)	CPT1B,ACSL1	313	0.427563		34	0.0380189	1.63	11/17 (65%)	ACSL3,CPT1B,ACSL5,ACSL4,CPT1C,ACSL1	37	0.040738	1.342
Cell Cycle: G1/S Checkpoint Regulation	12	0.00288403	-2.138	47/63 (75%)	TP53,CCNE2,HDAC1,CDK6,MDM2,E2F3,MYC,CCNE1,MAX,CDKN1A,E2F1,E2F7,TGFB2,GNL3,ATR,E2F8	12	0.000645654	-1.732	94	0.057544	1.51	48/63 (76%)	CCNE2,HDAC1,CDK6,CDKN2C,MDM2,E2F3,RBL1,NRG1,HDAC6,CCNE1,HDAC11,E2F1,E2F7,TGFB3,E2F8	38	0.0288403	1.265
Lymphotoxin Î² Receptor Signaling	115	0.124738	1.414	51/62 (82%)	PIK3R3,NFKBID,PIK3C2B,MAP3K14,NFKBIA,GAB1,PIK3R1,RELB,TRAF4,IRS2,NFKB2	39	0.0338844	1.414	176	1	-1.89	54/62 (87%)	PIK3R3,FGFR3,NFKBIA,RELB,APAF1,PIK3CB,PIK3CD,IRS2	138	1	-2.236
ERK/MAPK Signaling	17	0.00323594	0.898	151/187 (81%)	HSPB3,RAP2B,FYN,PTK2B,YWHAH,DUSP6,PIK3R1,HSPB2,PPP1R3A,DUSP2,EIF4EBP1,MYC,YWHAQ,LAMTOR3,ITGA3,ELF3,ETS2,SOS1,PPM1L,ATF4,IRS2,PPARG,PIK3C2B,MYCN,YWHAG,CREB5,PIK3R3,FOS,ELF2,PPP1R3D,TLN2,GAB1,PAK3,PPP2R3A,DUSP4,HSPB1	40	0.0147911	1.342	122	0.387258	-2.56	156/187 (83%)	HSPB3,PPP1R3C,SRF,KRAS,TLN1,PPP1R14B,BRAF,FGFR3,ELF4,LAMTOR3,PAK1,ITGA3,ELF3,MRAS,IRS2,PRKCA,PPP1R11,STAT3,PLA2G2A,PIK3R3,PPP1R3D,TLN2,PRKAR2B,RRAS2,PAK3,PLA2G4B,PIK3CB,PIK3CD,DUSP4,PPP2R5E,PRKCB	153	0.526017	-2.4
NAD Salvage Pathway II	36	0.0269153	0.816	14/20 (70%)	Nmnat3,NT5M,NT5C2,NT5C,PXYLP1,ACPP	220	0.236048
Pyrimidine Deoxyribonucleotides De Novo Biosynthesis I	121	0.0851138	1.342	15/20 (75%)	TYMS,NME1,RRM2,AK4,NME6	41	0.0229087	1.342	515	1		17/20 (85%)	RRM2,AK4,NME6	412	0.420727
Pancreatic Adenocarcinoma Signaling	19	0.00281838	0.471	91/116 (78%)	PIK3R1,E2F3,PDGFC,BCL2,RAD51,VEGFA,HMOX1,TGFB2,IRS2,E2F8,TP53,PIK3C2B,VEGFC,HBEGF,MDM2,NFKB2,PIK3R3,CCNE1,GAB1,CDKN1A,E2F1,E2F7,TGFA,MAPK10,MMP9	15	0.00380189	1.155	309	0.0549541	-1.41	91/116 (78%)	NAPEPLD,VEGFB,KRAS,E2F3,PDGFC,RAD51,FGFR3,VEGFA,VEGFD,IRS2,E2F8,HBEGF,MDM2,STAT3,MAPK12,PLD1,PIK3R3,CCNE1,E2F1,E2F7,TGFB3,PIK3CD,PIK3CB,PTGS2,MMP9	84	0.130017	-1.508
14-3-3-mediated Signaling	171	0.0851138	0.5	106/127 (83%)	RAP2B,PIK3C2B,TUBB3,YWHAG,YWHAH,TP73,TNFRSF1A,PIK3R1,TUBA4A,TUBB,TUBB2B,YWHAQ,PIK3R3,FOS,PLCB4,TUBA1A,GAB1,MAPK10,IRS2,SNCA,AKT1S1	42	0.0389045	1.155	131	0.0549541	-2.4	100/127 (79%)	PDIA3,NOTUM,KRAS,TUBB,FGFR3,MRAS,IRS2,PLCL1,PRKD1,AKT1S1,PRKCA,TUBB3,TNFRSF1A,TUBB4B,STRADA,TUBB2A,TUBG1,MAPK12,PIK3R3,RRAS2,TUBB6,MAPT,PIK3CD,PIK3CB,PRKCH,SNCA,PRKCB	133	0.103276	-2.138
Phosphatidylglycerol Biosynthesis II (Non-plastidic)	256	0.389045	-1	22/26 (85%)	ABHD5,LPCAT1,GPAT3,AGPAT3	175	0.172584	-1	50	0.0398107	0.71	18/26 (69%)	GPAM,LPCAT2,LPCAT3,CRLS1,AGPAT2,PTPMT1,MBOAT2,GPAT4	39	0.0263027	1.134
Mevalonate Pathway I	15	8.12831e-05	1.134	4/11 (36%)	MVD,PMVK,IDI1,HADHB,HMGCR,HMGCS1,HADHA	16	0.000114815	0.816	7	3.71535e-05	2.12	3/11 (27%)	MVD,ACAT2,PMVK,IDI1,HADHB,HMGCR,HMGCS2,HMGCS1	40	0.0316228	1
Dendritic Cell Maturation	37	0.0269153	0.378	131/159 (82%)	IL12A,HLA-A,PIK3R1,MAPK11,NFKBIA,ATF4,IRS2,NFKBIB,IL23A,MAP3K14,PIK3C2B,TNFRSF1A,MYD88,RELB,IL15,NFKB2,CREB5,TLR2,IL33,STAT4,PIK3R3,NFKBID,PLCB4,GAB1,CD80,MAPK10,IL1B,COL3A1	44	0.0269153	0.655	192	0.0501187	-1.62	126/159 (79%)	ICAM1,IL12A,PDIA3,HLA-A,NOTUM,IL6,FCGR2B,FCGR1A,COL1A2,FGFR3,NFKBIA,IRS2,TLR3,NFKBIB,PLCL1,FCGR3A/FCGR3B,FCGR2A,TNFRSF1A,MYD88,TYROBP,RELB,IL15,MAPK12,IL33,PIK3R3,COL1A1,COL5A3,FCER1G,HLA-DOB,IL1B,PIK3CD,PIK3CB,COL3A1	288	0.115878	-1.279
Estrogen Biosynthesis	181	0.170608	0.378	31/38 (82%)	POR,CYP1A1,HSD17B7,CYP2C18,CYP2A6 (includes others),CYP1B1,CYP51A1	45	0.0380189	0.378	200	0.0616595	1.27	28/38 (74%)	POR,CYP2F1,CYP1A1,AKR1C3,HSD17B7,CYP2C18,CYP2B6,CYP1B1,CYP51A1,CYP2C19	198	0.149968	1.134
Osteoarthritis Pathway	41	0.0125893	-0.18	156/190 (82%)	PRKAB2,FRZB,AGER,ACVRL1,CASP4,PDGFC,VEGFA,ITGA3,ELF3,GLI3,RUNX2,ATF4,NAMPT,MYBBP1A,FZD2,ALPL,PPARG,TIMP3,EPAS1,DDIT4,SMAD9,TNFRSF1A,VEGFC,ANXA2,CEBPB,NFKB2,CREB5,TLR2,S1PR3,FZD4,PTH1R,IL1B,MMP9,PPARGC1A	83	0.0512861	-0.218	223	0.164816	0.17	155/190 (82%)	VEGFB,HES1,HIF1A,PDGFC,FGFR3,VEGFA,ITGA3,ELF3,GLI3,PRG4,BMPR1A,SPHK1,SMO,VEGFD,NAMPT,FZD2,EPAS1,H19,SMAD9,TNFRSF1A,DCN,DLX5,SMAD6,MMP10,CEBPB,TCF7L1,FZD4,ANKH,IL1B,LEF1,PTGS2,DKK1,HTRA1,JAG1,MMP9	205	0.466659	0.853
Toll-like Receptor Signaling	42	0.0281838	-0.632	53/67 (79%)	MAP3K14,IL12A,MYD88,Ubb,NFKB2,MAPK11,IL33,TLR2,FOS,NFKBIA,TRAF4,IL1B,MAP2K3,IRAK2	194	0.202302	-1.89	248	0.152405	-0.3	53/67 (79%)	PPARA,IL12A,MYD88,MAP3K1,IRAK3,MAPK12,IL33,NFKBIA,TLR5,TLR7,IL1B,LBP,TLR3,IRAK2	213	0.384592	0.378
Bupropion Degradation	200	0.0512861	0	17/23 (74%)	POR,CYP1A1,CYP2C18,CYP2A6 (includes others),CYP1B1,CYP51A1	48	0.0104713	0	49	0.0190546	0.71	15/23 (65%)	POR,CYP2F1,CYP1A1,CYP2C18,CYP2B6,CYP1B1,CYP51A1,CYP2C19	210	0.123595	0.447
GDNF Family Ligand-Receptor Interactions	295	0.0933254	-0.277	65/79 (82%)	RAP2B,PIK3C2B,ARTN,PIK3R1,GFRA2,PIK3R3,FOS,PDLIM7,DOK4,GAB1,SOS1,MAPK10,IRS2,RET	46	0.0331131	0.302	194	0.161808	-1.6	63/79 (80%)	ARTN,GFRA3,KRAS,GFRA2,ITPR1,MAPK12,FGFR3,PIK3R3,PDLIM7,RRAS2,GFRA1,MRAS,PIK3CD,IRS2,PIK3CB,RET	127	0.447713	-2.121
Glutathione Redox Reactions I	60	0.0338844	-2.449	15/21 (71%)	GSR,MGST1,MGST2,Gsta1,GSTP1,PRDX6	35	0.00645654	-2.449	18	0.00269153	0.33	12/21 (57%)	GSTM1,MGST1,GSTM2,MGST2,GPX8,GPX4,GPX7,MGST3,GSTK1	41	0.0295121	0.816
IL-7 Signaling Pathway	40	0.0263027	0	63/79 (80%)	SOCS1,PIK3C2B,FYN,SLC2A1,PIK3R1,BCL6,MAPK11,BCL2,IL7R,PIK3R3,MYC,GAB1,FOXO6,SOS1,LYN,IRS2	18	0.00229087	0	265	1	-0.71	70/79 (89%)	PIK3R3,FGFR3,SLC2A1,LYN,PIK3CB,PIK3CD,IRS2,MAPK12,BCL6	293	1	-1.342
April Mediated Signaling	47	0.0251189	-1	27/36 (75%)	NFKBID,MAP3K14,FOS,NFKBIA,MAPK10,NFKB2,NFKBIB,MAPK11,TNFRSF17	106	0.0794328	-0.816	254	1	-0.45	31/36 (86%)	NFKBIA,MAP3K1,NFKBIB,MAPK12,TNFRSF17	471	1
Glycogen Degradation III	48	0.0354813	-1	7/11 (64%)	GDPGP1,PYGM,PGM2L1,PGM1	363	0.620869		369	0.239883		8/11 (73%)	PYGM,PYGL,TYMP	503	1
Glycogen Degradation II	49	0.0354813	-1	7/11 (64%)	GDPGP1,PYGM,PGM2L1,PGM1	364	0.620869		370	0.239883		8/11 (73%)	PYGM,PYGL,TYMP	507	1
PPARÎ±/RXRÎ± Activation	114	0.35156	-1.606	150/173 (87%)	RAP2B,MAP3K14,GPD1,PRKAB2,ACOX1,CD36,Cyp2c70,CPT1B,ACVR1,CYP2C18,NFKB2,Cyp2c13,NFKBID,ACADL,PLCB4,NFKBIA,SOS1,TGFB2,IL1B,MAP2K3,NFKBIB,ITGB5,PPARGC1A	369	1	-1.508	203	0.125026	1	140/173 (81%)	PPARA,PDIA3,CD36,CPT1B,TGFBR3,GNA11,NOTUM,KRAS,IL6,ABCA1,CYP2C19,HSP90B1,NFKBIA,NR0B2,LPL,MRAS,NFKBIB,GOT2,PLCL1,ITGB5,PRKCA,ACAA1,CYP2C18,CKAP5,NCOA6,BCL3,AIP,PRKAR2B,RRAS2,TGFB3,IL1B,RXRA,PRKCB	42	0.0177828	0.626
Cell Cycle: G2/M DNA Damage Checkpoint Regulation	13	3.46737e-05	-2.138	32/49 (65%)	TP53,YWHAG,YWHAH,CCNB2,PLK1,MDM2,CDK1,CCNB1,YWHAQ,MDM4,GADD45A,CDKN1A,TOP2A,CKS1B,ATR,HIPK2,BRCA1	13	3.54813e-05	-1.508	221	0.0707946	0.3	37/49 (76%)	CKS2,PTPMT1,TOP2A,CCNB2,PLK1,BORA,MDM2,BRCA1,CDK1,CHEK1,CCNB1,PPM1D	43	0.00954993	0.302
Type I Diabetes Mellitus Signaling	52	0.030903	-1.291	81/100 (81%)	SOCS1,MAP3K14,IL12A,MYD88,TNFRSF1A,GZMB,HLA-A,SOCS6,NFKB2,MAPK11,BCL2,NFKBID,CD28,NFKBIA,CD80,MAPK10,IL1B,MAP2K3,NFKBIB	104	0.0776247	-0.905	220	1	0.33	87/100 (87%)	NFKBIA,IL12A,HLA-A,TNFRSF1A,MYD88,IL2,SOCS6,FCER1G,APAF1,HLA-DOB,IL1B,NFKBIB,MAPK12	227	1	0
PI3K/AKT Signaling	53	0.0109648	-1.342	98/122 (80%)	RAP2B,TP53,YWHAG,YWHAH,PIK3R1,GDF15,MDM2,NFKB2,MAPK8IP1,EIF4EBP1,BCL2,YWHAQ,PIK3R3,NFKBID,ITGA3,NFKBIA,INPP5J,GAB1,PPP2R3A,CDKN1A,SOS1,PPM1L,NFKBIB,THEM4	155	0.148594	-0.302	239	1	0	107/122 (88%)	GDF15,MDM2,KRAS,PIK3R3,ITGA3,HSP90B1,RRAS2,NFKBIA,INPP5B,MRAS,PIK3CB,PIK3CD,PTGS2,PPP2R5E,NFKBIB	233	1	-0.302
B Cell Activating Factor Signaling	54	0.0346737	-1.342	29/38 (76%)	NFKBID,MAP3K14,FOS,NFKBIA,MAPK10,NFKB2,NFKBIB,MAPK11,TNFRSF17	120	0.0977237		482	1		33/38 (87%)	NFKBIA,MAP3K1,NFKBIB,MAPK12,TNFRSF17	458	1
Glutathione-mediated Detoxification	61	0.0204174	-2.646	17/24 (71%)	MGST1,MGST2,GSTM5,GSTA5,Gsta1,Gsta4,GSTP1	36	0.0128825	-2.449	17	0.00199526	0.63	14/24 (58%)	GSTM1,MGST1,GSTM2,MGST2,GGH,HPGDS,Gsta4,MGST3,GSTO1,GSTK1	207	0.0537032	0.816
CD27 Signaling in Lymphocytes	55	0.0169824	-1.667	39/51 (76%)	MAP3K9,NFKBID,MAP3K14,FOS,NFKBIA,CD70,MAPK10,MAP2K3,MAP3K4,NFKB2,NFKBIB,MAP2K5	145	0.135831	-2.236	198	1	1.34	44/51 (86%)	MAP3K9,NFKBIA,MAP3K1,APAF1,NFKBIB,MAPK12,MAP3K3	454	1
Neurotrophin/TRK Signaling	276	0.0851138	-0.535	64/78 (82%)	RAP2B,PIK3C2B,BDNF,PIK3R1,CREB5,PIK3R3,FOS,GAB1,SPRY2,SOS1,ATF4,IRS2,MAP2K3,MAP2K5	50	0.0301995	0	190	1	-1.67	69/78 (88%)	PIK3R3,FGFR3,RRAS2,SPRY2,MRAS,PIK3CB,PIK3CD,IRS2,KRAS	142	1	-2.236
PEDF Signaling	263	0.0676083	-0.832	73/89 (82%)	RAP2B,PPARG,TP53,PIK3C2B,BDNF,PIK3R1,NFKB2,MAPK11,PNPLA2,BCL2,PIK3R3,NFKBID,NFKBIA,GAB1,IRS2,NFKBIB	52	0.0354813	-0.302	148	0.309742	-2.14	73/89 (82%)	SRF,SERPINF1,KRAS,TCF7L1,MAPK12,PNPLA2,FGFR3,PIK3R3,RRAS2,NFKBIA,SOD2,MRAS,PIK3CD,IRS2,PIK3CB,NFKBIB	150	0.473151	-2.333
CD40 Signaling	44	0.0301995	-0.775	59/74 (80%)	MAP3K14,PIK3C2B,PIK3R1,NFKB2,MAPK11,PIK3R3,NFKBID,FOS,NFKBIA,GAB1,MAPK10,MAP2K3,IRS2,NFKBIB,MAP2K5	53	0.0204174	-0.577	260	0.49204	-0.63	62/74 (84%)	PIK3R3,FGFR3,NFKBIA,ICAM1,PTGS1,PIK3CB,PIK3CD,IRS2,PTGS2,STAT3,NFKBIB,MAPK12	275	1	-1.134
Prostanoid Biosynthesis	508	1		8/9 (89%)	PTGIS	352	0.548277		51	0.00676083	0.45	4/9 (44%)	PTGES2,PTGS1,HPGDS,PTGS2,PTGDS	368	0.285102
Acetone Degradation I (to Methylglyoxal)	203	0.115345	0	22/28 (79%)	POR,CYP1A1,CYP2C18,CYP2A6 (includes others),CYP1B1,CYP51A1	49	0.0269153	0	52	0.0223872	0.33	19/28 (68%)	POR,CYP2F1,CYP1A1,CYP4A22,CYP2C18,CYP2B6,CYP1B1,CYP51A1,CYP2C19	211	0.224905	0.447
ERK5 Signaling	51	0.0147911	-1.291	53/68 (78%)	RAP2B,IL6ST,YWHAG,LIF,YWHAH,RPS6KA3,CREB5,MEF2B,YWHAQ,MYC,FOS,GAB1,ATF4,FOSL1,MAP2K5	21	0.0040738	-0.832	191	1	-1.63	62/68 (91%)	RPS6KA6,RRAS2,MRAS,KRAS,GNA13,MAP3K3	269	1	-1
ATM Signaling	57	0.00724436	-1.886	73/93 (78%)	TP53,TP73,CCNB2,MDM2,CREB5,MAPK11,CDK1,CCNB1,RAD51,MDM4,NFKBIA,GADD45A,PPP2R3A,RAD17,PPM1L,CDKN1A,MAPK10,ATF4,ATR,BRCA1	54	0.0109648	-0.832	267	0.128529	-0.78	74/93 (80%)	GADD45B,GADD45G,TOPBP1,CCNB2,MDM2,MAPK12,KAT5,CDK1,CHEK1,CCNB1,PPM1D,RAD51,CBX1,NFKBIA,FANCD2,SMC2,H2AFX,PPP2R5E,BRCA1	281	0.074131	-1.155
IL-6 Signaling	21	0.00269153	-1.347	101/128 (79%)	HSPB3,RAP2B,IL6ST,SOCS1,HSPB2,PIK3R1,MAPK11,VEGFA,NFKBIA,SOS1,IRS2,NFKBIB,ABCB1,MAP3K14,PIK3C2B,TNFRSF1A,CEBPB,NFKB2,IL33,PIK3R3,FOS,NFKBID,GAB1,MAPK10,IL1B,MAP2K3,HSPB1	55	0.00524807	-0.894	262	0.346737	-0.66	106/128 (83%)	HSPB3,TNFRSF1A,SRF,KRAS,CEBPB,STAT3,IL6,MAPK12,IL33,FGFR3,PIK3R3,VEGFA,COL1A1,NFKBIA,RRAS2,MRAS,IL1B,PIK3CD,PIK3CB,IRS2,LBP,NFKBIB	225	0.540754	0
Hypoxia Signaling in the Cardiovascular System	50	0.0354813	-1.265	55/69 (80%)	TP53,NQO1,MDM2,UBE2O,CREB5,UBE2D1,SLC2A4,UBE2T,VEGFA,NFKBID,UBE2J1,NFKBIA,ATF4,NFKBIB	56	0.0123027	-1	83	0.390841	2.65	57/69 (83%)	VEGFA,HSP90B1,NFKBIA,UBE2U,EDN1,MDM2,HIF1A,NFKBIB,SLC2A4,UBE2T,VHL,UBE2C	75	0.285759	2.449
TGF-Î² Signaling	264	0.0676083	-0.832	73/89 (82%)	RAP2B,SMAD9,HDAC1,ACVR1,MAPK11,TGIF1,BCL2,NKX2-5,FOS,RUNX2,SOS1,TGFB2,BMP7,MAP4K1,MAP2K3,TFE3	57	0.0354813	-1.265	245	0.309742	-0.28	73/89 (82%)	RUNX3,BMP4,SMAD9,HDAC1,SMAD6,KRAS,MAPK12,INHBA,TGIF1,ZNF423,RRAS2,BMPR1A,TGFB3,MRAS,BMP7,MAP4K1	250	0.473151	-0.707
p38 MAPK Signaling	46	0.040738	-0.943	90/110 (82%)	HSPB3,TP53,DDIT3,TNFRSF1A,HSPB2,RPS6KA3,CREB5,MAPK11,MEF2B,IL33,MYC,MAX,DUSP10,TGFB2,ATF4,IL1B,MAP2K3,MAP4K1,IRAK2,HSPB1	58	0.0436516	-1.387	240	1	0	94/110 (85%)	HSPB3,DDIT3,TNFRSF1A,HMGN1,SRF,IRAK3,MAPK12,PLA2G2A,IL33,RPS6KA6,MAPT,PLA2G4B,TGFB3,IL1B,MAP4K1,IRAK2	201	1	1
Role of p14/p19ARF in Tumor Suppression	236	0.116413	-1.414	33/41 (80%)	TP53,PIK3R3,PIK3C2B,GAB1,PIK3R1,E2F1,MDM2,IRS2	59	0.0194984	-1.414	202	0.463447	1.13	34/41 (83%)	PIK3R3,FGFR3,E2F1,PIK3CB,MDM2,PIK3CD,IRS2	197	0.533335	1.342
p53 Signaling	56	0.0144544	-1.698	79/99 (80%)	TP53,PIK3C2B,TP53INP1,TP73,PIK3R1,HDAC1,MDM2,BCL2,PIK3R3,MDM4,GADD45A,GAB1,COQ8A,CDKN1A,E2F1,IRS2,GNL3,ATR,HIPK2,BRCA1	14	0.000562341	-1.5	210	0.131826	0.54	79/99 (80%)	GADD45B,GADD45G,TOPBP1,PLAGL1,HDAC1,APAF1,MDM2,HIF1A,TP53BP2,CHEK1,FGFR3,PIK3R3,PCNA,PPP1R13B,E2F1,IRS2,PIK3CB,PIK3CD,PIDD1,BRCA1	215	0.113501	0.302
LXR/RXR Activation	285	1	-0.378	91/102 (89%)	IL33,FDFT1,SCD,LDLR,TNFRSF1A,CD36,IL1B,NFKB2,HMGCR,CYP51A1,MMP9	372	1		16	0.00323594	0.69	75/102 (74%)	SCD,APOE,CD36,IL6,ABCA1,FDFT1,LYZ,LPL,LBP,TLR3,PON3,CYP51A1,TNFRSF1A,AHSG,SERPINF1,PCYOX1,IL33,LDLR,SREBF1,MYLIP,IL1B,ACACA,PLTP,PTGS2,RXRA,HMGCR,MMP9	9	0.00316228	0.258
LPS/IL-1 Mediated Inhibition of RXR Function	35	0.0102329	0.905	159/194 (82%)	CHST4,SLC10A1,GSTM5,CPT1B,GSTA5,SOD3,CHST2,UST,ALDH1A3,RARA,Gsta1,Sult1c2 (includes others),XPO1,FABP1,CYP2A6 (includes others),ALDH3A1,HMGCS1,ABCB1,MGST1,TNFRSF1A,MYD88,MGMT,ACOX1,ALDH8A1,IL33,MGST2,Cyp4a14,CAT,IL1B,ALDH18A1,ABCC4,ACSL1,GSTP1,PPARGC1A,MAOA	43	0.0223872	1	19	0.00112202	-0.23	147/194 (76%)	PPARA,APOE,CPT1B,HS2ST1,FMO5,HMGCS2,CHST15,ABCA1,CYP2C19,HS6ST1,ALDH1A1,GSTM2,NR0B2,UST,SCARB1,ACSL5,ACSL4,PPARGC1B,HS3ST1,LBP,CPT1C,HMGCS1,GSTK1,GSTM1,ACSL3,MGST1,TNFRSF1A,MYD88,MGMT,MAP3K1,CHST12,GSTO1,IL33,Cyp2a1,MGST2,ALDH1L2,SREBF1,ALDH1A2,CAT,IL1B,ALDH18A1,PLTP,CYP2B6,RXRA,MGST3,ACSL1,MAOA	10	0.000977237	0.243
DNA Double-Strand Break Repair by Homologous Recombination	25	0.00398107		8/14 (57%)	RAD51,LIG1,GEN1,POLA1,RPA1,BRCA1	123	0.108643		316	0.0537032		9/14 (64%)	RAD51,GEN1,POLA1,RPA1,BRCA1	309	0.0724436
Protein Kinase A Signaling	130	1	1.177	321/362 (89%)	MYH10,FLNB,PTK2B,YWHAH,DUSP6,PDE3A,MYLK3,LIPE,GNG13,PPP1R3A,DUSP2,NTN1,MPPE1,AKAP2,YWHAQ,NFKBIA,GNB3,GLI3,DUSP10,RYR3,TGFB2,ATF4,NFKBIB,MYL3,SMPDL3A,AKAP5,YWHAG,RYR2,AKAP6,NFKB2,CREB5,TTN,PTP4A1,NFKBID,PLCB4,PPP1R3D,TULP2,PYGM,AKAP10,DUSP4,AKAP1	422	1	1.604	224	0.0562341	0.14	294/362 (81%)	MYH10,Ptpn14,GNG13,PPP1R14B,PTPRC,GNB3,PDE7B,PTPRO,RYR3,PGP,GNA13,NFKBIB,PLCL1,APEX1,PRKD1,SMPDL3A,PTPRE,PTPN6,TNNI3,PPP1R11,ITPR1,GNG10,MYL9,PTPRH,PYGM,TGFB3,LEF1,DUSP4,PRKCH,KDELR2,AKAP12,FLNB,NAPEPLD,Calm1 (includes others),PTPN13,PDIA3,PPP1R3C,MYLK3,PDE4A,NOTUM,CDC23,ANAPC1,MPPE1,BRAF,DUSP5,NFKBIA,PTPRJ,GLI3,FLNA,PDE3B,SMO,PDE4D,PRKCA,MYL12A,AKAP5,PTPRK,MAP3K1,PYGL,TCF7L1,GNAI2,PPP1R3D,ADD3,P…	44	0.0177828	0.149
Folate Transformations I	58	0.0165959	-2	5/9 (56%)	MTHFD2,SHMT1,MTR,SHMT2	11	0.00457088	-2	540	1		8/9 (89%)	SHMT1	517	1
Î³-glutamyl Cycle	59	0.0354813	-2	7/11 (64%)	CHAC1,GCLC,GCLM,GSS	38	0.0102329	-2
Superpathway of Serine and Glycine Biosynthesis I	11	0.000446684	-2.236	2/7 (29%)	PSAT1,PSPH,PHGDH,SHMT1,SHMT2	10	7.76247e-05	-2.236	325	0.0812831		4/7 (57%)	PSAT1,PHGDH,SHMT1	339	0.193642
Nicotine Degradation II	272	0.11246	-0.632	44/54 (81%)	POR,CYP1A1,CYP2C18,CYP2A6 (includes others),LARGE2,AOX1,Aox2,CYP1B1,B4GAT1,CYP51A1	109	0.0831764	0	53	0.0346737	0	40/54 (74%)	CYP1A1,CYP2C18,FMO5,CYP1B1,B4GAT1,CYP2C19,POR,EXT2,CYP2F1,Large1,CYP2B6,AOX1,Aox2,CYP51A1	218	0.0933254	0
Putrescine Degradation III	251	0.166341	-1	14/18 (78%)	ALDH1A3,SAT1,ALDH3A1,MAOA	187	0.190546		225	0.0501187	0	12/18 (67%)	ALDH1A1,ALDH1L2,ALDH1A2,SAT1,SAT2,MAOA	45	0.0138038	0
Regulation of Cellular Mechanics by Calpain Protease	252	0.172187	-1	49/59 (83%)	RAP2B,CCNA2,CCNE1,ITGA3,TLN2,ACTN2,CDK6,ACTN4,CDK1,ACTN1	294	0.381066		57	0.0165959	-1	43/59 (73%)	CAPN6,ACTN2,CDK6,KRAS,TLN1,CDK1,CCNA2,ITGA3,CCNE1,RRAS2,TLN2,MRAS,CAPN2,CAPN9,ACTN4,ACTN1	46	0.017378	-0.378
Complement System	549	1		31/32 (97%)	Scgb2b27 (includes others)	515	1		20	0.000141254	-0.33	18/32 (56%)	CFD,SERPING1,C1S,Scgb2b27 (includes others),C1QA,C1QC,C1R,ITGB2,CD55,ITGAM,C1QBP,CFH,C3AR1,ITGAX	47	0.00933254	-0.447
Nicotine Degradation III	43	0.0398107	-0.632	35/45 (78%)	POR,CYP1A1,CYP2C18,CYP2A6 (includes others),LARGE2,AOX1,Aox2,CYP1B1,B4GAT1,CYP51A1	51	0.0331131	0	55	0.017378	-0.28	32/45 (71%)	CYP1A1,CYP2C18,B4GAT1,CYP1B1,CYP2C19,POR,EXT2,CYP2F1,Large1,CYP2B6,AOX1,Aox2,CYP51A1	235	0.074131	-0.333
Oxidative Ethanol Degradation III	206	0.142233	0	13/17 (76%)	ALDH1A3,ACSS2,ALDH3A1,ACSL1	314	0.427563		252	0.11272	-0.45	12/17 (71%)	ALDH1A1,ALDH1L2,ACSS2,ALDH1A2,ACSL1	48	0.040738	-0.447
Putrescine Biosynthesis III	71	0.0147911		0/2 (0%)	AZIN2,ODC1	168	0.161808
NRF2-mediated Oxidative Stress Response	10	8.51138e-08	-3.674	137/186 (74%)	RAP2B,AKR7A3,DNAJB4,PIK3R1,MAF,GSTA5,GCLC,DNAJB2,ABCC1,Gsta1,DNAJA3,ATF4,IRS2,FOSL1,GCLM,ACTA1,PIK3C2B,MGST1,DNAJC9,JUNB,MAFF,TXNRD1,BACH1,PIK3R3,GSR,GAB1,MAP2K3,SQSTM1,ABCC4,MAP2K5,GSTP1,DNAJC17,GSTM5,HSPB8,SOD3,MAFG,HMOX1,DNAJB1,NFE2L2,ACTC1,NQO1,HERPUD1,DNAJB9,FOS,DNAJC21,FTL,MGST2,CAT,AOX1	8	2.75423e-09	-3.273	54	0.0199526	-0.23	146/186 (78%)	DNAJC10,KRAS,MAFG,FGFR3,SOD2,GSTM2,SCARB1,PMF1/PMF1-BGLAP,MRAS,DNAJA3,IRS2,ACTG2,FKBP5,NFE2L2,ACTA1,PRKD1,PRKCA,GSTK1,GSTM1,MGST1,ACTB,MAP3K1,HERPUD1,JUNB,MAFF,GSTO1,BACH1,PIK3R3,RRAS2,MGST2,DNAJB11,CAT,PIK3CD,PIK3CB,PRKCH,SQSTM1,AOX1,ACTG1,MGST3,PRKCB	49	0.042658	-0.535
Sirtuin Signaling Pathway	213	0.303389	0	221/255 (87%)	TIMM10,TP73,DUSP6,CPT1B,NDUFA4L2,SOD3,MYC,GADD45A,GABARAPL1,RARB,ACSS2,NAMPT,NFE2L2,TP53,PPARG,MYCN,TIMM8A,EPAS1,UCP2,POLR1B,SLC2A1,HSF1,NQO1,DOT1L,ATG3,TUBA4A,G6PD,NFKB2,ACLY,ACADL,TUBA1A,E2F1,MT-ND3,PPARGC1A	142	0.131522	-0.218	257	0.314775	-0.52	212/255 (83%)	PPARA,GADD45B,NDUFA9,TIMM10,GADD45G,CPT1B,HIF1A,HMGCS2,LDHC,ABCA1,NDUFS1,SLC25A6,SOD2,ACSS2,NAMPT,CPT1C,GOT2,NFE2L2,APEX1,SDHA,PFKFB3,TIMM8A,NDUFB4,EPAS1,TIMM44,SLC2A1,SIRT5,NDUFS7,ATG3,STAT3,NDUFAF2,ACLY,MAPK12,APP,SIRT2,NDUFS8,ATG14,SREBF1,CYC1,E2F1,TSPO,MLYCD,XRCC5	50	0.0489779	-0.557
Ethanol Degradation IV	280	0.101625	-0.447	16/21 (76%)	ALDH1A3,CAT,ACSS2,ALDH3A1,ACSL1	228	0.259418		56	0.0346737	-0.38	14/21 (67%)	ALDH1A1,ALDH1L2,ACSS2,CAT,ALDH1A2,GPX7,ACSL1	51	0.0295121	-0.816
Glutathione Biosynthesis	24	0.00177828		0/3 (0%)	GCLC,GCLM,GSS	25	0.00060256
Aryl Hydrocarbon Receptor Signaling	20	5.01187e-07	0.218	94/131 (72%)	HSPB3,GSTM5,TP73,HSPB2,POLA1,GSTA5,RARG,MYC,CCNA2,ALDH1A3,RARA,RARB,Gsta1,TGFB2,NFE2L2,ALDH3A1,TP53,MGST1,CYP1A1,CCNE2,NQO1,CDK6,ALDH8A1,MDM2,NFKB2,CYP1B1,FOS,CCNE1,MGST2,E2F1,CDKN1A,IL1B,ATR,NFIB,ALDH18A1,GSTP1,HSPB1	20	3.23594e-05	-0.832	21	7.24436e-05	-1.04	93/131 (71%)	HSPB3,NFIX,POLA1,IL6,RBL1,CHEK1,CCNA2,CTSD,HSP90B1,ALDH1A1,GSTM2,NR0B2,NFE2L2,AHR,GSTK1,GSTM1,MGST1,CYP1A1,CCNE2,APAF1,CDK6,MDM2,GSTO1,CYP1B1,AIP,AHRR,CCNE1,MGST2,ALDH1L2,ALDH1A2,E2F1,TGFB3,IL1B,ALDH18A1,DHFR,NRIP1,RXRA,MGST3	11	1.38038e-05	-1.279
Prostate Cancer Signaling	63	0.00630957		77/98 (79%)	RAP2B,TP53,PIK3C2B,CCNE2,PIK3R1,MDM2,NFKB2,CREB5,BCL2,PIK3R3,NFKBID,CCNE1,NFKBIA,GAB1,CDKN1A,E2F1,SOS1,ATF4,IRS2,NFKBIB,GSTP1	29	0.00331131		426	0.465586		82/98 (84%)	CCNE2,MDM2,KRAS,FGFR3,PIK3R3,CCNE1,HSP90B1,RRAS2,NFKBIA,E2F1,MRAS,PIK3CD,IRS2,LEF1,PIK3CB,NFKBIB	422	0.481948
Geranylgeranyldiphosphate Biosynthesis	64	0.00645654		1/4 (25%)	FDPS,COX10,GGPS1	26	0.00223872		336	0.11749		2/4 (50%)	FDPS,COX10	306	0.0707946
Role of BRCA1 in DNA Damage Response	45	0.00977237	-0.832	60/77 (78%)	TP53,BARD1,PLK1,RPA1,E2F3,RAD51,MSH2,GADD45A,SMARCA2,E2F1,E2F7,CDKN1A,ATR,BRCA1,BRIP1,HLTF,E2F8	19	0.0047863	-0.577	22	0.00275423	-1.07	55/77 (71%)	DPF1,TOPBP1,ACTB,BARD1,PLK1,RPA1,RBL1,E2F3,RFC5,CHEK1,RAD51,MSH2,RFC4,FANCD2,E2F1,E2F7,RFC2,BRCA1,BRIP1,ACTL6B,FANCA,E2F8	52	0.00691831	-1.387
ILK Signaling	16	0.00354813	1.061	141/175 (81%)	MYH10,FLNB,PIK3R1,PDGFC,RHOH,MYH7B,MYC,VEGFA,RHOT1,PPM1L,ATF4,IRS2,ACTC1,ACTA1,MYL3,ACTN1,DSP,ITGB5,PIK3C2B,TNFRSF1A,ACTN2,VEGFC,MYH7,NFKB2,CREB5,PIK3R3,FOS,GAB1,PPP2R3A,SH2B2,MYH3,MAPK10,ACTN4,MMP9	32	0.0223872	1.964	58	0.0120226	-1.33	136/175 (78%)	MYH10,FLNB,MYH9,VEGFB,HIF1A,ITGB8,PDGFC,PPP1R14B,MYH7B,FGFR3,VEGFA,RHOB,CFL2,FLNA,VEGFD,IRS2,ACTG2,ACTA1,ACTN1,DSP,ITGB5,RND2,TNFRSF1A,ACTB,ACTN2,MAPK12,MYL9,PIK3R3,ITGB2,RND3,MYH3,LEF1,PIK3CD,PIK3CB,PTGS2,PPP2R5E,ACTN4,ACTG1,MMP9	87	0.0537032	-1.569
VEGF Signaling	28	0.0177828	2.357	81/101 (80%)	RAP2B,PIK3C2B,PTK2B,ACTN2,PIK3R1,FLT4,VEGFC,EIF2B3,PDGFC,BCL2,PIK3R3,VEGFA,GAB1,SOS1,IRS2,ACTN4,ACTC1,ACTA1,EIF1AX,ACTN1	33	0.0223872	1.941	46	0.020893	-1.88	77/101 (76%)	PTPN6,EIF2B4,ACTN2,ACTB,VEGFB,KRAS,HIF1A,PDGFC,FGFR3,PIK3R3,VEGFA,RRAS2,MRAS,VEGFD,IRS2,PIK3CB,PIK3CD,ACTG2,ACTN4,ACTG1,ACTA1,ACTN1,PRKCB,PRKCA	53	0.0446684	-1.414
Aldosterone Signaling in Epithelial Cells	93	0.203704	1.667	135/158 (85%)	HSPB3,PIK3C2B,DNAJC17,DNAJC9,DNAJB4,HSPH1,HSPB2,PIK3R1,HSPA9,HSPB8,DNAJB2,DNAJB9,HSPA8,PIK3R3,DNAJC21,PLCB4,GAB1,PIP5K1C,SOS1,IRS2,NR3C2,DNAJB1,HSPB1	34	0.0446684	1.667	45	0.0457088	-1.89	125/158 (79%)	HSPB3,ASIC2,PDIA3,DNAJC12,HSPA1A/HSPA1B,NOTUM,PIKFYVE,KRAS,DNAJC10,HSPA5,FGFR3,SACS,HSP90B1,SLC12A1,IRS2,DNAJC22,PLCL1,DNAJC30,PRKD1,HSPB6,PRKCA,DNAJC27,HSPA9,ITPR1,HSPA2,PIK3R3,PIP5K1C,DNAJB11,HSPA13,PRKCH,PIK3CD,PIK3CB,PRKCB	177	0.224388	-2.887
Signaling by Rho Family GTPases	83	0.228034	2.268	198/230 (86%)	PTK2B,DIAPH3,PIK3R1,ARHGEF7,GNG13,CDC42EP2,RHOH,ITGA3,GNB3,RHOT1,CDH3,ARHGEF2,IRS2,ACTC1,ACTA1,MYL3,MAP3K9,PIK3C2B,CDC42EP3,WASF1,ARHGEF17,NFKB2,DES,PIK3R3,FOS,PAK3,GAB1,PIP5K1C,NCF2,GNAO1,MAPK10,GNAL	296	0.38815	2.065	96	0.0851138	-4.11	186/230 (81%)	DIAPH3,ARHGEF7,ARPC5,GNA11,CDH24,PIKFYVE,GNG13,SEPT11,CDH11,STMN1,FGFR3,PAK1,ITGA3,GNB3,RHOB,CFL2,CDH3,CIT,CYBB,MRAS,IRS2,GNA13,ACTG2,ACTA1,MYL12A,RND2,MAP3K9,SEPT8,SEPT5,ACTB,CDC42EP3,MAPK12,PLD1,GNG10,MYL9,PIK3R3,GNAI2,PAK3,RND3,WAS,PIP5K1C,PIK3CB,PIK3CD,ACTG1	192	0.0912011	-4.271
Ephrin B Signaling	84	1	2.236	60/67 (90%)	EPHB6,EFNB2,GNB3,EPHB2,GNAO1,GNG13,GNAL	444	1	2.236	152	0.350752	-2.12	55/67 (82%)	GNAI2,EFNB2,PAK1,RGS3,GNB3,CFL2,GNA11,MRAS,GNG13,VAV1,GNA13,GNG10	93	0.533335	-1.633
Antioxidant Action of Vitamin C	85	0.215774	2.111	84/99 (85%)	PNPLA8,SLC2A1,NFKB2,MAPK11,PLA2G7,SLC2A4,TXNRD1,TXNRD3,PLBD1,HMOX1,NFKBID,PLCB4,NFKBIA,MAPK10,NFKBIB	201	0.213304	1.414	288	0.277971	-1.07	81/99 (82%)	NAPEPLD,SLC2A1,ABHD3,PDIA3,NOTUM,MAPK12,SLC2A4,PLA2G2A,PLD1,GSTO1,CSF2RB,NFKBIA,PLA2G4B,PNPLA3,PLCL1,NFKBIB,TXNRD2,PAFAH1B3	114	0.267301	-1.897
GPCR-Mediated Nutrient Sensing in Enteroendocrine Cells	86	1	2	101/105 (96%)	CACNA1G,PLCB4,CACNA1H,GNG13	504	1		144	0.476431	-2.18	88/105 (84%)	CACNA2D2,FFAR4,PDIA3,GNA11,NOTUM,GNG13,GIP,ITPR1,GNG10,GNAI2,PRKAR2B,CACNA2D1,PRKCH,PLCL1,PRKD1,PRKCA,PRKCB	89	0.345144	-1.604
Role of Pattern Recognition Receptors in Recognition of Bacteria and Viruses	147	0.369828	0.905	103/119 (87%)	PIK3C2B,IL12A,LIF,MYD88,CNTF,PIK3R1,NFKB2,IFNA14,TLR2,PIK3R3,GAB1,SYK,MAPK10,TGFB2,IL1B,IRS2	383	1	1.134	44	0.0263027	-1.96	92/119 (77%)	IL12A,CNTF,C1QA,C1QC,IL6,CCL5,FGFR3,IL2,TLR7,IRS2,TLR3,PRKD1,PRKCA,MYD88,IFNA4,MAPK12,PIK3R3,TLR5,SYK,TGFB3,IL1B,PRKCH,PIK3CD,PIK3CB,C3AR1,PRKCB,IL11	124	0.535797	-2.111
Sphingosine-1-phosphate Signaling	88	1	1.941	103/117 (88%)	PIK3C2B,PTK2B,PIK3R1,CASP4,RHOH,SMPD2,PDGFC,ASAH2,PIK3R3,S1PR3,PLCB4,GAB1,RHOT1,IRS2	350	0.533335	1.897	185	0.464515	-1.7	98/117 (84%)	RND2,PDIA3,NOTUM,PDGFC,ASAH2,FGFR3,PIK3R3,GNAI2,ACER3,RND3,SMPD4,RHOB,SPHK1,IRS2,PIK3CB,PIK3CD,GNA13,PLCL1,PDGFD	283	1	-1.155
eNOS Signaling	89	1	1.941	139/158 (88%)	AQP12A/AQP12B,PIK3C2B,AQP7,PRKAB2,PIK3R1,HSPA9,FLT4,CHRNB1,VEGFC,AQP1,SLC7A1,PDGFC,HSPA8,PIK3R3,VEGFA,CCNA2,LPAR6,GAB1,IRS2	229	0.260016	1.508	299	0.197242	-1.23	129/158 (82%)	Calm1 (includes others),HSPA1A/HSPA1B,VEGFB,AQP4,HSPA5,PDGFC,FGFR3,VEGFA,CCNA2,HSP90B1,CAV1,VEGFD,IRS2,CHRNA3,PRKD1,PRKCA,HSPA9,AQP1,ITPR1,HSPA2,PIK3R3,CHRNG,LPAR6,PRKAR2B,LPAR1,PRKCH,PIK3CD,PIK3CB,PRKCB	100	0.391742	-1.698
Salvage Pathways of Pyrimidine Ribonucleotides	153	0.100462	0.775	72/87 (83%)	MAP3K9,NME1,APOBEC2,CDK6,PLK1,GRK5,CDK1,NME6,CDK8,PAK3,PIM1,AK4,POMK,MAP2K3,UCK2	47	0.0301995	0.277	142	0.191426	-2.18	70/87 (80%)	MAP3K9,APOBEC1,FAM20B,UPP1,CDK6,PLK1,GRK5,TTK,CDK1,NME6,BRAF,PAK1,PAK3,PIM1,UCK1,AK4,PRKCH	35	0.0446684	-2
EIF2 Signaling	91	0.383707	1.789	167/192 (87%)	RAP2B,EIF2AK4,DDIT3,ATF5,PIK3R1,RPL26,BCL2,VEGFA,MYC,SOS1,EIF5,ATF4,IRS2,ACTC1,ACTA1,MYCN,PIK3C2B,ATF3,EIF2B3,TRIB3,PIK3R3,WARS,GAB1,RPL10,EIF1AX	144	0.133352	2	308	1	-1.39	175/192 (91%)	EIF2B4,DDIT3,ACTB,KRAS,HSPA5,FGFR3,PIK3R3,VEGFA,RRAS2,SREBF1,RPL26L1,MRAS,IRS2,PIK3CB,PIK3CD,ACTG2,ACTA1	132	1	-2.121
Leukocyte Extravasation Signaling	92	0.425598	1.706	171/196 (87%)	TIMP3,PIK3C2B,PTK2B,PIK3R1,ACTN2,MMP15,ITGA6,MAP3K4,RHOH,MAPK11,PIK3R3,ITGA3,CLDN5,CLDN12,GAB1,NCF2,MAPK10,IRS2,ACTN4,ACTC1,DLC1,ACTA1,ACTN1,MMP9,TIMP2	334	0.49204	1.5	105	0.165577	-3.09	160/196 (82%)	ICAM1,MMP15,JAM2,FGFR3,ITGA3,SIPA1,CYBB,IRS2,ACTG2,ACTA1,PRKD1,ACTN1,PRKCA,TIMP2,ACTB,ACTN2,MMP10,MAPK12,ITGAL,BTK,GNAI2,TEC,PIK3R3,ITGB2,MMP23B,EDIL3,ITGAM,WAS,VAV1,PIK3CD,PIK3CB,PRKCH,ACTN4,ACTG1,MMP9,PRKCB	186	0.155239	-3.138
Trans, trans-farnesyl Diphosphate Biosynthesis	65	0.00645654		1/4 (25%)	FDPS,IDI1,GGPS1	27	0.00223872		337	0.11749		2/4 (50%)	FDPS,IDI1	405	0.392645
Growth Hormone Signaling	94	0.360579	1.667	68/79 (86%)	PIK3R3,SOCS1,PIK3C2B,FOS,IGF1,GAB1,PIK3R1,SOCS6,RPS6KA3,IRS2,SLC2A4	99	0.0676083	1.667	147	0.244343	-2.14	64/79 (81%)	PTPN6,SOCS6,SRF,STAT3,SLC2A4,FGFR3,PIK3R3,RPS6KA6,PRKCH,IRS2,PIK3CB,PIK3CD,PRKD1,PRKCA,PRKCB	121	0.210378	-2.111
Nitric Oxide Signaling in the Cardiovascular System	95	1	1.667	91/102 (89%)	VEGFA,PIK3R3,PIK3C2B,GAB1,PIK3R1,RYR2,FLT4,VEGFC,SLC7A1,IRS2,PDGFC	487	1	1.134	126	0.235505	-2.52	83/102 (81%)	Calm1 (includes others),VEGFB,ITPR1,PDGFC,FGFR3,PIK3R3,VEGFA,HSP90B1,PRKAR2B,PDE3B,CAV1,VEGFD,PRKCH,PIK3CD,IRS2,PIK3CB,PRKD1,PRKCB,PRKCA	146	0.210863	-2.324
Leptin Signaling in Obesity	96	1	1.633	76/83 (92%)	PIK3R3,PIK3C2B,PLCB4,GAB1,PIK3R1,PDE3A,IRS2	424	1	1.342	311	0.542001	-1.41	70/83 (84%)	NPY,PDIA3,NOTUM,STAT3,FGFR3,PIK3R3,PRKAR2B,PDE3B,IRS2,PIK3CB,PIK3CD,PLCL1,GHRL	92	0.512861	-1.633
Glioblastoma Multiforme Signaling	97	0.109901	1.606	135/160 (84%)	TP53,RAP2B,PIK3C2B,PIK3R1,CDK6,MDM2,E2F3,PDGFC,RHOH,MYC,PIK3R3,PLCB4,CCNE1,FZD4,IGF1,GAB1,RHOT1,WNT7B,SOS1,E2F7,E2F1,CDKN1A,IRS2,FZD2,E2F8	82	0.0501187	1.807	119	0.115345	-2.6	129/160 (81%)	WNT3,PDIA3,NOTUM,KRAS,E2F3,PDGFC,FGFR3,RHOB,WNT7B,SMO,MRAS,IRS2,PLCL1,FZD2,E2F8,RND2,WNT2B,CDK6,MDM2,ITPR1,PIK3R3,CCNE1,FZD4,RRAS2,RND3,E2F7,E2F1,PIK3CD,PIK3CB,LEF1,PDGFD	135	0.175388	-2.183
PAK Signaling	98	0.297852	1.604	84/98 (86%)	RAP2B,PIK3C2B,PTK2B,PIK3R1,ARHGEF7,PDGFC,PIK3R3,ITGA3,GAB1,PAK3,SOS1,MAPK10,IRS2,MYL3	417	1	1.414	102	0.263027	-3.15	80/98 (82%)	ARHGEF7,KRAS,MAPK12,PDGFC,FGFR3,PIK3R3,MYL9,ITGA3,PAK1,RRAS2,PAK3,CFL2,MRAS,PIK3CD,PIK3CB,IRS2,PDGFD,MYL12A	182	1	-3
Ovarian Cancer Signaling	99	0.293089	1.508	124/144 (86%)	RAP2B,TP53,PIK3C2B,PIK3R1,VEGFC,PDGFC,BCL2,RAD51,PIK3R3,VEGFA,ARRB1,FZD4,MSH2,GAB1,WNT7B,E2F1,IRS2,BRCA1,FZD2,MMP9	94	0.060256	1.667	43	0.0223872	-2.18	112/144 (78%)	WNT3,VEGFB,KRAS,PDGFC,RAD51,BRAF,FGFR3,VEGFA,EDN1,WNT7B,SMO,MRAS,VEGFD,IRS2,BRCA1,FZD2,GJA1,FGF9,WNT2B,PTGS1,TCF7L1,PIK3R3,FZD4,PRKAR2B,RRAS2,MSH2,E2F1,PIK3CD,PIK3CB,LEF1,PTGS2,MMP9	83	0.116413	-1.508
D-myo-inositol-5-phosphate Metabolism	100	1	1.5	129/145 (89%)	PPP1R1A,PTPN20,DOT1L,PPIP5K1,NT5C,PAWR,PXYLP1,DUSP2,DUSP14,PLCB4,PIP4P2,PHOSPHO1,PPP2R3A,DUSP10,PGAM5,ALPL	454	1	0	258	0.502343	-0.63	122/145 (84%)	PTPN6,PIP4P1,PTPN13,PPP1R1A,EPHX2,PPFIBP2,PIKFYVE,HACD2,PPP1R14B,DUSP14,MTMR6,PTPRC,Dusp13,PTPRH,DUSP5,PHOSPHO1,PTPRJ,PTPRO,PPP1R13B,INPP5B,PPP2R5E,NUDT4,THTPA	260	0.43451	-0.943
RhoGDI Signaling	101	1	-2.673	142/160 (89%)	ARHGEF7,GNG13,WASF1,ARHGEF17,RHOH,ITGA3,GNB3,PAK3,PIP5K1C,RHOT1,CDH3,GNAO1,ARHGEF2,ACTC1,DLC1,ACTA1,MYL3,GNAL	440	1	-2.53	80	0.21727	3.13	131/160 (82%)	GDI1,ARHGEF7,ARPC5,GNA11,PIKFYVE,CDH24,GNG13,CDH11,ITGA3,PAK1,GNB3,RHOB,CFL2,CDH3,MRAS,GNA13,ACTG2,ACTA1,PRKCA,MYL12A,RND2,ACTB,GNG10,GNAI2,MYL9,PAK3,RND3,PIP5K1C,ACTG1	73	0.121899	3.441
Inhibition of Angiogenesis by TSP1	102	0.074131	-2.646	24/31 (77%)	TP53,VEGFA,FYN,CD36,MAPK10,MAPK11,MMP9	127	0.116145	-2.236	87	0.544503	2	26/31 (84%)	VEGFA,CD36,MAPK12,Hspg2,MMP9	425	0.500035
Acute Phase Response Signaling	103	0.239883	-2.558	139/162 (86%)	RAP2B,IL6ST,SOCS1,MAP3K14,MYD88,TNFRSF1A,PIK3R1,SOCS6,CEBPB,NFKB2,MAPK11,IL33,PIK3R3,FOS,HMOX1,NFKBID,FTL,NFKBIA,SOS1,IL1B,MAP2K3,OSMR,NFKBIB	150	0.140281	-3.153	208	0.472063	0.66	136/162 (84%)	SERPING1,SOCS6,KRAS,SERPINA3,IL6,C1R,NFKBIA,SOD2,MRAS,LBP,NFKBIB,TNFRSF1A,MYD88,C1S,AHSG,MAP3K1,SERPINF1,STAT3,CEBPB,MAPK12,IL33,PIK3R3,RRAS2,IL1B,PIK3CD,PIK3CB	202	0.261818	0.943
Fatty Acid Î²-oxidation I	104	0.320627	-2.236	26/31 (84%)	ECI2,HADHB,HADHA,ACSL1,ACAA2	128	0.116145	-2.236	82	0.0977237	2.83	23/31 (74%)	ACSL3,ACAA1,ACSL5,HADHB,ACSL4,ACSL1,ACAA2,ECI1	77	0.294442	2.236
4-1BB Signaling in T Lymphocytes	105	0.0630957	-2	23/30 (77%)	NFKBID,MAP3K14,NFKBIA,MAPK10,NFKB2,NFKBIB,MAPK11	223	0.244906		480	1		27/30 (90%)	NFKBIA,NFKBIB,MAPK12	456	1
Valine Degradation I	106	0.166341	-2	14/18 (78%)	BCAT1,HIBCH,HADHB,HADHA	186	0.190546		522	1		16/18 (89%)	BCKDHA,HADHB	508	1
Ceramide Signaling	107	0.162181	-1.941	79/94 (84%)	RAP2B,PIK3C2B,CNKSR1,TNFRSF1A,PIK3R1,NFKB2,SMPD2,BCL2,PIK3R3,S1PR3,FOS,GAB1,PPP2R3A,PPM1L,IRS2	172	0.168655	-2.333	205	0.506991	0.83	79/94 (84%)	CNKSR1,TNFRSF1A,MAP3K1,KRAS,FGFR3,PIK3R3,CTSD,RRAS2,SMPD4,MRAS,SPHK1,IRS2,PIK3CB,PIK3CD,PPP2R5E	81	1	1.667
Triacylglycerol Degradation	108	0.28119	-1.89	37/44 (84%)	PNPLA7,ABHD2,DAGLB,LIPE,AARS,PNPLA2,PRDX6	170	0.163682	-1.633	219	0.240991	0.33	35/44 (80%)	ABHD12,PNPLA7,Ces2a/Ces2i,LPL,NOTUM,DAGLB,LIPG,PNPLA3,PNPLA2	214	0.0660693	0.333
Induction of Apoptosis by HIV1	109	0.233346	-1.667	47/56 (84%)	TP53,NFKBID,MAP3K14,NFKBIA,TNFRSF1A,MAPK10,NFKB2,NFKBIB,BCL2	274	0.334965	-1.633	238	1	0	50/56 (89%)	NFKBIA,SLC25A6,TNFRSF1A,APAF1,NFKBIB,MAPK12	241	1	-0.447
Bladder Cancer Signaling	110	0.0933254	-1.633	71/86 (83%)	RAP2B,TP53,FGF16,MMP15,VEGFC,MDM2,PDGFC,VEGFA,MYC,FGF21,E2F1,CDKN1A,FGF7,MMP9,FGF5	256	0.301301		249	0.0691831	-0.33	67/86 (78%)	FGF9,MMP15,VEGFB,MMP10,MDM2,KRAS,PDGFC,FGFR3,VEGFA,MMP23B,RRAS2,FGF10,FGF12,E2F1,MRAS,VEGFD,FGF7,MMP9,FGF5	240	0.42658	-0.447
TNFR2 Signaling	111	0.100231	-1.633	21/27 (78%)	NFKBID,MAP3K14,FOS,NFKBIA,NFKB2,NFKBIB	185	0.190108	-1	499	1		24/27 (89%)	NFKBIA,MAP3K1,NFKBIB	479	1
Adrenomedullin signaling pathway	112	0.294442	-1.633	165/191 (86%)	ADM,RAP2B,CRCP,TFAP2E,PTK2B,PIK3R1,MYLK3,MAPK11,BCL2,SOS1,IRS2,PPARG,PIK3C2B,NFKB2,CEBPB,TTN,IL33,PIK3R3,FOS,PLCB4,MAX,GAB1,MAPK10,IL1B,MAP2K3,MAP2K5	183	0.187068	-1.886	293	1	-1.13	162/191 (85%)	ADM,KCNN3,Calm1 (includes others),PDIA3,GNA11,NOTUM,MYLK3,SHC3,KRAS,HIF1A,FGFR3,BRAF,TFAP2A,MRAS,IRS2,CFH,PLCL1,CEBPB,ITPR1,MAPK12,IL33,PIK3R3,PRKAR2B,RRAS2,SHC2,IL1B,PIK3CD,PIK3CB,RXRA	296	1	-1.414
UVC-Induced MAPK Signaling	113	0.363078	-1.633	41/48 (85%)	TP53,RAP2B,FOS,MAPK10,ATR,MAPK11,SMPD2	295	0.381944	-1	123	0.207014	-2.53	38/48 (79%)	BRAF,RRAS2,SMPD4,MRAS,PRKCH,KRAS,MAPK12,PRKD1,PRKCB,PRKCA	173	0.194089	-2.828
Calcium-induced T Lymphocyte Apoptosis	479	1		51/54 (94%)	HLA-A,HDAC1,NR4A1	387	1		155	0.0691831	-2.11	41/54 (76%)	Calm1 (includes others),HLA-A,CD4,HDAC1,ITPR1,NR4A1,FCER1G,HLA-DOB,CAPN2,PRKCH,PRKD1,PRKCA,PRKCB	34	0.00831764	-2.111
dTMP De Novo Biosynthesis	66	0.00645654		1/4 (25%)	TYMS,SHMT1,SHMT2	28	0.00223872		338	0.11749		2/4 (50%)	SHMT1,DHFR	307	0.0707946
UVA-Induced MAPK Signaling	116	0.52723	1.414	93/106 (88%)	TP53,RAP2B,PIK3C2B,PIK3R1,RPS6KA3,MAPK11,SMPD2,PIK3R3,FOS,PLCB4,GAB1,MAPK10,IRS2	241	0.282488	1.89	128	0.38815	-2.5	88/106 (83%)	PDIA3,PARP2,NOTUM,PARP8,TNKS2,KRAS,MAPK12,FGFR3,PIK3R3,RPS6KA6,RRAS2,SMPD4,MRAS,IRS2,PIK3CB,PIK3CD,PLCL1,PRKCA	151	0.474242	-2.333
Neuroprotective Role of THOP1 in Alzheimer's Disease	117	1	1.414	93/102 (91%)	TMPRSS11D,DPP4,PRSS23,GZMB,HLA-A,GNRH1,KLK12,LONP1,MMP9	426	1	1.134	212	0.533335	0.54	86/102 (84%)	CFD,DPP4,HLA-A,PRSS12,HTRA3,CTRL,SERPINA3,APP,C1R,F11,PRKAR2B,MAPT,TPP1,HTRA1,LONP1,MMP9	217	0.41783	0.302
Melanocyte Development and Pigmentation Signaling	118	0.311889	1.387	85/99 (86%)	RAP2B,PIK3C2B,MITF,PIK3R1,RPS6KA3,CREB5,BCL2,PIK3R3,KITLG,GAB1,SH2B2,SOS1,ATF4,IRS2	200	0.213304	1.508	168	1	-1.94	86/99 (87%)	PTPN6,KRAS,FGFR3,PIK3R3,KITLG,RPS6KA6,RRAS2,PRKAR2B,MRAS,KIT,IRS2,PIK3CB,PIK3CD	116	1	-1.897
Rac Signaling	119	1	1.387	103/116 (89%)	RAP2B,PIK3C2B,PTK2B,PIK3R1,WASF1,NFKB2,PIK3R3,ITGA3,GAB1,PAK3,PIP5K1C,NCF2,IRS2	418	1	1.667	109	0.448745	-2.98	97/116 (84%)	ABI2,MAP3K1,ARPC5,PIKFYVE,KRAS,PLD1,FGFR3,PIK3R3,ITGA3,PAK1,RRAS2,PAK3,CFL2,PIP5K1C,CYBB,MRAS,PIK3CD,IRS2,PIK3CB	178	1	-2.887
Th1 Pathway	120	1	1.387	101/114 (89%)	PIK3R3,STAT4,SOCS1,CD28,PIK3C2B,NFIL3,IL12A,CD80,GAB1,mir-29,HLA-A,PIK3R1,IRS2	513	1	1.667	244	0.416869	-0.24	95/114 (83%)	mir-146,RUNX3,ICAM1,IL12A,HLA-A,CD4,NCSTN,PSEN2,STAT3,IL6,FGFR3,PIK3R3,ITGB2,IL2,HLA-DOB,PIK3CD,IRS2,PIK3CB,VAV1	244	0.468813	-0.577
Role of Tissue Factor in Cancer	67	0.01		97/121 (80%)	RAP2B,TP53,FYN,PIK3C2B,CTGF,PTK2B,PIK3R1,EGR1,RPS6KA3,ITGA6,VEGFC,HBEGF,MAPK11,PIK3R3,VEGFA,ITGA3,ARRB1,GAB1,F2RL1,LYN,IL1B,IRS2,ITGB5,FGF5	66	0.0128825		315	0.0524807		95/121 (79%)	CTGF,GNA11,KRAS,FGFR3,VEGFA,ITGA3,PAK1,CFL2,MRAS,IRS2,GNA13,ITGB5,PRKCA,EGR1,HBEGF,MAPK12,PIK3R3,RPS6KA6,RRAS2,PDIA6,LYN,IL1B,PIK3CD,PIK3CB,CYR61,FGF5	320	0.11246
Dermatan Sulfate Biosynthesis (Late Stages)	122	0.446684	1.342	31/36 (86%)	CHST2,CHST4,UST,Sult1c2 (includes others),DSE	460	1		186	0.0977237	-1.67	27/36 (75%)	HS6ST1,UST,HS2ST1,HS3ST1,CHST12,DSEL,CHST14,CHST15,DSE	252	0.240991	-0.816
D-myo-inositol (1,4,5,6)-Tetrakisphosphate Biosynthesis	123	1	1.291	112/127 (88%)	PPP1R1A,PTPN20,DOT1L,PPIP5K1,PAWR,NT5C,PXYLP1,DUSP2,DUSP14,IPMK,PHOSPHO1,PPP2R3A,DUSP10,PGAM5,ALPL	461	1	-0.378	273	0.33266	-0.85	105/127 (83%)	PTPN6,PTPN13,PPP1R1A,EPHX2,PPFIBP2,PIKFYVE,HACD2,PPP1R14B,DUSP14,MTMR6,PTPRC,Dusp13,PTPRH,DUSP5,PHOSPHO1,PTPRJ,PTPRO,PPP1R13B,INPP5B,PPP2R5E,NUDT4,THTPA	284	0.316957	-1.213
D-myo-inositol (3,4,5,6)-tetrakisphosphate Biosynthesis	124	1	1.291	112/127 (88%)	PPP1R1A,PTPN20,DOT1L,PPIP5K1,PAWR,NT5C,PXYLP1,DUSP2,DUSP14,IPMK,PHOSPHO1,PPP2R3A,DUSP10,PGAM5,ALPL	465	1	-0.378	274	0.33266	-0.85	105/127 (83%)	PTPN6,PTPN13,PPP1R1A,EPHX2,PPFIBP2,PIKFYVE,HACD2,PPP1R14B,DUSP14,MTMR6,PTPRC,Dusp13,PTPRH,DUSP5,PHOSPHO1,PTPRJ,PTPRO,PPP1R13B,INPP5B,PPP2R5E,NUDT4,THTPA	285	0.316957	-1.213
Melanoma Signaling	125	0.0954993	1.265	48/59 (81%)	TP53,RAP2B,PIK3R3,PIK3C2B,GAB1,MITF,PIK3R1,E2F1,CDKN1A,MDM2,IRS2	90	0.0588844	1.414	157	0.310456	-2.11	48/59 (81%)	PIK3R3,BRAF,FGFR3,RRAS2,E2F1,MRAS,PIK3CB,MDM2,PIK3CD,IRS2,KRAS	126	0.387258	-2.121
Role of PI3K/AKT Signaling in the Pathogenesis of Influenza	126	0.22856	1.265	53/63 (84%)	PIK3R3,NFKBID,PIK3C2B,NFKBIA,GAB1,PIK3R1,IRS2,NFKB2,NFKBIB,IFNA14	239	0.28119	1.134	301	0.530884	-1.27	53/63 (84%)	PIK3R3,GNAI2,FGFR3,NFKBIA,PIK3CB,PIK3CD,IRS2,IFNA4,CCL5,NFKBIB	157	1	-2.449
G Beta Gamma Signaling	127	1	1.265	102/112 (91%)	RAP2B,CACNA1G,GNB3,SOS1,GNAO1,CACNA1H,GNG13,HBEGF,CAV3,GNAL	412	1		100	0.212324	-3.27	91/112 (81%)	CACNA2D2,GNA11,GNG13,HBEGF,KCNJ3,KRAS,GNG10,BTK,GNAI2,PAK1,GNB3,RRAS2,PRKAR2B,CACNA2D1,CAV1,MRAS,PRKCH,GNA13,PRKD1,PRKCB,PRKCA	168	0.158855	-2.668
3-phosphoinositide Degradation	128	0.537032	1.213	123/140 (88%)	PPP1R1A,PTPN20,DOT1L,PPIP5K1,NT5C,PAWR,PXYLP1,DUSP2,DUSP14,INPP5J,PIP4P2,PHOSPHO1,PPP2R3A,DUSP10,PGAM5,MTM1,ALPL	466	1	-0.707	251	0.194984	-0.39	114/140 (81%)	PPP1R1A,PTPN13,EPHX2,PPFIBP2,PTPMT1,PIKFYVE,HACD2,PPP1R14B,PTPRC,MTMR6,DUSP5,PHOSPHO1,PTPRJ,PTPRO,PPP1R13B,INPP5B,MTM1,NUDT4,PTPN6,PIP4P1,DUSP14,Dusp13,INPP4A,PTPRH,PPP2R5E,THTPA	248	0.140281	-0.655
cAMP-mediated signaling	129	1	1.213	190/213 (89%)	SMPDL3A,AKAP5,PTGER3,DUSP6,PDE3A,AKAP6,CREB5,MPPE1,AKAP2,S1PR3,LAMTOR3,TULP2,GNAO1,PTH1R,AKAP10,ATF4,DUSP4,PKIA,PTGER2,PTGER4,GNAL,AKAP1,ADRB2	498	1	0.632	250	1	-0.38	181/213 (85%)	AKAP12,NAPEPLD,CAMK1,Calm1 (includes others),RGS18,CAMK1D,TBXA2R,PDE4A,MPPE1,BRAF,LAMTOR3,PDE7B,PDE3B,RGS10,HTR7,PDE4D,PKIA,ADORA1,APEX1,PTGER4,ADRB2,SMPDL3A,AKAP5,RGS2,RGS7,SSTR3,STAT3,GNAI2,PRKAR2B,LPAR1,DUSP4,AKAP1	253	0.286418	-0.816
Mitotic Roles of Polo-Like Kinase	33	0.0288403	1.265	48/61 (79%)	KIF23,PLK4,ESPL1,PLK3,PPP2R3A,PTTG1,PRC1,PPM1L,CCNB2,PLK1,CDK1,KIF11,CCNB1	310	0.412098	1.633	15	0.00446684	-2.14	43/61 (70%)	KIF23,ESPL1,CDC20,PTTG1,PRC1,CDC7,CCNB2,PLK1,CDC23,ANAPC1,CDK1,CCNB1,HSP90B1,PLK4,PLK2,FBXO5,PPP2R5E,KIF11	8	0.000467735	-2.138
CDK5 Signaling	131	0.311889	1.155	85/99 (86%)	RAP2B,BDNF,EGR1,ITGA6,PPP1R3A,MAPK11,FOSB,ITGA3,PPP1R3D,PPP2R3A,PPM1L,LAMB1,MAPK10,GNAL	399	1	0.447	181	1	-1.73	86/99 (87%)	EGR1,PPP1R3C,PPP1R11,KRAS,MAPK12,PPP1R14B,ITGA3,PPP1R3D,RRAS2,PRKAR2B,MAPT,MRAS,PPP2R5E	276	1	-1.134
Estrogen-mediated S-phase Entry	6	0.000389045	2.53	15/25 (60%)	MYC,CCNA2,CCNE1,CCNE2,E2F7,E2F1,CDKN1A,E2F3,CDK1,E2F8	5	0.000125893	2.333	42	0.0102329	-2.33	16/25 (64%)	CCNA2,CCNE1,CCNE2,E2F7,E2F1,E2F3,RBL1,CDK1,E2F8	7	0.00144544	-2.333
VDR/RXR Activation	133	1	1.134	66/75 (88%)	CXCL10,IL12A,COL13A1,GADD45A,RUNX2,CDKN1A,TGFB2,CEBPB,THBD	374	1	1.342	88	0.276058	1.9	61/75 (81%)	IGFBP6,IL12A,IGFBP5,HES1,CCL5,CEBPB,CXCL10,IL2,PRKCH,RXRA,CST6,PRKD1,PRKCA,PRKCB	80	0.381944	1.89
PPAR Signaling	134	0.284446	1.069	83/97 (86%)	RAP2B,PPARG,MAP3K14,TNFRSF1A,NFKB2,PDGFC,IL33,NFKBID,FOS,NFKBIA,SOS1,IL1B,NFKBIB,PPARGC1A	496	1	1.134	207	0.341979	0.73	80/97 (82%)	PPARA,TNFRSF1A,KRAS,PDGFC,AIP,IL33,HSP90B1,RRAS2,NFKBIA,NR0B2,MRAS,IL1B,NRIP1,PTGS2,RXRA,NFKBIB,PDGFD	224	0.466659	0
Urate Biosynthesis/Inosine 5'-phosphate Degradation	135	0.0630957	1	9/13 (69%)	NT5M,NT5C2,NT5C,ACPP	258	0.301995
IL-8 Signaling	164	0.177419	0.6	158/185 (85%)	RAP2B,PTK2B,PIK3R1,GNG13,PDGFC,RHOH,BCL2,EIF4EBP1,VEGFA,HMOX1,GNB3,RHOT1,IRS2,NFKBIB,ITGB5,PIK3C2B,FLT4,VEGFC,HBEGF,CSTB,PIK3R3,FOS,GAB1,NCF2,MAPK10,MMP9,IRAK2	381	1	0.775	14	0.00128825	-2.78	140/185 (76%)	NAPEPLD,ANGPT2,ICAM1,GNG13,VEGFB,KRAS,PDGFC,BRAF,VEGFA,FGFR3,GNB3,RHOB,CYBB,MRAS,VEGFD,IRS2,GNA13,NFKBIB,PRKD1,ITGB5,TEK,LASP1,PRKCA,RND2,HBEGF,IRAK3,MAPK12,CSTB,PLD1,GNG10,MYL9,PIK3R3,GNAI2,ITGB2,RRAS2,ITGAM,RND3,PIK3CB,PIK3CD,PRKCH,PTGS2,MMP9,ITGAX,PRKCB,IRAK2	33	0.00501187	-2.475
3-phosphoinositide Biosynthesis	137	0.273527	1	156/181 (86%)	PIK3C2B,FYN,PPP1R1A,PTPN20,PIK3R1,DOT1L,PPIP5K1,NT5C,PAWR,DUSP2,PXYLP1,DUSP14,PIK3R3,CD28,PHOSPHO1,GAB1,CD80,PIP5K1C,PPP2R3A,DUSP10,ERBB4,PGAM5,IRS2,PI4K2B,ALPL	469	1	0.258	193	0.3155	-1.62	150/181 (83%)	PPP1R1A,PTPN13,EPHX2,PPFIBP2,PIKFYVE,HACD2,PPP1R14B,PTPRC,MTMR6,FGFR3,DUSP5,PTPRJ,PHOSPHO1,PTPRO,PPP1R13B,INPP5B,KIT,IRS2,NUDT4,PTPN6,DUSP14,PIK3R3,Dusp13,PTPRH,PIP5K1C,CDIPT,PIK3CD,PIK3CB,VAV1,PPP2R5E,THTPA	118	0.289734	-2.041
CCR3 Signaling in Eosinophils	138	1	1	112/123 (91%)	RAP2B,PIK3R3,PIK3C2B,PLCB4,GNB3,PAK3,GAB1,PIK3R1,GNG13,IRS2,MAPK11	391	1	1.414	140	0.0954993	-2.18	98/123 (80%)	Calm1 (includes others),MPRIP,GNG13,KRAS,ITPR1,MAPK12,PLA2G2A,GNG10,PIK3R3,FGFR3,GNAI2,PAK1,RRAS2,GNB3,CFL2,PAK3,PLA2G4B,MRAS,IRS2,PIK3CB,PIK3CD,PRKCH,PRKD1,PRKCA,PRKCB	143	0.189671	-2.309
Retinoic acid Mediated Apoptosis Signaling	139	1	1	38/42 (90%)	RARA,RARB,RARG,IFNA14	416	1		255	1	-0.45	36/42 (86%)	PARP2,APAF1,PARP8,TNKS2,IFNA4,RXRA	267	0.555904	-1
Role of Wnt/GSK-3Î² Signaling in the Pathogenesis of Influenza	140	1	1	56/61 (92%)	DVL2,FZD4,WNT7B,IFNA14,FZD2	427	1	1	291	0.487528	-1.13	51/61 (84%)	DVL2,FZD4,WNT3,WNT7B,WNT2B,SMO,LEF1,IFNA4,TCF7L1,FZD2	255	1	-0.816
Chondroitin Sulfate Biosynthesis (Late Stages)	141	1	1	34/38 (89%)	CHST2,CHST4,UST,Sult1c2 (includes others)	472	1		270	0.557186	-0.82	32/38 (84%)	HS6ST1,UST,HS2ST1,HS3ST1,CHST12,CHST15	229	1	0
GÎ±s Signaling	142	1	1	96/106 (91%)	GNB3,RYR2,PTH1R,RYR3,GNG13,ATF4,PTGER2,CREB5,PTGER4,ADRB2	478	1	0.816	277	1	-0.91	93/106 (88%)	RGS2,GNG13,GNG10,BRAF,RAPGEF2,GNB3,PRKAR2B,ADD3,RYR3,HTR7,MRAS,PTGER4,ADRB2	287	1	-1.265
Type II Diabetes Mellitus Signaling	143	0.057544	0.943	124/149 (83%)	CACNA1G,PPARG,SOCS1,PIK3C2B,MAP3K14,PRKAB2,TNFRSF1A,CD36,PIK3R1,SOCS6,CACNA1H,CEBPB,NFKB2,SLC2A4,SMPD2,PIK3R3,NFKBID,NFKBIA,GAB1,SH2B2,MAPK10,ABCC8,IRS2,NFKBIB,ACSL1	188	0.191426	1.732	298	0.380189	-1.21	124/149 (83%)	ACSL3,CACNA2D2,TNFRSF1A,CD36,SOCS6,MAP3K1,CEBPB,MAPK12,SLC2A4,FGFR3,PIK3R3,NFKBIA,SMPD4,CACNA2D1,ACSL5,ACSL4,PIK3CB,PIK3CD,PRKCH,IRS2,NFKBIB,PRKD1,ACSL1,PRKCA,PRKCB	271	0.292415	-1.069
Superpathway of Inositol Phosphate Compounds	144	0.289068	0.928	185/214 (86%)	FYN,PPP1R1A,PIK3R1,PPIP5K1,NT5C,PXYLP1,DUSP2,CD28,IPMK,PHOSPHO1,ERBB4,DUSP10,PGAM5,IRS2,PI4K2B,ALPL,PIK3C2B,PTPN20,DOT1L,PAWR,DUSP14,PIK3R3,PLCB4,CD80,GAB1,PIP4P2,INPP5J,PPP2R3A,PIP5K1C	462	1	0	312	1	-1.41	182/214 (85%)	PPP1R1A,PTPN13,EPHX2,PPFIBP2,PIKFYVE,HACD2,PPP1R14B,PTPRC,MTMR6,FGFR3,DUSP5,PTPRJ,PHOSPHO1,PTPRO,PPP1R13B,INPP5B,KIT,IRS2,NUDT4,PTPN6,PIP4P1,DUSP14,PIK3R3,Dusp13,PTPRH,PIP5K1C,CDIPT,PIK3CD,PIK3CB,VAV1,PPP2R5E,THTPA	106	1	-1.8
IL-2 Signaling	145	0.183654	0.905	56/67 (84%)	RAP2B,PIK3R3,SOCS1,PIK3C2B,FOS,GAB1,PTK2B,PIK3R1,SYK,SOS1,IRS2	196	0.202302	0.707	173	1	-1.9	57/67 (85%)	PIK3R3,FGFR3,RRAS2,IL2,SYK,MRAS,PIK3CB,PIK3CD,IRS2,KRAS	141	1	-2.236
IGF-1 Signaling	146	0.314775	0.905	92/107 (86%)	RAP2B,SOCS1,PIK3C2B,YWHAG,CTGF,YWHAH,PIK3R1,SOCS6,YWHAQ,PIK3R3,FOS,GAB1,IGF1,SOS1,IRS2	98	0.0660693	1.265	137	0.404576	-2.31	89/107 (83%)	IGFBP6,IGFBP4,CTGF,SOCS6,SRF,KRAS,IGFBP5,IGFBP7,STAT3,FGFR3,PIK3R3,RRAS2,PRKAR2B,MRAS,PIK3CD,IRS2,PIK3CB,CYR61	128	0.488652	-2.121
Regulation of Actin-based Motility by Rho	82	1	2.333	67/76 (88%)	ITGA3,PAK3,PIP5K1C,RHOT1,WASF1,ACTC1,RHOH,ACTA1,MYL3	377	1	2.449	39	0.042658	-2.67	58/76 (76%)	RND2,MPRIP,ACTB,ARPC5,PIKFYVE,GSN,MYL9,ITGA3,PAK1,RND3,PAK3,RHOB,PIP5K1C,WAS,PFN2,ACTG2,ACTA1,MYL12A	158	0.0562341	-2.496
p70S6K Signaling	148	0.528445	0.832	115/131 (88%)	RAP2B,PIK3C2B,YWHAG,YWHAH,PIK3R1,YWHAQ,PIK3R3,PLCB4,F2RL1,GAB1,PPP2R3A,SYK,SOS1,PPM1L,LYN,IRS2	315	0.429536	1.667	104	0.303389	-3.13	108/131 (82%)	F2R,PDIA3,NOTUM,KRAS,PLD1,FGFR3,PIK3R3,BTK,GNAI2,RRAS2,MAPT,SYK,LYN,MRAS,PRKCH,PIK3CD,IRS2,PIK3CB,PPP2R5E,PLCL1,PRKD1,PRKCB,PRKCA	181	0.469894	-3
Ethanol Degradation II	149	0.148252	0.816	24/30 (80%)	ADH6,DHRS9,ALDH1A3,ACSS2,ALDH3A1,ACSL1	475	1		253	0.512861	-0.45	25/30 (83%)	ALDH1A1,ALDH1L2,ACSS2,ALDH1A2,ACSL1	239	0.271019	-0.447
Retinoate Biosynthesis I	150	0.165959	0.816	25/31 (81%)	DHRS9,ALDH1A3,ALDH8A1,DHRS7C,RDH5,AKR1B10	232	0.264241	0	268	0.353183	-0.82	25/31 (81%)	Akr1b10,DHRS3,ALDH1A1,AKR1C3,ALDH1A2,RDH5	265	0.500035	-1
IL-9 Signaling	151	0.446684	0.816	38/44 (86%)	PIK3R3,PIK3C2B,GAB1,PIK3R1,IRS2,NFKB2	266	0.313329	1.342	292	0.542001	-1.13	37/44 (84%)	PIK3R3,FGFR3,PIK3CB,BCL3,PIK3CD,IRS2,STAT3	291	1	-1.342
Glioma Invasiveness Signaling	165	0.157761	0.577	60/72 (83%)	RAP2B,PIK3R3,PIK3C2B,TIMP3,GAB1,RHOT1,PIK3R1,IRS2,RHOH,MMP9,ITGB5,TIMP2	160	0.151705	1.667	40	0.0489779	-2.67	55/72 (76%)	RND2,F2R,HMMR,KRAS,FGFR3,PIK3R3,RRAS2,RND3,RHOB,MRAS,PIK3CD,IRS2,PIK3CB,PLAU,ITGB5,MMP9,TIMP2	159	0.074131	-2.496
Cyclins and Cell Cycle Regulation	5	0.00363078	2.668	58/76 (76%)	TP53,CCNE2,HDAC1,CDK6,CCNB2,E2F3,CDK1,CCNB1,CCNA2,CCNE1,PPP2R3A,CDKN1A,PPM1L,E2F1,E2F7,TGFB2,ATR,E2F8	30	0.0107152	2.887	146	0.0758578	-2.14	59/76 (78%)	CCNE2,HDAC1,CDK6,CDKN2C,CCNB2,E2F3,CDK1,CCNB1,HDAC6,CCNA2,CCNE1,HDAC11,E2F1,E2F7,TGFB3,PPP2R5E,E2F8	32	0.0288403	-2.496
CXCR4 Signaling	154	1	0.775	141/160 (88%)	RAP2B,PIK3C2B,EGR1,PIK3R1,GNG13,RHOH,PIK3R3,FOS,PLCB4,GNB3,PAK3,GAB1,RHOT1,GNAO1,LYN,MAPK10,IRS2,MYL3,GNAL	389	1	1.897	101	0.161065	-3.27	130/160 (81%)	CD4,GNA11,GNG13,KRAS,FGFR3,PAK1,GNB3,RHOB,MRAS,IRS2,GNA13,PRKD1,PRKCA,MYL12A,RND2,EGR1,ITPR1,MAPK12,GNG10,MYL9,GNAI2,PIK3R3,RRAS2,PAK3,RND3,LYN,PRKCH,PIK3CD,PIK3CB,PRKCB	185	0.242661	-3.13
Antiproliferative Role of Somatostatin Receptor 2	155	1	0.707	68/77 (88%)	RAP2B,PIK3R3,PIK3C2B,GNB3,GAB1,PIK3R1,CDKN1A,GNG13,IRS2	405	1	1.342	158	0.42658	-2.11	64/77 (83%)	BRAF,PIK3R3,FGFR3,PTPN6,RRAS2,GNB3,MRAS,GNG13,PIK3CD,PIK3CB,IRS2,KRAS,GNG10	130	1	-2.121
Cdc42 Signaling	156	1	0.707	110/120 (92%)	FOS,ITGA3,PAK3,RT1-EC2,HLA-A,DIAPH3,MAPK10,CDC42EP2,MAPK11,MYL3	415	1	0	129	1	-2.5	103/120 (86%)	H2-T24,MPRIP,HLA-A,DIAPH3,ARPC5,EXOC6,MAPK12,MYL9,ITGA3,PAK1,CFL2,PAK3,WAS,FCER1G,HLA-DOB,VAV1,MYL12A	131	1	-2.121
Dopamine-DARPP32 Feedback in cAMP Signaling	157	1	0.707	145/154 (94%)	PLCB4,PPP1R3D,PPP2R3A,PPM1L,ATF4,PPP1R3A,PAWR,CREB5,GRINA	439	1	0	165	1	-2	137/154 (89%)	Calm1 (includes others),PDIA3,PPP1R3C,NOTUM,PPP1R11,KCNJ3,ITPR1,PPP1R14B,GNAI2,PPP1R3D,PRKAR2B,PRKCH,PPP2R5E,PLCL1,PRKD1,PRKCA,PRKCB	117	1	-1.941
RhoA Signaling	87	0.292415	1.941	97/113 (86%)	PLXNA1,PTK2B,ANLN,EPHA1,MYLK3,CDC42EP3,WASF1,CDC42EP2,TTN,LPAR6,IGF1,PIP5K1C,ACTC1,DLC1,ACTA1,MYL3	163	0.157398	1.265	41	0.0074131	-2.6	85/113 (75%)	MPRIP,RHPN1,ARPC5,MYLK3,PIKFYVE,SEPT11,CFL2,CIT,PFN2,GNA13,ACTG2,SEMA3F,ACTA1,MYL12A,PLXNA1,SEPT8,SEPT5,ANLN,ACTB,CDC42EP3,PLD1,MYL9,LPAR6,RAPGEF2,LPAR1,RND3,PIP5K1C,ACTG1	31	0.0112202	-2.683
Pyridoxal 5'-phosphate Salvage Pathway	159	0.199526	0.632	51/61 (84%)	MAP3K9,CDK8,PAK3,PIM1,CDK6,PLK1,MAP2K3,GRK5,POMK,CDK1	100	0.0691831	0.333	135	0.236048	-2.31	49/61 (80%)	BRAF,MAP3K9,PAK1,FAM20B,PAK3,PIM1,CDK6,PLK1,PRKCH,GRK5,TTK,CDK1	120	0.0954993	-2.111
FcÎ³RIIB Signaling in B Lymphocytes	160	0.260016	0.632	68/80 (85%)	RAP2B,CACNA1G,PIK3R3,PIK3C2B,GAB1,PIK3R1,SYK,SOS1,CACNA1H,LYN,MAPK10,IRS2	347	0.5188	1.134	136	0.260615	-2.31	65/80 (81%)	CACNA2D2,KRAS,MAPK12,FCGR2B,FGFR3,PIK3R3,BTK,RRAS2,SYK,CACNA2D1,LYN,MRAS,IRS2,PIK3CB,PIK3CD	166	1	-2.646
Non-Small Cell Lung Cancer Signaling	161	0.274157	0.632	69/81 (85%)	TP53,RAP2B,PIK3R3,PIK3C2B,GAB1,PIK3R1,RARB,SOS1,E2F1,CDK6,TGFA,IRS2	221	0.243781	1.414	114	0.503501	-2.71	68/81 (84%)	CDK6,KRAS,ITPR1,FGFR3,PIK3R3,RRAS2,E2F1,MRAS,IRS2,PIK3CB,PIK3CD,RXRA,PRKCA	174	0.480839	-2.828
Neuropathic Pain Signaling In Dorsal Horn Neurons	162	1	0.632	100/110 (91%)	PIK3R3,PIK3C2B,FOS,PLCB4,GAB1,BDNF,GRM1,PIK3R1,IRS2,GRINA	317	0.452898	0.632	145	1	-2.18	93/110 (85%)	KCNN3,CAMK1,CAMK1D,PDIA3,NOTUM,ITPR1,FGFR3,PIK3R3,PRKAR2B,PRKCH,IRS2,PIK3CB,PIK3CD,PLCL1,PRKD1,PRKCA,PRKCB	160	0.530884	-2.496
CREB Signaling in Neurons	163	1	0.632	187/205 (91%)	RAP2B,CACNA1G,PIK3C2B,GRM1,PIK3R1,CACNA1H,GNG13,POLR2H,CREB5,PIK3R3,PLCB4,GNB3,GAB1,GNAO1,SOS1,ATF4,IRS2,GNAL	407	1	1	99	1	-3.44	179/205 (87%)	CACNA2D2,Calm1 (includes others),PDIA3,GNA11,NOTUM,GNG13,KRAS,FGFR3,GNB3,MRAS,IRS2,GNA13,PLCL1,PRKD1,PRKCA,ITPR1,GNG10,GNAI2,PIK3R3,PRKAR2B,RRAS2,CACNA2D1,PRKCH,PIK3CD,PIK3CB,PRKCB	190	1	-3.357
Agrin Interactions at Neuromuscular Junction	136	0.125603	1	57/69 (83%)	RAP2B,ITGA3,PAK3,ERBB4,ARHGEF7,ITGA6,MAPK10,LAMB1,RAPSN,DAG1,ACTC1,ACTA1	288	0.364754	2.236	37	0.0169824	-3.36	51/69 (74%)	ACTB,ARHGEF7,LAMA2,KRAS,MAPK12,ITGAL,NRG1,ITGB2,ITGA3,PAK1,RRAS2,PAK3,MRAS,RAPSN,ACTG2,DAG1,ACTG1,ACTA1	187	0.0549541	-3.162
Macropinocytosis Signaling	152	1	0.816	75/84 (89%)	RAP2B,PIK3R3,PIK3C2B,GAB1,PIK3R1,IRS2,ACTN4,PDGFC,ITGB5	509	1	1.342	36	0.00851138	-3.36	62/84 (74%)	MRC1,ANKFY1,KRAS,ITGB8,PDGFC,CSF1R,FGFR3,PIK3R3,ITGB2,PAK1,RRAS2,MRAS,PRKCH,PIK3CD,IRS2,PIK3CB,ACTN4,PDGFD,PRKD1,ITGB5,PRKCB,PRKCA	188	0.0630957	-3.317
Colorectal Cancer Metastasis Signaling	166	0.195884	0.539	207/241 (86%)	IL6ST,RAP2B,PTGER3,PIK3R1,MMP15,GNG13,PDGFC,RHOH,MYC,VEGFA,ARRB1,GNB3,RHOT1,WNT7B,SOS1,TGFB2,IRS2,FZD2,PTGER4,TP53,PIK3C2B,TNFRSF1A,GRK3,VEGFC,NFKB2,TLR2,PIK3R3,FOS,FZD4,MSH2,GAB1,MAPK10,PTGER2,MMP9	171	0.166341	1.225	162	0.111173	-2.03	196/241 (81%)	WNT3,MMP15,GNG13,VEGFB,KRAS,IL6,PDGFC,BRAF,VEGFA,FGFR3,GNB3,RHOB,WNT7B,TLR7,SMO,MRAS,VEGFD,IRS2,TLR3,FZD2,PTGER4,RND2,TNFRSF1A,GRK3,WNT2B,MMP10,TCF7L1,STAT3,MAPK12,GNG10,PIK3R3,MMP23B,FZD4,RRAS2,PRKAR2B,MSH2,TLR5,RND3,TGFB3,Tlr13,LEF1,PIK3CB,PIK3CD,PTGS2,MMP9	85	0.389942	-1.512
FLT3 Signaling in Hematopoietic Progenitor Cells	167	0.164437	0.535	73/87 (84%)	RAP2B,PIK3R3,STAT4,STAT6,PIK3C2B,GAB1,PIK3R1,SOS1,RPS6KA3,ATF4,IRS2,CREB5,MAPK11,EIF4EBP1	95	0.0616595	0.577	197	1	-1.51	76/87 (87%)	PIK3R3,FGFR3,RPS6KA6,RRAS2,MRAS,PIK3CB,PIK3CD,IRS2,KRAS,STAT3,MAPK12	110	1	-1.89
NF-ÎºB Activation by Viruses	168	0.197697	0.535	76/90 (84%)	RAP2B,MAP3K14,PIK3C2B,PIK3R1,ITGA6,NFKB2,PIK3R3,NFKBID,ITGA3,NFKBIA,GAB1,IRS2,NFKBIB,ITGB5	208	0.22751	1.265	116	0.0616595	-2.68	70/90 (78%)	CD4,MAP3K1,KRAS,ITGAL,FGFR3,PIK3R3,ITGB2,ITGA3,RRAS2,NFKBIA,MRAS,PRKCH,PIK3CD,IRS2,PIK3CB,NFKBIB,PRKD1,ITGB5,PRKCB,PRKCA	161	0.057544	-2.5
GÎ±12/13 Signaling	169	0.43451	0.535	115/132 (87%)	RAP2B,PIK3C2B,PTK2B,PIK3R1,NFKB2,MEF2B,PIK3R3,NFKBID,LPAR6,NFKBIA,F2RL1,GAB1,CDH3,MAPK10,IRS2,NFKBIB,MYL3	410	1	1.414	314	0.17338	-1.46	107/132 (81%)	F2R,TBXA2R,CDH24,KRAS,CDH11,FGFR3,NFKBIA,CDH3,MRAS,IRS2,GNA13,NFKBIB,MYL12A,MAP3K1,MAPK12,TEC,PIK3R3,BTK,MYL9,LPAR6,RRAS2,LPAR1,PIK3CD,PIK3CB,VAV1	295	0.137404	-1.414
GÎ±q Signaling	170	1	0.535	137/155 (88%)	PIK3C2B,PTK2B,GRM1,PIK3R1,GNG13,NFKB2,RHOH,PIK3R3,HMOX1,NFKBID,PLCB4,GNB3,NFKBIA,GAB1,RHOT1,IRS2,NFKBIB,ADRA1A	477	1	1	112	0.228034	-2.86	127/155 (82%)	NAPEPLD,RGS18,Calm1 (includes others),GNA11,GNG13,FGFR3,NFKBIA,GNB3,RHOB,MRAS,IRS2,NFKBIB,PRKD1,PRKCA,HTR2A,RND2,RGS2,RGS7,ITPR1,PLD1,GNG10,PIK3R3,BTK,RND3,PRKCH,PIK3CD,PIK3CB,PRKCB	183	0.138676	-3.13
Glioma Signaling	158	0.1	0.632	96/115 (83%)	RAP2B,TP53,PIK3C2B,PIK3R1,CDK6,MDM2,E2F3,PDGFC,IDH1,PIK3R3,GAB1,IGF1,CDKN1A,E2F1,E2F7,SOS1,TGFA,IRS2,E2F8	122	0.105196	1.134	38	0.017378	-3.15	88/115 (77%)	Calm1 (includes others),CAMK1,CAMK1D,CDKN2C,KRAS,RBL1,E2F3,PDGFC,IDH1,FGFR3,MRAS,IRS2,PRKD1,E2F8,IDH3B,PRKCA,CDK6,MDM2,PIK3R3,RRAS2,E2F1,E2F7,PRKCH,PIK3CD,PIK3CB,PDGFD,PRKCB	30	0.0134896	-2.887
Synaptic Long Term Depression	172	1	0.5	151/167 (90%)	RAP2B,CACNA1G,PNPLA8,GRM1,RYR2,CACNA1H,PLA2G7,PLBD1,PLCB4,IGF1,PPP2R3A,GNAO1,PPM1L,RYR3,LYN,GNAL	368	1	0.632	161	1	-2.04	143/167 (86%)	CACNA2D2,ABHD3,PDIA3,GNA11,NOTUM,KRAS,ITPR1,PLA2G2A,GNAI2,RRAS2,PLA2G4B,RYR3,CACNA2D1,LYN,MRAS,PRKCH,PNPLA3,PPP2R5E,GNA13,PLCL1,PRKD1,PAFAH1B3,PRKCB,PRKCA	90	1	-1.606
Huntington's Disease Signaling	173	1	0.5	204/230 (89%)	TP53,PIK3C2B,GRM1,BDNF,PIK3R1,HSPA9,HDAC1,POLR2H,Ubb,GNG13,CASP4,HIP1,CREB5,PIK3R3,HSPA8,PLCB4,GNB3,IGF1,GAB1,SOS1,HAP1,ATF4,IRS2,DNAJB1,SNCA,NAPB	259	0.301995	1.069	167	1	-1.94	197/230 (86%)	CLTB,GNA11,HSPA1A/HSPA1B,GNG13,RCOR2,HSPA5,HDAC6,FGFR3,CTSD,GNB3,HDAC11,IRS2,PRKD1,PRKCA,SDHA,CAPN6,YKT6,HSPA9,HDAC1,APAF1,ITPR1,HSPA2,TAF9B,GNG10,PIK3R3,PSME1,PIK3CD,PIK3CB,CAPN9,PRKCH,CAPN2,SNCA,PRKCB	125	1	-2.111
Role of IL-17F in Allergic Inflammatory Airway Diseases	174	0.170608	0.447	31/38 (82%)	CXCL10,IGF1,RPS6KA3,IL1B,ATF4,NFKB2,CREB5	203	0.214783		235	0.557186	0	32/38 (84%)	CXCL10,RPS6KA6,IL1B,IL6,CXCL6,IL11	487	1
Noradrenaline and Adrenaline Degradation	175	0.320627	0.447	26/31 (84%)	ADH6,DHRS9,ALDH1A3,ALDH3A1,MAOA	473	1		286	1	-1	27/31 (87%)	ALDH1A1,ALDH1L2,ALDH1A2,MAOA	266	0.500035	-1
Pyrimidine Ribonucleotides Interconversion	176	0.566239	0.447	36/41 (88%)	SLC25A42,NME1,ANXA1,AK4,NME6	322	0.460257	1	285	1	-1	37/41 (90%)	ANXA1,AK4,RAD54L,NME6	270	1	-1
Basal Cell Carcinoma Signaling	177	1	0.447	59/67 (88%)	TP53,DVL2,FZD4,GLI3,Bmp8b,WNT7B,BMP7,FZD2	337	0.503501	1	259	0.350752	-0.63	55/67 (82%)	DVL2,FZD4,BMP4,GLI3,WNT3,WNT7B,WNT2B,SMO,BMP7,LEF1,TCF7L1,FZD2	274	0.384592	-1.134
Phospholipase C Signaling	178	1	0.447	190/212 (90%)	RAP2B,FYN,ARHGEF7,HDAC1,RPS6KA3,GNG13,ARHGEF17,NFKB2,CREB5,RHOH,MEF2B,HMOX1,ITGA3,PLCB4,GNB3,RHOT1,SYK,SOS1,LYN,ATF4,ARHGEF2,MYL3	420	1	0.832	113	0.387258	-2.79	177/212 (83%)	NAPEPLD,Calm1 (includes others),MPRIP,ARHGEF7,GNG13,KRAS,FCGR2B,HDAC6,ITGA3,GNB3,RHOB,HDAC11,MRAS,GNA13,PRKD1,PRKCA,MYL12A,RND2,FCGR2A,HDAC1,ITPR1,PLA2G2A,PLD1,GNG10,BTK,MYL9,RRAS2,RND3,SYK,PLA2G4B,LYN,FCER1G,PRKCH,LCP2,PRKCB	154	0.277332	-2.449
Pyrimidine Ribonucleotides De Novo Biosynthesis	179	1	0.447	38/43 (88%)	SLC25A42,NME1,ANXA1,AK4,NME6	336	0.497737	1	304	1	-1.34	38/43 (88%)	ANXA1,AK4,RAD54L,UMPS,NME6	292	1	-1.342
NF-ÎºB Signaling	180	0.395367	0.426	147/169 (87%)	RAP2B,MAP3K14,PIK3C2B,MYD88,TNFRSF1A,RELB,PIK3R1,HDAC1,FLT4,NFKB2,MALT1,TNFRSF17,IL33,TLR2,PIK3R3,NFKBID,NFKBIA,GAB1,TGFA,IL1B,IRS2,NFKBIB	323	0.460257	0.258	111	0.249459	-2.92	139/169 (82%)	BMP4,TGFBR3,KRAS,TNFRSF17,BRAF,FGFR3,NFKBIA,BMPR1A,MRAS,TLR7,IRS2,TLR3,NFKBIB,TNFRSF1A,MYD88,RELB,MAP3K1,HDAC1,IRAK3,DDR1,IL33,PIK3R3,RRAS2,TLR5,FCER1G,IL1B,PIK3CD,PIK3CB,MAP3K3,PRKCB	137	0.516416	-2.236
L-glutamine Biosynthesis II (tRNA-dependent)	70	0.0147911		0/2 (0%)	GATB,QRSL1	63	0.00707946		380	0.28774		1/2 (50%)	QRSL1	350	0.2208
Dermatan Sulfate Biosynthesis	182	0.341979	0.378	40/47 (85%)	CHST2,B3GALT6,CHST4,UST,Sult1c2 (includes others),CHPF2,DSE	458	1		188	0.30761	-1.67	38/47 (81%)	HS6ST1,UST,HS2ST1,HS3ST1,CHST12,DSEL,CHST14,CHST15,DSE	254	0.477529	-0.816
Activation of IRF by Cytosolic Pattern Recognition Receptors	183	0.404576	0.378	43/50 (86%)	NFKBID,NFKBIA,MAPK10,NFKB2,NFKBIB,IFNA14,ISG15	380	1		237	1	0	44/50 (88%)	NFKBIA,IFNA4,IL6,NFKBIB,MAPK12,ISG15	268	1	-1
PCP pathway	184	0.406443	0.378	50/58 (86%)	CELSR1,DVL2,FZD4,WNT7B,MAPK10,JUNB,FZD2,LGR4	204	0.215774	0.816	226	0.0588844	0	44/58 (76%)	CELSR1,WNT3,VANGL1,WNT2B,JUNB,MAPK12,DVL2,FZD4,WNT7B,SMO,PFN2,PRICKLE1,FZD2,LGR4	234	0.0707946	-0.333
Serotonin Degradation	185	0.466659	0.378	46/53 (87%)	ADH6,DHRS9,ALDH1A3,LARGE2,ALDH3A1,B4GAT1,MAOA	464	1		177	1	-1.89	46/53 (87%)	EXT2,ALDH1A1,ALDH1L2,Large1,ALDH1A2,B4GAT1,MAOA	108	0.429536	-1.89
Wnt/Ca+ pathway	186	1	0.378	53/60 (88%)	DVL2,PLCB4,FZD4,ATF4,NFKB2,CREB5,FZD2	299	0.396278	0.816	313	1	-1.41	52/60 (87%)	DVL2,FZD4,PDIA3,NOTUM,SMO,PLCL1,FZD2,PRKCA	279	1	-1.134
Renal Cell Carcinoma Signaling	187	0.1	0.333	66/80 (83%)	RAP2B,PIK3C2B,SLC2A1,PIK3R1,Ubb,PIK3R3,VEGFA,FOS,GAB1,PAK3,SOS1,TGFA,EGLN3,IRS2	146	0.135831	0.707	124	0.260615	-2.53	65/80 (81%)	SLC2A1,KRAS,HIF1A,FGFR3,PIK3R3,VEGFA,PAK1,RRAS2,PAK3,MRAS,EGLN3,PIK3CD,IRS2,PIK3CB,VHL	155	1	-2.449
iCOS-iCOSL Signaling in T Helper Cells	188	1	0.333	98/110 (89%)	PIK3R3,NFKBID,PIK3C2B,CD28,NFKBIA,GAB1,CD80,HLA-A,PIK3R1,IRS2,NFKB2,NFKBIB	400	1	1.134	182	1	-1.73	93/110 (85%)	Calm1 (includes others),HLA-A,CD4,ITPR1,PTPRC,FGFR3,PIK3R3,NFKBIA,IL2,FCER1G,HLA-DOB,IRS2,PIK3CB,VAV1,PIK3CD,NFKBIB,LCP2	129	0.530884	-2.121
GM-CSF Signaling	189	1	0.333	67/76 (88%)	RAP2B,PIK3R3,PIK3C2B,GAB1,PIM1,PIK3R1,SOS1,LYN,IRS2	265	0.311889	0.707	307	0.406443	-1.39	63/76 (83%)	KRAS,STAT3,FGFR3,PIK3R3,CSF2RB,RRAS2,PIM1,LYN,MRAS,IRS2,PIK3CB,PIK3CD,PRKCB	286	0.399025	-1.265
CNTF Signaling	190	0.135519	0.302	52/63 (83%)	IL6ST,RAP2B,PIK3R3,PIK3C2B,GAB1,PIK3R1,CNTF,SOS1,CNTFR,RPS6KA3,IRS2	107	0.0812831	1	180	0.272898	-1.73	51/63 (81%)	PIK3R3,FGFR3,RPS6KA6,RRAS2,CNTF,CNTFR,MRAS,PIK3CB,PIK3CD,IRS2,KRAS,STAT3	96	0.316228	-1.667
IL-17A Signaling in Airway Cells	191	0.267301	0.302	62/73 (85%)	PIK3R3,NFKBID,PIK3C2B,NFKBIA,GAB1,PIK3R1,MAPK10,IRS2,NFKB2,NFKBIB,MAPK11	237	0.273527	0.707	261	1	-0.63	62/73 (85%)	PIK3R3,FGFR3,NFKBIA,PIK3CB,PIK3CD,IRS2,IL6,STAT3,NFKBIB,MAPK12,CXCL6	278	1	-1.134
Estrogen-Dependent Breast Cancer Signaling	192	0.303389	0.302	71/83 (86%)	RAP2B,PIK3R3,PIK3C2B,FOS,IGF1,GAB1,PIK3R1,HSD17B7,ATF4,IRS2,NFKB2,CREB5	165	0.161065	1	154	1	-2.12	74/83 (89%)	PIK3R3,FGFR3,RRAS2,HSD17B7,MRAS,PIK3CB,PIK3CD,IRS2,KRAS	140	1	-2.236
VEGF Family Ligand-Receptor Interactions	193	0.474242	0.302	75/86 (87%)	RAP2B,VEGFA,PIK3R3,PIK3C2B,FOS,GAB1,PIK3R1,SOS1,FLT4,VEGFC,IRS2	257	0.301301	0.333	184	0.178238	-1.7	69/86 (80%)	VEGFB,KRAS,PLA2G2A,FGFR3,PIK3R3,VEGFA,RRAS2,PLA2G4B,MRAS,VEGFD,PRKCH,IRS2,PIK3CB,PIK3CD,PRKD1,PRKCB,PRKCA	294	0.203236	-1.387
Amyotrophic Lateral Sclerosis Signaling	194	0.367282	0.277	89/103 (86%)	TP53,VEGFA,PIK3R3,PIK3C2B,IGF1,GAB1,NEFL,PIK3R1,CAT,VEGFC,IRS2,PDGFC,BCL2,GRINA	164	0.159221	0	178	0.442588	-1.81	86/103 (83%)	CAPN6,NEFL,APAF1,VEGFB,NEFH,PDGFC,FGFR3,PIK3R3,VEGFA,PAK1,CAT,VEGFD,CAPN2,PIK3CD,CAPN9,IRS2,PIK3CB	251	1	-0.707
Relaxin Signaling	195	0.372392	0.277	131/151 (87%)	SMPDL3A,PIK3C2B,PDE3A,PIK3R1,GNG13,NFKB2,MPPE1,PIK3R3,VEGFA,FOS,NFKBID,TULP2,GNB3,NFKBIA,GAB1,GNAO1,IRS2,NFKBIB,MMP9,GNAL	395	1	0.632	195	0.250611	-1.6	124/151 (82%)	NAPEPLD,GNA11,PDE4A,GNG13,MPPE1,FGFR3,VEGFA,BRAF,NFKBIA,GNB3,PDE7B,PDE3B,MRAS,PDE4D,IRS2,GNA13,NFKBIB,APEX1,SMPDL3A,GNG10,GNAI2,PIK3R3,PRKAR2B,PIK3CB,PIK3CD,RLN3,MMP9	103	0.165577	-1.732
fMLP Signaling in Neutrophils	196	1	0.277	106/120 (88%)	RAP2B,PIK3C2B,PIK3R1,GNG13,NFKB2,PIK3R3,NFKBID,PLCB4,GNB3,NFKBIA,GAB1,NCF2,IRS2,NFKBIB	388	1	1	97	0.169824	-3.71	97/120 (81%)	Calm1 (includes others),ARPC5,GNG13,KRAS,ITPR1,GNG10,GNAI2,FGFR3,PIK3R3,GNB3,RRAS2,NFKBIA,WAS,CYBB,MRAS,PRKCH,PIK3CD,IRS2,PIK3CB,NFKBIB,PRKD1,PRKCB,PRKCA	191	0.162555	-3.638
JAK/Stat Signaling	197	0.100462	0.258	72/87 (83%)	RAP2B,SOCS1,PIK3C2B,STAT6,PIK3R1,SOCS6,NFKB2,CEBPB,STAT4,PIK3R3,FOS,GAB1,SOS1,CDKN1A,IRS2	96	0.0616595	0.577	272	1	-0.83	74/87 (85%)	PIK3R3,FGFR3,PTPN6,RRAS2,SOCS6,MRAS,PIK3CD,PIK3CB,IRS2,KRAS,CEBPB,STAT3,IL6	247	1	-0.632
Cardiac Hypertrophy Signaling	198	0.290402	0.2	192/222 (86%)	RAP2B,PIK3R1,HAND1,GNG13,MAP3K4,RHOH,MAPK11,GNB3,IGF1,RHOT1,SOS1,TGFB2,IRS2,MYL3,ADRB2,MAP3K9,MAP3K14,PIK3C2B,EIF2B3,MEF2B,PIK3R3,NKX2-5,PLCB4,GAB1,GNAO1,MAPK10,MAP2K3,GNAL,ADRA1A,HSPB1	343	0.511682	0.5	139	1	-2.19	189/222 (85%)	EIF2B4,Calm1 (includes others),PDIA3,GNA11,SRF,NOTUM,GNG13,KRAS,IL6,FGFR3,GNB3,RHOB,MRAS,IRS2,GNA13,PLCL1,ADRB2,MYL12A,RND2,MAP3K9,MAP3K1,MAPK12,GNG10,MYL9,GNAI2,PIK3R3,PRKAR2B,RRAS2,RND3,TGFB3,PIK3CD,PIK3CB,MAP3K3	86	1	-1.528
AMPK Signaling	199	0.0512861	0	171/204 (84%)	PRKAB2,CPT1B,PIK3R1,CHRNB1,LIPE,MAPK11,EIF4EBP1,CCNA2,TBC1D1,PPM1L,ATF4,IRS2,AKT1S1,ADRB2,PIK3C2B,RAB3A,SLC2A1,AK3,CREB5,SLC2A4,PFKFB2,PIK3R3,FOXO6,GAB1,PPP2R3A,SMARCA2,CDKN1A,AK4,MAP2K3,HMGCR,HLTF,ADRA1A,PPARGC1A	192	0.200909	-0.5	300	0.367282	-1.23	170/204 (83%)	DPF1,CPT1B,PPM1D,FGFR3,CCNA2,TBC1D1,MRAS,PPM1A,IRS2,CPT1C,CHRNA3,AKT1S1,ADRB2,PFKFB3,ACACB,SLC2A1,CKM,STRADA,ACTB,MAPK12,SLC2A4,PIK3R3,CHRNG,PRKAR2B,PFKFB4,AK4,ACACA,PIK3CB,PIK3CD,PPP2R5E,MLYCD,ACTL6B,HMGCR,AK2	119	0.5236	-2.065
Glycine Biosynthesis I	72	0.0147911		0/2 (0%)	SHMT1,SHMT2	64	0.00707946		384	0.28774		1/2 (50%)	SHMT1	354	0.2208
RANK Signaling in Osteoclasts	201	0.0812831	0	81/98 (83%)	MAP3K14,PIK3C2B,MAP3K9,PTK2B,MITF,PIK3R1,MAP3K4,NFKB2,MAPK11,PIK3R3,FOS,NFKBID,NFKBIA,GAB1,MAPK10,IRS2,NFKBIB	133	0.122744	0	276	1	-0.91	85/98 (87%)	PIK3R3,FGFR3,MAP3K9,Calm1 (includes others),NFKBIA,MAP3K1,PIK3CD,PIK3CB,IRS2,NFKBIB,GSN,MAPK12,MAP3K3	277	1	-1.134
SAPK/JNK Signaling	202	0.0933254	0	83/100 (83%)	RAP2B,TP53,PIK3C2B,MAP3K9,PIK3R1,MAP3K4,MAPK8IP1,PIK3R3,GNB3,GADD45A,GAB1,DUSP10,SOS1,MAPK10,DUSP4,IRS2,MAP4K1	277	0.336512	0.632	266	0.391742	-0.73	83/100 (83%)	MAP3K9,MAP3K1,KRAS,MAPK12,FGFR3,PIK3R3,GNB3,RRAS2,MRAS,FCER1G,DUSP4,PIK3CD,IRS2,MAP4K1,PIK3CB,GNA13,MAP3K3	245	0.510505	-0.577
Serine Biosynthesis	73	0.0147911		2/5 (40%)	PSAT1,PSPH,PHGDH	60	0.00524807		354	0.176198		3/5 (60%)	PSAT1,PHGDH	416	0.463447
Role of NFAT in Regulation of the Immune Response	204	0.13213	0	145/171 (85%)	RAP2B,FYN,HLA-A,PIK3R1,GNG13,CD28,NFKBIA,GNB3,SOS1,XPO1,IRS2,NFKBIB,AKAP5,PIK3C2B,NFKB2,MEF2B,PIK3R3,FOS,NFKBID,PLCB4,CD80,GAB1,SYK,GNAO1,LYN,GNAL	143	0.132739	0.5	98	0.154525	-3.53	139/171 (81%)	Calm1 (includes others),HLA-A,CD4,GNA11,GNG13,KRAS,FCGR2B,FCGR1A,FGFR3,NFKBIA,GNB3,MRAS,IRS2,GNA13,NFKBIB,FCGR3A/FCGR3B,AKAP5,FCGR2A,ITPR1,GNG10,GNAI2,PIK3R3,BTK,RRAS2,SYK,LYN,FCER1G,HLA-DOB,PIK3CD,PIK3CB,RCAN2,LCP2	184	0.143219	-3.13
STAT3 Pathway	205	0.140929	0	83/99 (84%)	RAP2B,SOCS1,MAP3K9,SOCS6,FLT4,MAPK11,BCL2,VEGFA,MYC,IGF1,PIM1,CDKN1A,TGFA,MAPK10,TGFB2,IL1B	272	0.325087	0	232	0.481948	0	83/99 (84%)	MAP3K9,PTPN6,TGFBR3,SOCS6,KRAS,STAT3,MAPK12,DDR1,FGFR3,VEGFA,CSF2RB,RRAS2,PIM1,BMPR1A,MRAS,IL1B	209	0.496592	0.577
Actin Cytoskeleton Signaling	79	0.074131	3.4	178/211 (84%)	RAP2B,MYH10,DIAPH3,ARHGEF7,PIK3R1,MYLK3,SSH1,PDGFC,MYH7B,ITGA3,SOS1,IRS2,ARHGAP24,ACTC1,FGF7,ACTA1,MYL3,ACTN1,FGF16,PIK3C2B,ACTN2,WASF1,MYH7,TTN,PIK3R3,FGF21,TLN2,PAK3,GAB1,PIP5K1C,MYH3,ACTN4,FGF5	110	0.0831764	3.13	13	0.00040738	-3.59	159/211 (75%)	MYH10,MPRIP,MYH9,F2R,DIAPH3,ARPC5,PIKFYVE,TLN1,KRAS,MYH7B,SSH1,FGFR3,ITGA3,PAK1,CFL2,FGF12,MRAS,IRS2,GNA13,ACTG2,ARHGAP24,ACTA1,FGF9,GSN,PIK3R3,MYL9,TLN2,PIP5K1C,MYH3,PIK3CD,VAV1,ACTN4,PDGFD,ACTG1,FGF5,ABI2,ARHGEF7,MYLK3,PDGFC,FGF10,FLNA,PFN2,LBP,FGF7,ACTN1,MYL12A,ACTN2,ACTB,RRAS2,PAK3,WAS,PIK3CB	29	0.0131826	-3.536
Tryptophan Degradation X (Mammalian, via Tryptamine)	207	0.191426	0	15/19 (79%)	ALDH1A3,DDC,ALDH3A1,MAOA	331	0.485289		281	0.34435	-1	15/19 (79%)	ALDH1A1,ALDH1L2,ALDH1A2,MAOA	261	0.175388	-1
Melatonin Degradation I	208	0.204174	0	39/47 (83%)	POR,CYP1A1,CYP2C18,CYP2A6 (includes others),LARGE2,CYP1B1,B4GAT1,CYP51A1	121	0.0977237	0.378	247	0.105196	-0.3	36/47 (77%)	POR,EXT2,CYP2F1,CYP1A1,Large1,CYP2C18,CYP2B6,CYP1B1,B4GAT1,CYP51A1,CYP2C19	249	0.179061	-0.707
HGF Signaling	209	0.216272	0	97/114 (85%)	RAP2B,MAP3K14,PIK3C2B,MAP3K9,PIK3R1,MAP3K4,PIK3R3,FOS,ITGA3,ELF2,ELF3,GAB1,ETS2,CDKN1A,SOS1,MAPK10,IRS2	291	0.368978	-0.333	179	0.113763	-1.79	91/114 (80%)	MAP3K9,MAP3K1,KRAS,STAT3,IL6,MAPK12,FGFR3,PIK3R3,ELF4,ITGA3,PAK1,RRAS2,ELF3,MRAS,PRKCH,PIK3CD,IRS2,PIK3CB,PTGS2,MAP3K3,PRKD1,PRKCB,PRKCA	88	0.258226	-1.604
Role of OG in Mammalian Embryonic Stem Cell Pluripotency	210	0.221309	0	104/122 (85%)	RAP2B,IL6ST,TP53,PIK3C2B,LIF,SMAD9,PIK3R1,PIK3R3,FZD4,GAB1,Bmp8b,Bmpr1b,WNT7B,SOS1,GATA6,BMP7,IRS2,FZD2	209	0.230144	0.707	189	0.443609	-1.67	102/122 (84%)	BMP4,SMAD9,WNT3,WNT2B,KRAS,STAT3,TCF7L1,FGFR3,PIK3R3,FZD4,RRAS2,BMPR1A,WNT7B,MRAS,SMO,BMP7,PIK3CD,IRS2,PIK3CB,FZD2	91	0.462381	-1.633
Prolactin Signaling	211	0.239332	0	73/86 (85%)	RAP2B,PIK3C2B,FYN,SOCS1,PIK3R1,SOCS6,CEBPB,PIK3R3,MYC,FOS,GAB1,SOS1,IRS2	89	0.057544	0.302	118	0.261818	-2.67	70/86 (81%)	SOCS6,KRAS,STAT3,CEBPB,FGFR3,PIK3R3,RRAS2,CSN2,MRAS,PRKCH,IRS2,PIK3CB,PIK3CD,PRKD1,PRKCA,PRKCB	171	0.304789	-2.714
Mouse Embryonic Stem Cell Pluripotency	212	0.244343	0	93/109 (85%)	RAP2B,TP53,IL6ST,PIK3C2B,LIF,SMAD9,PIK3R1,MAPK11,MYC,PIK3R3,DVL2,FZD4,GAB1,SOS1,IRS2,FZD2	140	0.12942	0.277	166	0.177011	-1.96	88/109 (81%)	ID2,BMP4,SMAD9,KRAS,STAT3,TCF7L1,MAPK12,FGFR3,PIK3R3,ID1,DVL2,FZD4,RRAS2,BMPR1A,MRAS,SMO,PIK3CD,PIK3CB,IRS2,LEF1,FZD2	147	0.293089	-2.324
Tec Kinase Signaling	132	0.186638	1.147	133/156 (85%)	STAT6,FYN,PIK3C2B,PTK2B,PIK3R1,GNG13,NFKB2,RHOH,STAT4,PIK3R3,FOS,ITGA3,GNB3,PAK3,GAB1,RHOT1,GNAO1,LYN,MAPK10,IRS2,ACTC1,ACTA1,GNAL	222	0.244343	1.604	35	0.0251189	-3.4	122/156 (78%)	GNA11,GNG13,FGFR3,PAK1,ITGA3,GNB3,RHOB,MRAS,IRS2,GNA13,ACTG2,ACTA1,PRKD1,PRKCA,RND2,ACTB,STAT3,MAPK12,GNG10,BTK,GNAI2,TEC,PIK3R3,PAK3,RND3,WAS,LYN,FCER1G,VAV1,PIK3CD,PIK3CB,PRKCH,ACTG1,PRKCB	28	0.0141254	-3.545
Ephrin Receptor Signaling	214	0.31989	0	147/170 (86%)	RAP2B,EPHA7,FYN,MAP3K14,EPHB2,EPHA1,EFNA3,VEGFC,GNG13,CREB5,PDGFC,EFNA1,GRINA,EPHB6,VEGFA,EFNB2,ITGA3,GNB3,PAK3,GNAO1,SOS1,ATF4,GNAL	233	0.268534	0	160	0.494311	-2.07	143/170 (84%)	RGS3,PTPN13,ARPC5,GNA11,GNG13,VEGFB,KRAS,PDGFC,VEGFA,EFNB2,ITGA3,PAK1,GNB3,CFL2,SORBS1,MRAS,VEGFD,GNA13,EPHA7,STAT3,GNG10,EFNA1,GNAI2,RRAS2,PAK3,WAS,PDGFD	257	1	-0.832
OX40 Signaling Pathway	215	0.368129	0	48/56 (86%)	NFKBID,NFKBIA,RT1-EC2,HLA-A,MAPK10,NFKB2,NFKBIB,BCL2	429	1		234	0.5188	0	47/56 (84%)	H2-T24,NFKBIA,HLA-A,IL2,CD4,FCER1G,HLA-DOB,NFKBIB,MAPK12	264	0.488652	-1
PDGF Signaling	216	0.440555	0	80/92 (87%)	RAP2B,PIK3R3,MYC,PIK3C2B,FOS,GAB1,INPP5J,PIK3R1,SOS1,IRS2,PDGFC,CAV3	348	0.519996	0	310	0.181134	-1.41	74/92 (80%)	MAP3K1,SRF,KRAS,STAT3,PDGFC,FGFR3,PIK3R3,RRAS2,INPP5B,MRAS,SPHK1,CAV1,PIK3CD,IRS2,PIK3CB,PDGFD,PRKCB,PRKCA	282	0.392645	-1.155
Endometrial Cancer Signaling	217	0.443609	0	59/68 (87%)	TP53,RAP2B,PIK3R3,MYC,PIK3C2B,GAB1,PIK3R1,SOS1,IRS2	202	0.213796	0.378	153	1	-2.12	59/68 (87%)	PIK3R3,FGFR3,RRAS2,MRAS,PIK3CB,LEF1,PIK3CD,IRS2,KRAS	139	1	-2.236
Th2 Pathway	218	0.448745	0	109/125 (87%)	STAT6,PIK3C2B,IL12A,JAG2,HLA-A,PIK3R1,MAF,ACVR1,IL33,STAT4,PIK3R3,CD28,CD80,GAB1,CCR8,IRS2	290	0.365595	0.302	289	0.489779	-1.07	105/125 (84%)	RUNX3,ICAM1,IL12A,HLA-A,CD4,TGFBR3,NCSTN,PSEN2,SPI1,IL33,FGFR3,PIK3R3,ITGB2,IL2,HLA-DOB,PIK3CD,IRS2,PIK3CB,VAV1,JAG1	112	1	-1.89
Chondroitin Sulfate Biosynthesis	219	0.468813	0	39/45 (87%)	CHST2,B3GALT6,CHST4,UST,Sult1c2 (includes others),CHPF2	457	1		271	1	-0.82	39/45 (87%)	HS6ST1,UST,HS2ST1,HS3ST1,CHST12,CHST15	228	1	0
Calcium Signaling	220	0.494311	0	163/186 (88%)	RAP2B,CACNA1G,AKAP5,MYH10,TNNC1,RYR2,HDAC1,CHRNB1,CACNA1H,MYH7,CREB5,MYH7B,TRPC3,MEF2B,GRINA,RYR3,MYH3,ATF4,SLC8A1,ACTC1,ACTA1,MYL3,CASQ2	342	0.508159	-0.632	282	0.375837	-1	155/186 (83%)	MYH10,CACNA2D2,CAMK1,MYH9,Calm1 (includes others),Tnnt3,CAMK1D,MYH7B,HDAC6,HDAC11,RYR3,ASPH,CHRNA3,ACTA1,CASQ2,AKAP5,CALR,HDAC1,TNNI3,MCU,ITPR1,TRPC6,MYL9,CHRNG,PRKAR2B,ATP2B3,CACNA2D1,MYH3,SLC8A1,RCAN2,ATP2B4	105	0.42462	-1.732
Interferon Signaling	221	0.501187	0	26/30 (87%)	SOCS1,IFIT1,ISG15,BCL2	225	0.244906	0	214	0.512861	0.45	25/30 (83%)	IFITM3,IFIT1,IFI35,PSMB8,ISG15	212	0.271019	0.447
Apoptosis Signaling	222	0.521195	0	78/89 (88%)	TP53,RAP2B,NFKBID,MAP3K14,NFKBIA,TNFRSF1A,SPTAN1,NFKB2,NFKBIB,CDK1,BCL2	330	0.481948	-0.378	211	0.533335	0.54	75/89 (84%)	GAS2,CAPN6,TNFRSF1A,APAF1,KRAS,CDK1,RRAS2,NFKBIA,MRAS,CAPN2,CAPN9,SPTAN1,NFKBIB,PRKCA	203	0.473151	0.905
Î±-Adrenergic Signaling	223	1	0	80/86 (93%)	RAP2B,GNB3,PYGM,GNG13,SLC8A1,ADRA1A	379	1		107	0.178238	-3.05	69/86 (80%)	Calm1 (includes others),GNG13,KRAS,PYGL,ITPR1,GNG10,GNAI2,PYGM,GNB3,RRAS2,PRKAR2B,MRAS,PRKCH,SLC8A1,PRKD1,PRKCB,PRKCA	170	0.126765	-2.714
TREM1 Signaling	224	1	0	61/65 (94%)	TLR2,MYD88,IL1B,NFKB2	384	1		294	0.311172	-1.16	53/65 (82%)	ICAM1,TLR5,TYROBP,MYD88,TLR7,Tlr13,IL1B,IL6,TLR3,STAT3,FCGR2B,ITGAX	237	0.349945	-0.333
Thrombin Signaling	225	1	0	176/195 (90%)	RAP2B,PIK3C2B,PIK3R1,GNG13,NFKB2,MAPK11,RHOH,PIK3R3,PLCB4,GNB3,GAB1,RHOT1,GNAO1,SOS1,GATA6,ARHGEF2,IRS2,MYL3,GNAL	398	1	0.905	120	0.408319	-2.6	163/195 (84%)	CAMK1,MPRIP,CAMK1D,F2R,PDIA3,GNA11,NOTUM,GNG13,KRAS,FGFR3,GNB3,RHOB,MRAS,IRS2,GNA13,PLCL1,PRKD1,PRKCA,MYL12A,RND2,ITPR1,MAPK12,GNG10,MYL9,GNAI2,PIK3R3,RRAS2,RND3,PRKCH,PIK3CD,PIK3CB,PRKCB	169	0.346737	-2.683
Regulation of eIF4 and p70S6K Signaling	226	1	0	132/146 (90%)	RAP2B,PIK3R3,PIK3C2B,ITGA3,GAB1,PPP2R3A,PIK3R1,SOS1,PPM1L,EIF2B3,IRS2,MAPK11,EIF1AX,EIF4EBP1	423	1	0.816	171	1	-1.9	133/146 (91%)	EIF2B4,KRAS,MAPK12,FGFR3,PIK3R3,ITGA3,RRAS2,EIF4EBP3,MRAS,IRS2,PIK3CB,PIK3CD,PPP2R5E	156	1	-2.449
Role of NFAT in Cardiac Hypertrophy	227	1	0	189/214 (88%)	RAP2B,IL6ST,LIF,PIK3R1,CACNA1H,GNG13,HAND1,MAPK11,GNB3,IGF1,SOS1,TGFB2,IRS2,CACNA1G,AKAP5,PIK3C2B,HDAC1,MEF2B,PIK3R3,NKX2-5,PLCB4,GAB1,MAPK10,MAP2K3,SLC8A1	425	1	0.535	151	0.274157	-2.12	177/214 (83%)	CACNA2D2,CAMK1,Calm1 (includes others),CAMK1D,PDIA3,NOTUM,GNG13,KRAS,IL6,HDAC6,FGFR3,GNB3,HDAC11,MRAS,IRS2,PLCL1,PRKD1,PRKCA,AKAP5,MAP3K1,HDAC1,ITPR1,MAPK12,GNG10,GNAI2,PIK3R3,RRAS2,PRKAR2B,CACNA2D1,TGFB3,PRKCH,PIK3CD,PIK3CB,SLC8A1,RCAN2,PRKCB,IL11	136	0.295121	-2.2
Actin Nucleation by ARP-WASP Complex	228	1	0	49/55 (89%)	RAP2B,ITGA3,RHOT1,SOS1,WASF1,RHOH	438	1		134	0.49545	-2.33	46/55 (84%)	RND2,ITGA3,RRAS2,RND3,RHOB,WAS,ARPC5,MRAS,KRAS	109	0.468813	-1.89
ErbB2-ErbB3 Signaling	229	1	0	63/71 (89%)	RAP2B,PIK3R3,MYC,PIK3C2B,GAB1,PIK3R1,SOS1,IRS2	297	0.39355	0.378	172	1	-1.9	61/71 (86%)	NRG1,PIK3R3,FGFR3,RRAS2,MRAS,PIK3CB,PIK3CD,IRS2,KRAS,STAT3	94	1	-1.633
ErbB4 Signaling	230	1	0	64/72 (89%)	RAP2B,PIK3R3,PIK3C2B,GAB1,PIK3R1,ERBB4,SOS1,IRS2	445	1	0.816	106	0.144877	-3.05	57/72 (79%)	NCSTN,KRAS,PSEN2,FGFR3,PIK3R3,NRG1,RRAS2,MRAS,PRKCH,IRS2,PIK3CB,PIK3CD,PRKD1,PRKCB,PRKCA	179	0.217771	-3
Inhibition of Matrix Metalloproteases	231	1	0	32/36 (89%)	TIMP3,MMP15,MMP9,TIMP2	479	1		217	0.189671	0.38	28/36 (78%)	MMP23B,ADAM12,RECK,MMP15,MMP10,Hspg2,MMP9,TIMP2	238	0.240991	-0.447
Sperm Motility	232	1	0	108/116 (93%)	PLBD1,PNPLA8,CACNA1G,PLCB4,PTK2B,CACNA1H,NPPA,PLA2G7	481	1	-1	278	1	-0.94	98/116 (84%)	Calm1 (includes others),ABHD3,PDIA3,NOTUM,PDE4A,ITPR1,PLA2G2A,PRKAR2B,PLA2G4B,MRAS,PRKCH,PNPLA3,PDE4D,PLCL1,PRKD1,PAFAH1B3,PRKCA,PRKCB	243	0.28119	-0.5
EGF Signaling	233	1	0	59/67 (88%)	PIK3R3,PIK3C2B,FOS,GAB1,PIK3R1,SOS1,IRS2,MAPK11	195	0.202302	0	275	0.47863	-0.91	56/67 (84%)	PIK3R3,FGFR3,MAP3K1,SRF,PIK3CB,PIK3CD,IRS2,ITPR1,STAT3,MAPK12,PRKCA	280	1	-1.134
GPCR-Mediated Integration of Enteroendocrine Signaling Exemplified by an L Cell	234	1	0	64/68 (94%)	PLCB4,GRPR,GAL,ADRB2	503	1		241	1	0	58/68 (85%)	GNAI2,PRKAR2B,PDIA3,GNA11,NOTUM,GIP,GALR1,ITPR1,PLCL1,ADRB2	226	0.550808	0
iNOS Signaling	235	0.0691831	-1.414	34/43 (79%)	NFKBID,FOS,NFKBIA,MYD88,HMGA1,NFKB2,NFKBIB,MAPK11,IRAK2	158	0.151356	-1.342	92	0.354813	1.63	35/43 (81%)	NFKBIA,Calm1 (includes others),MYD88,IRAK3,LBP,NFKBIB,MAPK12,IRAK2	194	0.233884	1.342
FcÎ³ Receptor-mediated Phagocytosis in Macrophages and Monocytes	90	1	1.897	79/89 (89%)	PIK3R3,HMOX1,FYN,TLN2,PTK2B,PIK3R1,SYK,LYN,ACTC1,ACTA1	329	0.481948	1.414	11	0.00190546	-4.6	64/89 (72%)	NAPEPLD,FCGR2A,ACTB,ARPC5,DGKB,TLN1,FCGR1A,PLD1,PIK3R3,PAK1,TLN2,RAB11B,WAS,SYK,LYN,VAV1,PRKCH,ACTG2,ACTG1,FCGR3A/FCGR3B,ACTA1,PRKD1,LCP2,PRKCA,PRKCB	27	0.0141254	-3.771
TNFR1 Signaling	237	0.172187	-1.414	37/45 (82%)	NFKBID,MAP3K14,FOS,NFKBIA,PAK3,TNFRSF1A,NFKB2,NFKBIB	177	0.176198	-0.816	218	1	0.38	38/45 (84%)	PAK1,NFKBIA,PAK3,TNFRSF1A,MAP3K1,APAF1,NFKBIB	208	0.43451	0.816
IL-1 Signaling	238	0.116413	-1.387	74/89 (83%)	FOS,NFKBID,MAP3K14,NFKBIA,GNB3,MYD88,GNAO1,MAPK10,GNG13,MAP2K3,NFKB2,NFKBIB,MAPK11,GNAL,IRAK2	279	0.337287	-1	209	0.416869	0.58	74/89 (83%)	MYD88,GNA11,MAP3K1,GNG13,IRAK3,MAPK12,GNG10,GNAI2,GNB3,PRKAR2B,NFKBIA,MRAS,GNA13,NFKBIB,IRAK2	216	0.239332	0.302
Wnt/Î²-catenin Signaling	239	0.239883	-1.342	139/162 (86%)	TP53,FRZB,FRAT1,HDAC1,SOX12,ACVR1,Ubb,MDM2,RARG,MYC,DVL2,FZD4,PPP2R3A,CDH3,RARA,WNT7B,RARB,GNAO1,PPM1L,TGFB2,MAP4K1,SFRP1,FZD2	298	0.394457	-0.535	242	1	-0.23	139/162 (86%)	GJA1,APPL2,WNT3,FRAT1,TGFBR3,HDAC1,SOX12,WNT2B,MDM2,KREMEN1,TCF7L1,DVL2,FZD4,CDH3,WNT7B,TLE3,TGFB3,SMO,LEF1,MAP4K1,PPP2R5E,DKK1,FZD2	231	1	-0.258
Oncostatin M Signaling	240	0.310456	-1.342	32/38 (84%)	IL6ST,RAP2B,TIMP3,EPAS1,SOS1,OSMR	392	1		269	0.381066	-0.82	31/38 (82%)	EPAS1,RRAS2,MRAS,KRAS,PLAU,STAT3,CHI3L1	223	0.464515	0
Phospholipases	241	1	-1.342	51/56 (91%)	PLBD1,PNPLA8,HMOX1,PLCB4,PLA2G7	346	0.517607	-1.342	222	0.250611	0.3	45/56 (80%)	NAPEPLD,ABHD3,PDIA3,PLA2G4B,NOTUM,LIPG,PNPLA3,PLCL1,PLA2G2A,PLD1,PAFAH1B3	193	0.331894	1.414
GÎ±i Signaling	242	1	-1.342	106/112 (95%)	RAP2B,S1PR3,GNB3,PTGER3,SOS1,GNG13	476	1		246	1	-0.28	96/112 (86%)	TBXA2R,RGS7,SSTR3,GNG13,KRAS,STAT3,GNG10,GNAI2,GNB3,RRAS2,PRKAR2B,LPAR1,RGS10,MRAS,CAV1,ADORA1	222	0.440555	0
LPS-stimulated MAPK Signaling	243	0.124738	-1.291	75/90 (83%)	RAP2B,MAP3K14,PIK3C2B,PIK3R1,NFKB2,MAPK11,PIK3R3,NFKBID,FOS,NFKBIA,GAB1,MAPK10,MAP2K3,IRS2,NFKBIB	147	0.136773	-0.302	141	0.157398	-2.18	72/90 (80%)	SRF,KRAS,MAPK12,FGFR3,PIK3R3,PAK1,RRAS2,NFKBIA,MRAS,PRKCH,IRS2,PIK3CB,PIK3CD,LBP,NFKBIB,PRKD1,PRKCB,PRKCA	123	0.362243	-2.111
Corticotropin Releasing Hormone Signaling	244	1	-1.265	120/132 (91%)	CACNA1G,VEGFA,FOS,GLI3,BDNF,GNAO1,CACNA1H,NR4A1,ATF4,CREB5,MAPK11,MEF2B	401	1	-0.707	296	1	-1.16	114/132 (86%)	CACNA2D2,Calm1 (includes others),ARPC5,ITPR1,MAPK12,VEGFA,GNAI2,BRAF,PRKAR2B,GLI3,CACNA2D1,NR4A1,SMO,PRKCH,PTGS2,PRKD1,PRKCB,PRKCA	115	1	-1.897
Sumoylation Pathway	245	0.175388	-1.155	74/88 (84%)	TP53,HDAC1,SENP2,RPA1,MDM2,NFKB2,RHOH,TDG,FOS,NFKBIA,KDM1A,RHOT1,MAPK10,SNCA	511	1	-1.342	90	0.293765	1.81	72/88 (82%)	RND2,GDI1,HDAC1,RPA1,MDM2,MAPK12,RFC5,PCNA,NFKBIA,RND3,RFC4,RHOB,RFC2,SENP5,CBX4,SNCA	82	0.333426	1.508
GNRH Signaling	246	0.395367	-1.147	140/161 (87%)	RAP2B,CACNA1G,MAP3K14,MAP3K9,PTK2B,EGR1,CACNA1H,HBEGF,MAP3K4,NFKB2,CREB5,MAPK11,FOS,PLCB4,GNB3,PAK3,SOS1,MAPK10,GNRH1,ATF4,MAP2K3	402	1	-1.732	117	1	-2.68	138/161 (86%)	MAP3K9,CACNA2D2,Calm1 (includes others),EGR1,MAP3K1,GNA11,HBEGF,KRAS,ITPR1,MAPK12,GNAI2,PAK1,GNB3,RRAS2,PRKAR2B,PAK3,CACNA2D1,MRAS,PRKCH,MAP3K3,PRKD1,PRKCB,PRKCA	148	1	-2.324
MIF Regulation of Innate Immunity	247	0.170608	-1.134	31/38 (82%)	TP53,NFKBID,FOS,NFKBIA,MAPK10,NFKB2,NFKBIB	303	0.401791	0	89	0.381066	1.89	31/38 (82%)	NFKBIA,PLA2G4B,PTGS2,CD74,NFKBIB,MAPK12,PLA2G2A	79	1	2
HIPPO signaling	248	1	-1.134	72/81 (89%)	YWHAQ,PPP1R3D,TJP2,YWHAG,YWHAH,AJUBA,PPP2R3A,PPM1L,PPP1R3A	483	1	0	215	1	0.45	71/81 (88%)	TEAD4,PPP1R3D,DLG5,AJUBA,PPP1R3C,PPP1R11,PPP2R5E,LATS2,PPP1R14B,TP53BP2	519	1
Endothelin-1 Signaling	249	1	-1.091	164/185 (89%)	RAP2B,PNPLA8,PIK3C2B,EDNRB,PIK3R1,CASP4,MAPK11,PLA2G7,PLBD1,MYC,PIK3R3,FOS,HMOX1,PLCB4,GAB1,SOS1,GNAO1,MAPK10,IRS2,PTGER2,GNAL	254	0.299916	-0.471	169	0.22751	-1.92	152/185 (82%)	NAPEPLD,PDIA3,GNA11,NOTUM,SHC3,KRAS,BRAF,FGFR3,EDN1,MRAS,PNPLA3,IRS2,GNA13,PLCL1,PRKD1,PRKCA,ABHD3,PTGS1,ITPR1,MAPK12,PLA2G2A,PLD1,GNAI2,PIK3R3,RRAS2,SHC2,PLA2G4B,PIK3CD,PIK3CB,PRKCH,PTGS2,PRKCB,PAFAH1B3	101	0.504661	-1.706
Telomerase Signaling	250	0.156675	-1.069	91/108 (84%)	RAP2B,TP53,PIK3C2B,PIK3R1,HDAC1,MYC,PIK3R3,ELF2,ELF3,GAB1,ETS2,PPP2R3A,CDKN1A,PPM1L,E2F1,SOS1,IRS2	191	0.199986	0	287	0.165959	-1.07	87/108 (81%)	HDAC1,KRAS,HDAC6,FGFR3,PIK3R3,ELF4,HSP90B1,ELF3,RRAS2,IL2,HDAC11,TEP1,E2F1,MRAS,TPP1,PIK3CD,PIK3CB,IRS2,PPP2R5E,TERF1,POT1	95	0.280543	-1.667
Paxillin Signaling	29	0.0131826	2.065	89/111 (80%)	RAP2B,PIK3C2B,PTK2B,ACTN2,ARHGEF7,PIK3R1,ITGA6,MAPK11,PIK3R3,ITGA3,TLN2,PAK3,GAB1,SOS1,MAPK10,IRS2,ACTN4,ITGA7,ACTC1,ACTA1,ITGB5,ACTN1	31	0.0239883	2.138	12	0.00288403	-3.84	82/111 (74%)	ARHGEF7,KRAS,TLN1,ITGB8,FGFR3,PAK1,ITGA3,MRAS,IRS2,ACTG2,ACTA1,ACTN1,ITGB5,ACTB,ACTN2,MAPK12,ITGAL,PIK3R3,ITGB2,TLN2,ITGAM,RRAS2,PAK3,PIK3CD,PIK3CB,ACTN4,ACTG1,ITGA7,ITGAX	26	0.0177828	-4
Integrin Signaling	80	0.32434	2.858	175/202 (87%)	RAP2B,FYN,PIK3R1,ARHGEF7,MYLK3,RHOH,ITGA3,RHOT1,SOS1,IRS2,ACTC1,ACTA1,ITGB5,ACTN1,PIK3C2B,TSPAN5,ACTN2,ITGA6,TTN,PIK3R3,TLN2,PAK3,GAB1,ZYX,ACTN4,ITGA7,NEDD9	230	0.260615	2.982	10	0.00154882	-4.82	154/202 (76%)	MPRIP,TSPAN7,ARHGEF7,ARPC5,PIKFYVE,MYLK3,TLN1,KRAS,ITGB8,BRAF,FGFR3,PAK1,ITGA3,RHOB,CAV1,MRAS,PFN2,IRS2,ACTG2,TSPAN4,ACTA1,ACTN1,ITGB5,MYL12A,RND2,CAPN6,ACTB,ACTN2,GSN,ITGAL,MYL9,PIK3R3,ITGB2,RRAS2,TLN2,ITGAM,PAK3,RND3,WAS,CAPN2,PIK3CB,CAPN9,PIK3CD,ACTN4,Arf2,ITGA7,ACTG1,ITGAX	25	0.0186209	-4.49
Production of Nitric Oxide and Reactive Oxygen Species in Macrophages	253	0.228034	-1	151/176 (86%)	MAP3K9,PIK3C2B,MAP3K14,TNFRSF1A,PIK3R1,PPP1R3A,MAP3K4,NFKB2,MAPK11,RHOH,PIK3R3,TLR2,NFKBID,FOS,PPP1R3D,NFKBIA,GAB1,RHOT1,PPP2R3A,PPM1L,NCF2,CAT,MAPK10,IRS2,NFKBIB	311	0.41783	0	290	0.198609	-1.1	144/176 (82%)	PPARA,APOE,PPP1R3C,PPP1R14B,SPI1,FGFR3,LYZ,NFKBIA,RHOB,CYBB,IRS2,NFKBIB,PRKD1,PRKCA,RND2,MAP3K9,PTPN6,TNFRSF1A,MAP3K1,PPP1R11,PCYOX1,MAPK12,PIK3R3,PPP1R3D,RND3,CAT,PIK3CD,PIK3CB,PRKCH,PPP2R5E,MAP3K3,PRKCB	297	0.243781	-1.46
Gluconeogenesis I	254	0.301995	-1	19/23 (83%)	ENO3,ENO2,ME1,FBP2	264	0.306902		233	0.493174	0	19/23 (83%)	ENO2,ME2,FBP1,FBP2	220	0.279898	0
CDP-diacylglycerol Biosynthesis I	255	0.331131	-1	20/24 (83%)	ABHD5,LPCAT1,GPAT3,AGPAT3	149	0.139637	-1	216	0.0676083	0.38	17/24 (71%)	GPAM,LPCAT2,LPCAT3,CRLS1,AGPAT2,MBOAT2,GPAT4	206	0.0537032	0.816
GP6 Signaling Pathway	81	0.210863	2.828	103/121 (85%)	FYN,COL8A2,PIK3C2B,COL4A3,PIK3R1,COL12A1,LAMC2,COL6A6,PIK3R3,COL13A1,GAB1,LAMA4,LAMB3,SYK,LYN,LAMB1,IRS2,COL3A1	268	0.32434	2.309	9	0.00147911	-4.95	89/121 (74%)	Calm1 (includes others),TLN1,COL5A1,FGFR3,COL1A2,IRS2,PRKD1,PRKCA,COL5A2,COL6A2,COL12A1,LAMA2,COL4A3BP,ITPR1,LAMC2,PIK3R3,BTK,COL1A1,COL5A3,COL6A3,LAMA4,LAMB3,SYK,LYN,FCER1G,PIK3CD,PIK3CB,PRKCH,COL11A1,LCP2,PRKCB,COL3A1	6	0.00323594	-4.6
MIF-mediated Glucocorticoid Regulation	257	0.501187	-1	26/30 (87%)	NFKBID,NFKBIA,NFKB2,NFKBIB	430	1		91	0.323594	1.63	24/30 (80%)	NFKBIA,PLA2G4B,PTGS2,CD74,NFKBIB,PLA2G2A	78	0.473151	2
CCR5 Signaling in Macrophages	258	1	-1	76/84 (90%)	CACNA1G,FOS,GNB3,PTK2B,CACNA1H,MAPK10,GNG13,MAPK11	385	1		187	0.231206	-1.67	68/84 (81%)	CACNA2D2,Calm1 (includes others),CD4,GNG13,CCL5,MAPK12,GNG10,GNAI2,GNB3,CACNA2D1,MRAS,FCER1G,PRKCH,PRKD1,PRKCA,PRKCB	164	0.276694	-2.646
Superpathway of Methionine Degradation	259	1	-1	29/33 (88%)	PRMT3,MGMT,MTR,SUOX	260	0.303389	-1	199	1	1.34	28/33 (85%)	PCCA,MGMT,MCEE,CTH,GOT2	200	0.550808	1
PI3K Signaling in B Lymphocytes	260	0.164816	-0.943	111/131 (85%)	RAP2B,FYN,ATF3,ATF5,PIK3R1,ATF6,MALT1,NFKB2,NFKBID,FOS,PLCB4,NFKBIA,CD180,DAPP1,SYK,SH2B2,LYN,ATF4,IRS2,NFKBIB	205	0.216272	-0.832	138	0.484172	-2.24	110/131 (84%)	Calm1 (includes others),PDIA3,NOTUM,KRAS,ITPR1,FCGR2B,PTPRC,BTK,RRAS2,NFKBIA,DAPP1,SYK,LYN,MRAS,PIK3CD,IRS2,PIK3CB,VAV1,PLCL1,NFKBIB,PRKCB	99	0.364754	-1.698
PKCÎ¸ Signaling in T Lymphocytes	261	0.199986	-0.894	128/150 (85%)	RAP2B,CACNA1G,FYN,MAP3K14,PIK3C2B,MAP3K9,HLA-A,PIK3R1,CACNA1H,MAP3K4,NFKB2,MALT1,PIK3R3,CD28,FOS,NFKBID,NFKBIA,CD80,GAB1,SOS1,IRS2,NFKBIB	242	0.285102	-0.258	302	1	-1.34	128/150 (85%)	MAP3K9,CACNA2D2,HLA-A,CD4,MAP3K1,KRAS,FGFR3,PIK3R3,RRAS2,NFKBIA,IL2,CACNA2D1,MRAS,FCER1G,HLA-DOB,PIK3CD,IRS2,PIK3CB,VAV1,NFKBIB,MAP3K3,LCP2	273	1	-1.069
HMGB1 Signaling	262	0.0616595	-0.853	107/129 (83%)	RAP2B,PIK3C2B,IL12A,LIF,AGER,TNFRSF1A,CNTF,PIK3R1,NFKB2,MAPK11,RHOH,PIK3R3,FOS,GAB1,RHOT1,MAPK10,TGFB2,IL1B,MAP2K3,IRS2,MAP2K5,PLAT	190	0.199986	0	263	0.453942	-0.66	108/129 (84%)	RND2,ICAM1,IL12A,TNFRSF1A,CNTF,KRAS,IL6,MAPK12,FGFR3,PIK3R3,RRAS2,RND3,RHOB,IL2,TGFB3,MRAS,IL1B,PIK3CD,PIK3CB,IRS2,IL11	272	1	-1.069
RAN Signaling	75	0.0275423		10/15 (67%)	TNPO1,XPO1,KPNA2,KPNA1,IPO5	61	0.00630957		485	1		14/15 (93%)	KPNA2	463	1
Myc Mediated Apoptosis Signaling	76	0.0301995		59/74 (80%)	RAP2B,TP53,PIK3C2B,YWHAG,YWHAH,PIK3R1,BCL2,MYC,YWHAQ,PIK3R3,GAB1,IGF1,SOS1,MAPK10,IRS2	65	0.00851138		490	1		64/74 (86%)	PIK3R3,FGFR3,RRAS2,MRAS,APAF1,PIK3CB,PIK3CD,IRS2,KRAS,MAPK12	468	1
Cholecystokinin/Gastrin-mediated Signaling	265	0.453942	-0.832	88/101 (87%)	RAP2B,PTK2B,RHOH,MEF2B,IL33,FOS,PLCB4,RHOT1,SOS1,MAPK10,IL1B,MAP2K3,MAP2K5	403	1	-1.134	143	0.408319	-2.18	84/101 (83%)	RND2,SRF,KRAS,ITPR1,MAPK12,IL33,RRAS2,RND3,RHOB,MRAS,IL1B,PRKCH,GNA13,PTGS2,PRKD1,PRKCA,PRKCB	145	0.524807	-2.309
tRNA Splicing	266	0.333426	-0.816	33/39 (85%)	SMPDL3A,TULP2,PDE3A,TRPT1,TSEN2,MPPE1	452	1		229	0.256448	0	31/39 (79%)	SMPDL3A,NAPEPLD,PDE7B,PDE3B,PDE4A,PDE4D,APEX1,MPPE1	221	0.304089	0
Stearate Biosynthesis I (Animals)	267	0.400867	-0.816	36/42 (86%)	ACOT2,DHCR24,ACOT7,ACSL1,ELOVL6,THEM4	238	0.279254	-1.342	84	0.0537032	2.11	31/42 (74%)	BDH2,ACSL3,PORCN,LIPT2,CYP4A22,DHCR24,ACSL5,ACSL4,ACOT7,ACSL1,ELOVL6	76	0.0512861	2.333
Melatonin Signaling	268	1	-0.816	60/67 (90%)	PLCB4,RORA,GNAO1,GNRH1,MAP2K3,SLC2A4,MAP2K5	275	0.336512	-0.816	156	0.239332	-2.11	54/67 (81%)	BRAF,GNAI2,Calm1 (includes others),PRKAR2B,PDIA3,RORA,NOTUM,PRKCH,PLCL1,SLC2A4,PRKD1,PRKCB,PRKCA	113	0.0870964	-1.897
Opioid Signaling Pathway	269	1	-0.816	204/230 (89%)	CACNA1G,RAP2B,FYN,GRK3,RYR2,SCN7A,CACNA1H,RPS6KA3,GRK5,NFKB2,CREB5,GRINA,MYC,FOSB,FOS,GNB3,NFKBIA,ARRB1,SOS1,GNAO1,RYR3,LYN,ATF4,MAP2K3,MAP2K5,GNAL	514	1	-0.728	130	1	-2.4	195/230 (85%)	RGS9,CACNA2D2,CAMK1,RGS3,RGS18,Calm1 (includes others),CAMK1D,CLTB,SCN7A,SRF,KRAS,BRAF,NFKBIA,GNB3,RGS10,RYR3,MRAS,PRKD1,PRKCA,SIGMAR1,GRK3,RGS7,GRK5,KCNJ3,ITPR1,RGS6,MAPK12,GNAI2,RPS6KA6,PRKAR2B,RRAS2,CACNA2D1,LYN,PRKCH,PRKCB	172	1	-2.746
B Cell Receptor Signaling	270	0.152405	-0.784	148/174 (85%)	RAP2B,PTK2B,PIK3R1,MAP3K4,BCL6,MAPK11,NFKBIA,SOS1,ATF4,IRS2,NFKBIB,MAP3K14,PIK3C2B,MAP3K9,EGR1,MALT1,NFKB2,CREB5,PIK3R3,NFKBID,INPP5J,DAPP1,GAB1,SYK,LYN,MAP2K3	156	0.148936	-0.688	297	0.381066	-1.18	145/174 (83%)	Calm1 (includes others),KRAS,FCGR2B,BCL6,PTPRC,FGFR3,NFKBIA,CFL2,INPP5B,MRAS,IRS2,NFKBIB,MAP3K9,PTPN6,FCGR2A,EGR1,MAP3K1,MAPK12,PIK3R3,BTK,RRAS2,DAPP1,SYK,LYN,PIK3CD,PIK3CB,VAV1,MAP3K3,PRKCB	242	0.477529	-0.471
ErbB Signaling	271	0.22751	-0.775	85/100 (85%)	RAP2B,PIK3C2B,PIK3R1,HBEGF,MAPK11,PIK3R3,FOS,GAB1,PAK3,ERBB4,SOS1,TGFA,MAPK10,MAP2K3,IRS2	276	0.336512	0	103	0.391742	-3.15	83/100 (83%)	HBEGF,KRAS,MAPK12,FGFR3,PIK3R3,NRG1,PAK1,RRAS2,PAK3,MRAS,PRKCH,PIK3CD,IRS2,PIK3CB,PRKD1,PRKCB,PRKCA	189	1	-3.317
Purine Nucleotides Degradation II (Aerobic)	32	0.0467735	1.342	12/17 (71%)	NT5M,ADA,NT5C2,NT5C,ACPP	312	0.427563		524	1		16/17 (94%)	GDA	0	0
Cardiac Î²-adrenergic Signaling	273	0.133045	-0.632	107/127 (84%)	SMPDL3A,AKAP5,PPP1R1A,GRK3,PDE3A,RYR2,GNG13,AKAP6,PPP1R3A,MPPE1,AKAP2,TULP2,PPP1R3D,GNB3,PPP2R3A,PPM1L,AKAP10,PKIA,SLC8A1,AKAP1	488	1		243	0.127057	-0.24	102/127 (80%)	AKAP12,NAPEPLD,PPP1R1A,PPP1R3C,PDE4A,GNG13,PPP1R14B,MPPE1,GNB3,PDE7B,PDE3B,MRAS,PDE4D,PKIA,APEX1,SMPDL3A,AKAP5,GRK3,PPP1R11,GNG10,PPP1R3D,PRKAR2B,PPP2R5E,SLC8A1,AKAP1	256	0.157398	-0.832
Heparan Sulfate Biosynthesis	274	0.22856	-0.632	53/63 (84%)	PNPLA7,CHST2,B3GALT6,CHST4,UST,Sult1c2 (includes others),LIPE,EXT1,AARS,PRDX6	240	0.28119	-0.378	306	0.175388	-1.39	50/63 (79%)	PNPLA7,HS6ST1,Ces2a/Ces2i,EXT2,UST,HS2ST1,NOTUM,EXT1,HS3ST1,CHST12,GLCE,EXTL2,CHST15	259	0.113763	-0.905
PTEN Signaling	275	1	-0.577	103/117 (88%)	RAP2B,MAST2,YWHAH,PIK3R1,FLT4,NFKB2,BCL2,PIK3R3,ITGA3,MAGI1,INPP5J,FOXO6,SOS1,CDKN1A	486	1	0	93	1	1.6	102/117 (87%)	TGFBR3,MAGIX,KRAS,DDR1,FGFR3,PIK3R3,ITGA3,RRAS2,BMPR1A,INPP5B,MRAS,PIK3CD,PIK3CB,MCRS1,MAGI3	204	1	0.905
Reelin Signaling in Neurons	77	0.0416869		73/90 (81%)	FYN,PIK3C2B,MAP3K9,PIK3R1,ITGA6,VLDLR,MAPK8IP1,PIK3R3,ITGA3,NDEL1,GAB1,LYN,MAPK10,ARHGEF2,IRS2,MAP4K1,LRP8	78	0.0389045		328	0.100693		71/90 (79%)	APOE,MAP3K9,RELN,MAPK12,ITGAL,APP,FGFR3,PIK3R3,ITGB2,ITGA3,NDEL1,MAPT,LYN,PIK3CD,IRS2,MAP4K1,PIK3CB,LRP8,PAFAH1B3	334	0.164437
FGF Signaling	277	0.175388	-0.535	74/88 (84%)	PIK3C2B,FGF16,PIK3R1,CREB5,MAPK11,PIK3R3,FGF21,GAB1,SOS1,ATF4,MAP2K3,IRS2,FGF7,FGF5	132	0.121899	-0.302	213	0.293765	0.5	72/88 (82%)	PTPN6,FGF9,MAP3K1,ITPR1,STAT3,MAPK12,FGFR3,PIK3R3,FGF10,FGF12,IRS2,PIK3CB,PIK3CD,FGF7,FGF5,PRKCA	232	0.458142	-0.302
Fc Epsilon RI Signaling	278	1	-0.535	102/116 (88%)	RAP2B,PIK3C2B,FYN,PIK3R1,MAPK11,PIK3R3,INPP5J,GAB1,SYK,SOS1,LYN,MAPK10,IRS2,MAP2K3	349	0.521195	0	121	0.190108	-2.56	94/116 (81%)	KRAS,MAPK12,PLA2G2A,FGFR3,PIK3R3,BTK,RRAS2,INPP5B,SYK,PLA2G4B,LYN,MRAS,FCER1G,PRKCH,PIK3CD,IRS2,PIK3CB,VAV1,PRKD1,LCP2,PRKCB,PRKCA	162	0.28119	-2.5
P2Y Purigenic Receptor Signaling Pathway	279	1	-0.535	118/133 (89%)	RAP2B,PIK3C2B,PIK3R1,GNG13,NFKB2,CREB5,PIK3R3,MYC,P2RY2,FOS,PLCB4,GNB3,GAB1,ATF4,IRS2	431	1	0.632	133	1	-2.36	113/133 (85%)	PDIA3,NOTUM,GNG13,KRAS,GNG10,FGFR3,PIK3R3,GNAI2,GNB3,RRAS2,PRKAR2B,MRAS,PRKCH,IRS2,PIK3CB,PIK3CD,PLCL1,PRKD1,PRKCB,PRKCA	134	1	-2.138
Guanosine Nucleotides Degradation III	34	0.047863	1	8/12 (67%)	NT5M,NT5C2,NT5C,ACPP	234	0.269153		531	1		11/12 (92%)	GDA	0	0
TWEAK Signaling	281	0.371535	-0.447	28/33 (85%)	NFKBID,MAP3K14,NFKBIA,NFKB2,NFKBIB	351	0.535797		498	1		30/33 (91%)	NFKBIA,APAF1,NFKBIB	477	1
Chemokine Signaling	282	1	-0.447	64/69 (93%)	RAP2B,FOS,PLCB4,PTK2B,MAPK11	494	1		295	0.390841	-1.16	57/69 (83%)	GNAI2,MPRIP,CAMK1,RRAS2,Calm1 (includes others),CAMK1D,MRAS,KRAS,CCL5,MAPK12,PRKCB,PRKCA	97	0.419759	-1.667
Angiopoietin Signaling	283	0.155955	-0.378	66/79 (84%)	RAP2B,PIK3C2B,GRB14,PIK3R1,NFKB2,PIK3R3,NFKBID,NFKBIA,GAB1,PAK3,SOS1,IRS2,NFKBIB	137	0.127938	0	108	0.347536	-3	65/79 (82%)	ANGPT2,KRAS,FGFR3,PIK3R3,PAK1,RRAS2,NFKBIA,PAK3,MRAS,PIK3CD,IRS2,PIK3CB,NFKBIB,TEK	165	0.447713	-2.646
Phosphatidylcholine Biosynthesis I	363	0.204644		5/7 (71%)	PCYT1B,CHKB	327	0.461318		48	0.0138038	1	3/7 (43%)	PCYT1B,CHKA,CHKB,PCYT1A	70	0.0389045
tRNA Charging	9	5.7544e-05	-3.742	23/37 (62%)	CARS,GARS,MARS2,TARS,MARS,FARSB,EPRS,NARS,WARS,LARS,YARS,AARS,SARS,IARS	9	0.000758578	-3.162	519	1		35/37 (95%)	VARS2,SARS2	0	0
Neuroinflammation Signaling Pathway	286	0.156675	-0.343	234/273 (86%)	IL12A,AGER,HLA-A,BDNF,CNTF,PIK3R1,SLC1A3,IFNA14,MAPK11,BCL2,GRINA,CXCL10,HMOX1,GABRB3,TGFB2,ATF4,IRS2,NFE2L2,PIK3C2B,TNFRSF1A,MYD88,ACVR1,BACE1,NFKB2,CREB5,TLR2,PIK3R3,FOS,GABRR2,GAB1,CD80,SYK,NCF2,MAPK10,IL1B,CX3CL1,SNCA,MMP9,IRAK2	131	0.118304	-0.392	230	0.30903	0	227/273 (83%)	ICAM1,IL12A,HLA-A,CNTF,TGFBR3,NCSTN,PSEN2,CCL5,IL6,CXCL10,FGFR3,SOD2,CYBB,TLR7,IRS2,TLR3,NFE2L2,TNFRSF1A,MYD88,TYROBP,CD200R1,BACE1,KCNJ3,IRAK3,IFNA4,MAPK12,CSF1R,PLA2G2A,APP,PIK3R3,TLR5,SYK,MAPT,PLA2G4B,TGFB3,Tlr13,HLA-DOB,IL1B,PIK3CB,PIK3CD,PTGS2,SNCA,CX3CL1,MMP9,SLC6A12,IRAK2	230	0.378443	-0.18
Superpathway of Melatonin Degradation	287	0.145546	-0.333	41/50 (82%)	POR,CYP1A1,CYP2C18,CYP2A6 (includes others),LARGE2,CYP1B1,B4GAT1,CYP51A1,MAOA	88	0.0562341	0	227	0.0794328	0	38/50 (76%)	POR,EXT2,CYP2F1,CYP1A1,Large1,CYP2C18,CYP2B6,CYP1B1,B4GAT1,CYP51A1,MAOA,CYP2C19	236	0.124738	-0.333
Heparan Sulfate Biosynthesis (Late Stages)	288	0.250035	-0.333	48/57 (84%)	PNPLA7,CHST2,CHST4,UST,Sult1c2 (includes others),LIPE,EXT1,AARS,PRDX6	197	0.203704	-0.378	305	0.0977237	-1.39	44/57 (77%)	PNPLA7,HS6ST1,Ces2a/Ces2i,EXT2,UST,HS2ST1,NOTUM,EXT1,HS3ST1,CHST12,GLCE,EXTL2,CHST15	258	0.0645654	-0.905
Thrombopoietin Signaling	289	0.462381	-0.333	60/69 (87%)	RAP2B,PIK3R3,MYC,PIK3C2B,FOS,GAB1,PIK3R1,SOS1,IRS2	207	0.225424	0	127	0.274789	-2.5	56/69 (81%)	KRAS,STAT3,FGFR3,PIK3R3,RRAS2,MRAS,PRKCH,IRS2,PIK3CB,PIK3CD,PRKD1,PRKCA,PRKCB	163	0.285759	-2.53
Neuregulin Signaling	290	1	-0.333	79/89 (89%)	RAP2B,PIK3R3,MYC,ITGA3,PIK3R1,ERBB4,SOS1,TGFA,HBEGF,ERRFI1	366	1	0	115	1	-2.71	76/89 (85%)	DCN,HBEGF,KRAS,PIK3R3,NRG1,ITGA3,HSP90B1,RRAS2,MRAS,PRKCH,PRKD1,PRKCA,PRKCB	149	0.473151	-2.333
Synaptic Long Term Potentiation	291	1	-0.333	110/119 (92%)	RAP2B,PLCB4,PPP1R3D,GRM1,PPP1R1A,ATF4,PPP1R3A,CREB5,GRINA	367	1	0	110	0.496592	-2.98	100/119 (84%)	Calm1 (includes others),PDIA3,PPP1R1A,PPP1R3C,GNA11,NOTUM,PPP1R11,KRAS,ITPR1,PPP1R14B,PPP1R3D,RRAS2,PRKAR2B,MRAS,PRKCH,PLCL1,PRKD1,PRKCA,PRKCB	180	0.317687	-3
IL-3 Signaling	292	1	-0.333	77/86 (90%)	RAP2B,PIK3R3,PIK3C2B,STAT6,FOS,GAB1,PIK3R1,SOS1,IRS2	316	0.442588	0	164	0.261818	-2	70/86 (81%)	PTPN6,KRAS,STAT3,FGFR3,PIK3R3,CSF2RB,PAK1,RRAS2,MRAS,PRKCH,IRS2,PIK3CB,PIK3CD,PRKD1,PRKCB,PRKCA	104	0.304789	-1.732
UVB-Induced MAPK Signaling	293	0.124738	-0.302	51/62 (82%)	TP53,PIK3R3,PIK3C2B,FOS,GAB1,PIK3R1,MAPK10,RPS6KA3,IRS2,MAPK11,EIF4EBP1	102	0.0758578	0.333	170	0.509331	-1.9	52/62 (84%)	PIK3R3,FGFR3,PIK3CB,PRKCH,PIK3CD,IRS2,MAPK12,PRKD1,PRKCB,PRKCA	167	1	-2.646
BMP signaling pathway	294	0.345144	-0.302	67/78 (86%)	RAP2B,NKX2-5,SMAD9,RUNX2,Bmp8b,Bmpr1b,SOS1,MAPK10,BMP7,NFKB2,MAPK11	502	1	-1	174	1	-1.9	66/78 (85%)	ZNF423,MAGED1,PRKAR2B,BMP4,RRAS2,SMAD9,BMPR1A,SMAD6,MRAS,BMP7,KRAS,MAPK12	111	1	-1.89
DNA damage-induced 14-3-3Ïƒ Signaling	23	0.000165959		10/19 (53%)	TP53,CCNE1,CCNE2,RAD17,CCNB2,ATR,BRCA1,CDK1,CCNB1	22	8.31764e-05		319	0.0630957		13/19 (68%)	CCNE1,CCNE2,CCNB2,BRCA1,CDK1,CCNB1	59	0.018197
Acute Myeloid Leukemia Signaling	296	0.107895	-0.277	79/95 (83%)	RAP2B,PIK3C2B,PIK3R1,NFKB2,EIF4EBP1,IDH1,PIK3R3,MYC,KITLG,GAB1,PIM1,RARA,SOS1,MAP2K3,IRS2,MAP2K5	178	0.177011	-0.333	183	0.0954993	-1.7	75/95 (79%)	KRAS,STAT3,TCF7L1,CSF1R,SPI1,IDH1,KITLG,BRAF,FGFR3,PIK3R3,CSF2RB,RRAS2,PIM1,MRAS,KIT,PIK3CD,PIK3CB,IRS2,LEF1,IDH3B	102	0.141254	-1.732
Death Receptor Signaling	297	0.239332	-0.277	73/86 (85%)	HSPB3,MAP3K14,TNFRSF1A,HSPB2,NFKB2,BCL2,NFKBID,NFKBIA,SPTAN1,NFKBIB,ACTC1,ACTA1,HSPB1	184	0.188365	-0.632	149	0.477529	-2.14	72/86 (84%)	HSPB3,GAS2,TNFRSF1A,ACTB,PARP2,APAF1,PARP8,TNKS2,NFKBIA,SPTAN1,ACTG2,NFKBIB,ACTG1,ACTA1	144	0.304789	-2.309
CD28 Signaling in T Helper Cells	298	0.283792	-0.277	103/120 (86%)	FYN,PIK3C2B,HLA-A,PIK3R1,MALT1,NFKB2,PIK3R3,CD28,NFKBID,FOS,NFKBIA,CD80,GAB1,SYK,MAPK10,IRS2,NFKBIB	267	0.314051	0.333	159	0.116413	-2.07	96/120 (80%)	PTPN6,Calm1 (includes others),HLA-A,CD4,MAP3K1,ARPC5,ITPR1,MAPK12,PTPRC,FGFR3,PIK3R3,PAK1,NFKBIA,WAS,IL2,SYK,FCER1G,HLA-DOB,PIK3CD,IRS2,PIK3CB,VAV1,NFKBIB,LCP2	122	0.32961	-2.111
Renin-Angiotensin Signaling	299	1	-0.277	109/123 (89%)	RAP2B,PIK3C2B,PTK2B,PIK3R1,NFKB2,MAPK11,PIK3R3,FOS,GAB1,PAK3,SOS1,MAPK10,IRS2,PTGER2	397	1	0.333	150	0.202768	-2.13	100/123 (81%)	PTPN6,MAP3K1,SHC3,KRAS,ITPR1,STAT3,CCL5,MAPK12,FGFR3,PIK3R3,PAK1,RRAS2,PRKAR2B,PAK3,SHC2,MRAS,PRKCH,PIK3CD,IRS2,PIK3CB,PRKD1,PRKCB,PRKCA	175	0.367282	-2.84
Insulin Receptor Signaling	300	0.5236	-0.258	122/139 (88%)	RAP2B,PIK3C2B,FYN,PIK3R1,LIPE,EIF2B3,PPP1R3A,ACLY,SLC2A4,EIF4EBP1,PIK3R3,PPP1R3D,INPP5J,GAB1,SH2B2,SOS1,IRS2	493	1	0.632	256	1	-0.47	118/139 (85%)	EIF2B4,ASIC2,PPP1R3C,PPP1R11,KRAS,STXBP4,ACLY,SLC2A4,PPP1R14B,FGFR3,PIK3R3,PPP1R3D,RRAS2,PRKAR2B,PDE3B,INPP5B,MRAS,IRS2,PIK3CB,PIK3CD,STX4	246	1	-0.577
mTOR Signaling	301	1	-0.258	168/187 (90%)	RAP2B,PIK3C2B,PRKAB2,DDIT4,PIK3R1,RPS6KA3,VEGFC,PDGFC,RHOH,EIF4EBP1,PIK3R3,VEGFA,HMOX1,GAB1,RHOT1,PPP2R3A,PPM1L,IRS2,AKT1S1	411	1	1.414	132	1	-2.4	162/187 (87%)	RND2,NAPEPLD,VEGFB,KRAS,HIF1A,PDGFC,PLD1,VEGFA,PIK3R3,FGFR3,RPS6KA6,RRAS2,RHOB,RND3,MRAS,VEGFD,IRS2,PIK3CB,PIK3CD,PRKCH,PPP2R5E,PRKD1,AKT1S1,PRKCA,PRKCB	176	1	-2.84
NGF Signaling	302	0.190985	-0.243	101/119 (85%)	RAP2B,TP53,MAP3K14,PIK3C2B,MAP3K9,PIK3R1,RPS6KA3,MAP3K4,NFKB2,CREB5,SMPD2,PIK3R3,GAB1,TRAF4,SOS1,MAPK10,ATF4,IRS2	139	0.128825	0.277	196	1	-1.6	105/119 (88%)	PIK3R3,FGFR3,MAP3K9,RPS6KA6,RRAS2,SMPD4,MAP3K1,MRAS,PIK3CD,PIK3CB,IRS2,KRAS,MAPK12,MAP3K3	98	1	-1.667
Sertoli Cell-Sertoli Cell Junction Signaling	303	0.0501187		140/168 (83%)	RAP2B,SPTA1,MAP3K4,TUBB,MAPK11,TUBB2B,MPP6,ITGA3,CGN,SPTB,ACTC1,ACTA1,ACTN1,MAP3K14,MAP3K9,TUBB3,TJP2,TNFRSF1A,ACTN2,TUBA4A,EPB41,CLDN5,TUBA1A,CLDN12,MAPK10,MAP2K3,SPTAN1,ACTN4	79	0.0446684		342	0.13122		136/168 (81%)	TGFBR3,JAM2,KRAS,SPTA1,TUBB,ITGA3,SORBS1,CGN,SPTB,MRAS,ACTG2,ACTA1,ACTN1,MAP3K9,TUBB3,TUBB4B,TNFRSF1A,ACTN2,ACTB,MAP3K1,TUBB2A,TUBG1,MAPK12,PRKAR2B,RRAS2,TUBB6,WAS,TGFB3,SPTAN1,ACTN4,ACTG1,MAP3K3	299	0.0549541
Cell Cycle Control of Chromosomal Replication	26	0.00457088		36/49 (73%)	LIG1,MCM5,MCM6,POLA1,POLE,CDK6,RPA1,CDK1,MCM4,MCM3,CDK8,TOP2A,POLA2	84	0.0512861		24	0.00229087		33/49 (67%)	MCM5,CDC45,MCM6,MCM8,POLA1,CDC6,POLE,CDK6,ORC6,CDC7,RPA1,CDK1,MCM3,PCNA,MCM2,TOP2A	13	0.00109648
Chronic Myeloid Leukemia Signaling	305	0.060256		89/108 (82%)	RAP2B,TP53,PIK3C2B,PIK3R1,HDAC1,CDK6,MDM2,NFKB2,E2F3,MYC,PIK3R3,GAB1,CDKN1A,E2F1,E2F7,SOS1,TGFB2,IRS2,E2F8	74	0.0380189		391	0.322849		89/108 (82%)	HDAC1,CDK6,MDM2,KRAS,RBL1,E2F3,HDAC6,FGFR3,PIK3R3,RRAS2,HDAC11,E2F1,E2F7,TGFB3,MRAS,IRS2,PIK3CB,PIK3CD,E2F8	367	0.280543
Remodeling of Epithelial Adherens Junctions	78	0.042658		46/58 (79%)	NME1,TUBB3,TUBA1A,ACTN2,TUBA4A,ZYX,ACTN4,TUBB,ACTC1,ACTA1,ACTN1,TUBB2B	69	0.0223872		317	0.0588844		44/58 (76%)	TUBB3,TUBB4B,ACTB,ACTN2,TUBG1,TUBB2A,ARPC5,TUBB,TUBB6,ACTG2,ACTN4,ACTG1,ACTN1,ACTA1	55	0.0060256
Superoxide Radicals Degradation	307	0.0630957		5/8 (63%)	NQO1,CAT,SOD3	151	0.141906		330	0.115611		5/8 (63%)	SOD2,CAT,GPX7	358	0.239332
GDP-glucose Biosynthesis	308	0.0630957		5/8 (63%)	HK2,PGM2L1,PGM1	152	0.141906		534	1		7/8 (88%)	HK2	445	0.630957
Heme Degradation	309	0.074131		2/4 (50%)	HMOX1,BLVRB	75	0.0380189		333	0.11749		2/4 (50%)	BLVRA,BLVRB	305	0.0707946
Proline Biosynthesis I	310	0.074131		2/4 (50%)	ALDH18A1,PYCR1	76	0.0380189		445	0.493174		3/4 (75%)	ALDH18A1	404	0.392645
NAD Biosynthesis III	311	0.074131		2/4 (50%)	Nmnat3,NAMPT	77	0.0380189		447	0.493174		3/4 (75%)	NAMPT	407	0.392645
Acetate Conversion to Acetyl-CoA	312	0.074131		2/4 (50%)	ACSS2,ACSL1	252	0.297167		339	0.11749		2/4 (50%)	ACSS2,ACSL1	308	0.0707946
GADD45 Signaling	22	1.1749e-05		8/18 (44%)	TP53,CCNE1,CCNE2,GADD45A,CDKN1A,ATR,MAP3K4,BRCA1,CDK1,CCNB1	24	0.000416869		27	0.00346737		10/18 (56%)	PCNA,CCNE1,CCNE2,GADD45B,GADD45G,BRCA1,CDK1,CCNB1	12	0.000512861
IL-12 Signaling and Production in Macrophages	314	0.0758578		104/125 (83%)	PPARG,STAT6,PIK3C2B,IL12A,MYD88,PIK3R1,MAF,CEBPB,NFKB2,MAPK11,IFNA14,TLR2,STAT4,PIK3R3,FOS,GAB1,MAPK10,TGFB2,IRS2,NFKBIB,IL23A	173	0.169824		388	0.304089		103/125 (82%)	APOE,IL12A,MYD88,IFNA4,CEBPB,PCYOX1,MAPK12,SPI1,FGFR3,PIK3R3,LYZ,TGFB3,PRKCH,PIK3CD,IRS2,PIK3CB,RXRA,NFKBIB,REL,PRKD1,PRKCB,PRKCA	426	0.502343
Molecular Mechanisms of Cancer	315	0.0758578		313/367 (85%)	RAP2B,PIK3R1,MYC,LAMTOR3,ZBTB17,ITGA3,CDK8,Bmpr1b,WNT7B,IRS2,HIPK2,NFKBIB,BRCA1,FZD2,TP53,PIK3C2B,CCNE2,SMAD9,CDK6,ARHGEF17,NFKB2,PIK3R3,NFKBID,MAX,GAB1,Bmp8b,GNAO1,E2F1,MAPK10,MAP2K3,GNAL,FYN,ARHGEF7,E2F3,RHOH,MAPK11,BCL2,NFKBIA,RHOT1,SOS1,TGFB2,ARHGEF2,E2F8,MDM2,CDK1,FOS,PLCB4,CCNE1,FZD4,PAK3,CDKN1A,E2F7,ATR,BMP7	68	0.0177828		421	0.42462		308/367 (84%)	BMP4,WNT3,NCSTN,CDKN2C,KRAS,RBL1,FGFR3,LAMTOR3,ITGA3,PAK1,RHOB,WNT7B,MRAS,IRS2,GNA13,NFKBIB,BRCA1,FZD2,PRKD1,RND2,CCNE2,SMAD9,CDK6,MAPK12,PIK3R3,RND3,E2F1,TGFB3,LEF1,PRKCH,PIK3CD,ARHGEF7,GNA11,PSEN2,HIF1A,E2F3,CHEK1,BRAF,NFKBIA,FANCD2,BMPR1A,SMO,E2F8,PRKCA,WNT2B,SMAD6,APAF1,MDM2,CDK1,GNAI2,CCNE1,FZD4,PRKAR2B,RRAS2,PAK3,E2F7,PIK3CB,BMP7,PRKCB	319	0.110662
Role of IL-17A in Arthritis	316	0.0812831		52/64 (81%)	PIK3R3,NFKBID,PIK3C2B,NFKBIA,GAB1,PIK3R1,MAPK10,MAP2K3,IRS2,NFKB2,NFKBIB,MAPK11	118	0.0891251		417	0.415911		53/64 (83%)	PIK3R3,FGFR3,NFKBIA,PIK3CB,PIK3CD,IRS2,PTGS2,CCL5,NFKBIB,MAPK12,CXCL6	485	1
IL-17A Signaling in Fibroblasts	317	0.0851138		25/32 (78%)	NFKBID,FOS,NFKBIA,CEBPB,NFKB2,NFKBIB,MAPK11	138	0.128529		405	0.382825		26/32 (81%)	NFKBIA,LCN2,IL6,CEBPB,NFKBIB,MAPK12	381	0.31842
Glucose and Glucose-1-phosphate Degradation	318	0.0851138		6/9 (67%)	HK2,PGM2L1,PGM1	176	0.172982		509	1		8/9 (89%)	HK2	495	1
NAD Phosphorylation and Dephosphorylation	319	0.0851138		6/9 (67%)	NADK2,PXYLP1,ACPP	353	0.548277
Pentose Phosphate Pathway	320	0.0851138		6/9 (67%)	TKT,TALDO1,G6PD	73	0.0346737		520	1		8/9 (89%)	TKTL2	506	1
Role of JAK1 and JAK3 in Î³c Cytokine Signaling	321	0.0912011		59/72 (82%)	RAP2B,PIK3C2B,STAT6,SOCS1,PTK2B,PIK3R1,IL15,PIK3R3,IL7R,GAB1,SYK,SH2B2,IRS2	161	0.151705		423	0.451856		60/72 (83%)	PIK3R3,FGFR3,RRAS2,IL2,SYK,IL15,MRAS,PIK3CB,PIK3CD,IRS2,KRAS,STAT3	491	1
Epoxysqualene Biosynthesis	69	0.0147911		0/2 (0%)	FDFT1,SQLE	62	0.00707946		69	0.0245471		0/2 (0%)	FDFT1,SQLE	347	0.2208
Vitamin-C Transport	323	0.0977237		11/15 (73%)	SLC2A1,SLC2A4,TXNRD1,TXNRD3	136	0.127644		361	0.196336		11/15 (73%)	SLC2A1,TXNRD2,SLC2A4,GSTO1	313	0.0891251
Unfolded protein response	62	0.00549541		37/50 (74%)	HSPA8,PPARG,DDIT3,ERN1,HSPH1,HSPA9,ATF4,ATF6,CEBPB,DNAJB9,NFE2L2,CEBPG,BCL2	23	0.000194984		25	0.00295121		34/50 (68%)	CALR,DDIT3,INSIG1,HSPA1A/HSPA1B,HSPA9,CEBPB,HSPA5,HSPA2,SEL1L,SYVN1,HSP90B1,PDIA6,SREBF1,MBTPS1,ERO1B,NFE2L2	14	0.00138038
Cancer Drug Resistance By Drug Efflux	325	0.102094		43/53 (81%)	TP53,mir-154,RAP2B,PIK3R3,ABCB1,FOXO6,ABCC1,PIK3R1,MDM2,mir-27	103	0.0758578		389	0.30903		43/53 (81%)	mir-154,PIK3R3,BRAF,RRAS2,MRAS,PIK3CB,MDM2,PIK3CD,KRAS,PTGS2	366	0.277332
Role of Oct4 in Mammalian Embryonic Stem Cell Pluripotency	326	0.104232		32/40 (80%)	TP53,NR6A1,PCGF6,ETS2,CCNF,RARA,TDRD7,BRCA1	130	0.11749		486	1		36/40 (90%)	CCNF,NR2F2,TDRD7,BRCA1	464	1
IL-10 Signaling	327	0.106414		55/67 (82%)	IL33,NFKBID,HMOX1,MAP3K14,FOS,NFKBIA,BLVRB,IL1B,MAP2K3,NFKB2,NFKBIB,MAPK11	193	0.202302		397	0.350752		55/67 (82%)	IL33,NFKBIA,BLVRA,FCGR2A,BLVRB,IL1B,IL6,LBP,STAT3,NFKBIB,MAPK12,FCGR2B	364	0.25527
Xenobiotic Metabolism Signaling	68	0.0120226		214/258 (83%)	RAP2B,CHST4,GSTM5,PIK3R1,MAF,GSTA5,GCLC,MAP3K4,MAPK11,SOD3,CHST2,HMOX1,UST,ALDH1A3,PPM1L,Gsta1,Sult1c2 (includes others),IRS2,NFE2L2,ALDH3A1,MAP3K9,PIK3C2B,MAP3K14,ABCB1,MGST1,CYP1A1,MGMT,NQO1,ALDH8A1,NFKB2,CYP1B1,PIK3R3,FTL,GAB1,MGST2,PPP2R3A,CAT,IL1B,ALDH18A1,MAP2K3,MAP2K5,GSTP1,PPARGC1A,MAOA	71	0.0295121		65	0.0134896		204/258 (79%)	CAMK1,CAMK1D,KRAS,IL6,CHST15,CYP2C19,FGFR3,HS6ST1,ALDH1A1,GSTM2,MRAS,HS3ST1,IRS2,PRKD1,AHR,GSTK1,MAP3K9,MGST1,MAPK12,PIK3R3,ANKRA2,ALDH1A2,ALDH18A1,PRKCH,PIK3CD,CYP2B6,RXRA,MGST3,HS2ST1,FMO5,HSP90B1,UST,NFE2L2,PRKCA,GSTM1,CYP1A1,MGMT,MAP3K1,CHST12,CYP1B1,GSTO1,AIP,AHRR,RRAS2,MGST2,ALDH1L2,CAT,IL1B,PIK3CB,PPP2R5E,NRIP1,MAP3K3,PRKCB,MAOA	68	0.0389045
Germ Cell-Sertoli Cell Junction Signaling	74	0.0186209		132/161 (82%)	RAP2B,PIK3R1,MAP3K4,TUBB,RHOH,TUBB2B,ITGA3,RHOT1,TGFB2,IRS2,ACTC1,ACTA1,ACTN1,MAP3K9,MAP3K14,PIK3C2B,TUBB3,TNFRSF1A,ACTN2,TUBA4A,ITGA6,PIK3R3,TUBA1A,PAK3,GAB1,MAPK10,ZYX,MAP2K3,ACTN4	67	0.0165959		67	0.0147911		125/161 (78%)	KRAS,TUBB,FGFR3,PAK1,ITGA3,RHOB,CFL2,SORBS1,MRAS,IRS2,ACTG2,ACTA1,ACTN1,RND2,MAP3K9,TUBB3,TUBB4B,TNFRSF1A,ACTB,ACTN2,MAP3K1,TUBB2A,TUBG1,GSN,MAPK12,PIK3R3,RRAS2,PAK3,TUBB6,RND3,TGFB3,PIK3CD,PIK3CB,ACTN4,ACTG1,MAP3K3	56	0.0120226
Glycine Betaine Degradation	330	0.111429		7/10 (70%)	DMGDH,SHMT1,SHMT2	81	0.0457088		433	0.477529		8/10 (80%)	PIPOX,SHMT1	385	0.33037
Hereditary Breast Cancer Signaling	304	0.0501187		116/140 (83%)	RAP2B,TP53,PIK3C2B,PIK3R1,HDAC1,BARD1,CDK6,Ubb,POLR2H,RPA1,CDK1,CCNB1,RAD51,PIK3R3,MSH2,GADD45A,GAB1,SMARCA2,CDKN1A,E2F1,ATR,IRS2,BRCA1,HLTF	108	0.0812831		62	0.00870964		107/140 (76%)	GADD45B,DPF1,GADD45G,BARD1,KRAS,CHEK1,RAD51,HDAC6,FGFR3,FANCD2,HDAC11,RFC2,MRAS,IRS2,BRCA1,ACTB,TUBG1,HDAC1,CDK6,RPA1,RFC5,CDK1,CCNB1,PIK3R3,RRAS2,MSH2,RFC4,H2AFX,E2F1,PIK3CD,PIK3CB,ACTL6B,FANCA	61	0.0204174
Serotonin and Melatonin Biosynthesis	331	0.114551		3/5 (60%)	DDC,ASMT	283	0.357273		457	0.571479		4/5 (80%)	AANAT	0	0
Folate Polyglutamylation	333	0.114551		3/5 (60%)	SHMT1,SHMT2	93	0.060256		464	0.571479		4/5 (80%)	SHMT1	421	0.463447
Breast Cancer Regulation by Stathmin1	306	0.0616595		162/193 (84%)	RAP2B,ARHGEF7,PIK3R1,GNG13,PPP1R3A,E2F3,TUBB,TUBB2B,GNB3,SOS1,PPM1L,ARHGEF2,IRS2,E2F8,TP53,PIK3C2B,TUBB3,CCNE2,TUBA4A,ARHGEF17,CDK1,PIK3R3,PPP1R3D,CCNE1,PLCB4,TUBA1A,GAB1,PPP2R3A,E2F7,E2F1,CDKN1A	91	0.0588844		63	0.00891251		150/193 (78%)	CAMK1,Calm1 (includes others),CAMK1D,PPP1R3C,ARHGEF7,GNG13,KRAS,TUBB,E2F3,PPP1R14B,STMN1,FGFR3,PAK1,GNB3,MRAS,IRS2,GNA13,PRKD1,E2F8,PRKCA,CCNE2,TUBB3,TUBB4B,TUBG1,TUBB2A,PPP1R11,ITPR1,CDK1,GNG10,PIK3R3,GNAI2,PPP1R3D,CCNE1,RRAS2,PRKAR2B,TUBB6,E2F7,E2F1,PIK3CB,PIK3CD,PRKCH,PPP2R5E,PRKCB	19	0.0030903
Polyamine Regulation in Colon Cancer	335	0.119124		17/22 (77%)	PPARG,MYC,MAX,SAT1,ODC1	72	0.0331131		424	0.457088		18/22 (82%)	PSME1,SAT1,SAT2,KRAS	362	0.25293
Parkinson's Signaling	336	0.119674		12/16 (75%)	PRKN,SNCAIP,MAPK11,SNCA	301	0.397192		430	0.466659		13/16 (81%)	SEPT5,MAPK12,SNCA	520	1
Acetyl-CoA Biosynthesis III (from Citrate)	337	0.121339		0/1 (0%)	ACLY	111	0.0851138		348	0.155955		0/1 (0%)	ACLY	322	0.11722
Sorbitol Degradation I	338	0.121339		0/1 (0%)	SORD	112	0.0851138		350	0.155955		0/1 (0%)	SORD	324	0.11722
Asparagine Biosynthesis I	339	0.121339		0/1 (0%)	ASNS	113	0.0851138
Lanosterol Biosynthesis	340	0.121339		0/1 (0%)	LSS	114	0.0851138		352	0.155955		0/1 (0%)	LSS	326	0.11722
Sulfite Oxidation IV	341	0.121339		0/1 (0%)	SUOX	115	0.0851138
Altered T Cell and B Cell Signaling in Rheumatoid Arthritis	342	0.125893		63/76 (83%)	MAP3K14,IL12A,HLA-A,RELB,IL15,NFKB2,TNFRSF17,IL33,TLR2,CD28,CD80,IL1B,IL23A	328	0.464515		323	0.0758578		59/76 (78%)	SLAMF1,IL12A,HLA-A,RELB,IL15,IL22,IL6,TNFRSF17,IL33,TLR5,IL2,TLR7,FCER1G,Tlr13,IL1B,HLA-DOB,TLR3	473	1
Hepatic Cholestasis	343	0.126474		125/148 (84%)	ABCB1,MAP3K14,LIF,IL12A,SLC10A1,TJP2,MYD88,TNFRSF1A,CNTF,MAP3K4,NFKB2,IL33,NFKBID,NFKBIA,SLCO3A1,PPRC1,ABCC1,RARA,MAPK10,TGFB2,IL1B,NFKBIB,IRAK2	371	1		363	0.21677		121/148 (82%)	PPARA,IL12A,CNTF,IL6,NFKBIA,NR0B2,IL2,PPRC1,LBP,NFKBIB,PRKD1,PRKCA,CYP27A1,TNFRSF1A,MYD88,IRAK3,MAPK12,IL33,PRKAR2B,SREBF1,TGFB3,IL1B,PRKCH,RXRA,IL11,PRKCB,IRAK2	343	0.205116
Acyl-CoA Hydrolysis	344	0.139959		8/11 (73%)	ACOT2,ACOT7,THEM4	92	0.0588844		513	1		10/11 (91%)	ACOT7	500	1
Semaphorin Signaling in Neurons	345	0.145546		41/50 (82%)	DPYSL2,FYN,PLXNA1,RND1,PAK3,RHOT1,DPYSL3,PLXNB1,RHOH	135	0.125893		373	0.246604		40/50 (80%)	RND2,CRMP1,PLXNA1,PAK1,RND1,PAK3,CFL2,RND3,RHOB,DPYSL3	356	0.226464
Pentose Phosphate Pathway (Non-oxidative Branch)	346	0.158489		4/6 (67%)	TKT,TALDO1	116	0.0851138		470	0.638263		5/6 (83%)	TKTL2	430	0.526017
Inositol Pyrophosphates Biosynthesis	347	0.158489		4/6 (67%)	IPMK,PPIP5K1	308	0.41115
Ephrin A Signaling	348	0.159221		48/58 (83%)	EPHA7,PIK3R3,PIK3C2B,FYN,GAB1,PIK3R1,EPHA1,EFNA3,IRS2,EFNA1	85	0.0537032		418	0.419759		48/58 (83%)	EPHA7,PIK3R3,FGFR3,PAK1,CFL2,VAV1,PIK3CB,PIK3CD,IRS2,EFNA1	493	1
HIF1Î± Signaling	322	0.0933254		95/114 (83%)	RAP2B,TP53,PIK3C2B,SLC2A1,PIK3R1,MMP15,VEGFC,MDM2,MAPK11,SLC2A4,PDGFC,PIK3R3,VEGFA,GAB1,MAPK10,EGLN3,IRS2,Ldha/RGD1562690,MMP9	87	0.0562341		61	0.00851138		86/114 (75%)	MMP15,VEGFB,KRAS,HIF1A,PDGFC,LDHC,FGFR3,VEGFA,EDN1,MRAS,EGLN3,VEGFD,IRS2,APEX1,EGLN2,SLC2A1,MMP10,MDM2,MAPK12,SLC2A4,PIK3R3,MMP23B,EGLN1,RRAS2,PIK3CD,PIK3CB,MMP9,VHL	335	0.177011
IL-4 Signaling	350	0.164437		73/87 (84%)	RAP2B,SOCS1,PIK3C2B,STAT6,IL13RA1,HLA-A,PIK3R1,HMGA1,PIK3R3,INPP5J,GAB1,SOS1,IRS2,NR3C2	126	0.11508		546	1		75/87 (86%)	PIK3R3,FGFR3,PTPN6,RRAS2,HLA-A,INPP5B,MRAS,HLA-DOB,PIK3CB,PIK3CD,IRS2,KRAS	525	1
Role of Hypercytokinemia/hyperchemokinemia in the Pathogenesis of Influenza	324	0.100231		21/27 (78%)	IL33,CXCL10,IL12A,IL15,IL1B,IFNA14	428	1		79	0.0489779		19/27 (70%)	IL33,CXCL10,IL12A,IL15,IL1B,IFNA4,IL6,CCL5	391	0.391742
Epithelial Adherens Junction Signaling	313	0.0758578		110/132 (83%)	RAP2B,MYH10,TUBB3,LMO7,ACTN2,ACVR1,TUBA4A,MYH7,WASF1,TUBB,MYH7B,TUBB2B,MAGI1,TUBA1A,TGFB2,MYH3,ZYX,ACTN4,ACTC1,ACTA1,MYL3,ACTN1	119	0.0912011		72	0.0331131		103/132 (78%)	MYH10,MYH9,TGFBR3,ARPC5,KRAS,TUBB,MYH7B,SORBS1,MRAS,ACTG2,ACTA1,ACTN1,TUBB3,LMO7,TUBB4B,ACTB,ACTN2,TUBB2A,TUBG1,TCF7L1,MYL9,RRAS2,TUBB6,WAS,MYH3,SSX2IP,LEF1,ACTN4,ACTG1	60	0.0186209
Role of JAK family kinases in IL-6-type Cytokine Signaling	353	0.178649		20/25 (80%)	IL6ST,SOCS1,MAPK10,OSMR,MAPK11	162	0.155597		507	1		22/25 (88%)	IL6,STAT3,MAPK12	490	1
Eicosanoid Signaling	354	0.18578		50/60 (83%)	PTGIS,PLBD1,PNPLA8,PTGFR,LTA4H,PTGER3,CYSLTR1,PTGER2,PLA2G7,PTGER4	141	0.130918		206	0.133352	0.82	47/60 (78%)	AKR1C3,ABHD3,PTGS1,TBXA2R,PTGDS,PLA2G2A,PTGES2,PLA2G4B,PNPLA3,HPGDS,PTGS2,PTGER4,PAFAH1B3	195	0.266073	1.342
Role of PKR in Interferon Induction and Antiviral Response	355	0.187499		32/39 (82%)	TP53,NFKBID,NFKBIA,TNFRSF1A,MAP2K3,NFKB2,NFKBIB	210	0.230144		476	1		33/39 (85%)	NFKBIA,TNFRSF1A,APAF1,TLR3,NFKBIB,FCGR1A	423	0.487528
Endoplasmic Reticulum Stress Pathway	356	0.191426		15/19 (79%)	DDIT3,ERN1,ATF4,ATF6	101	0.0707946		353	0.163305		14/19 (74%)	CALR,HSP90B1,DDIT3,MBTPS1,HSPA5	302	0.0630957
Clathrin-mediated Endocytosis Signaling	357	0.192309		160/187 (86%)	STON2,EPHB2,PIK3R1,Ubb,PDGFC,VEGFA,ARRB1,IGF1,AMPH,DAB2,IRS2,ACTC1,FGF7,ACTA1,ITGB5,PIK3C2B,FGF16,VEGFC,MDM2,HIP1,HSPA8,PIK3R3,FGF21,LDLR,GAB1,PIP5K1C,FGF5	169	0.16293		322	0.0724436		150/187 (80%)	APOE,EPS15,F2R,CLTB,ARPC5,VEGFB,ITGB8,PDGFC,FGFR3,VEGFA,LYZ,FGF10,RAB11B,AMPH,FGF12,DAB2,VEGFD,IRS2,ACTG2,LDLRAP1,FGF7,ACTA1,ITGB5,FGF9,ACTB,MDM2,PCYOX1,PIK3R3,ITGB2,LDLR,PIP5K1C,TFRC,PIK3CD,PIK3CB,PDGFD,ACTG1,FGF5	303	0.0691831
HER-2 Signaling in Breast Cancer	358	0.197697		76/90 (84%)	RAP2B,TP53,PIK3C2B,CCNE2,PIK3R1,CDK6,MDM2,PIK3R3,CCNE1,GAB1,SOS1,CDKN1A,IRS2,ITGB5	148	0.136773		318	0.0616595		70/90 (78%)	CCNE2,CDK6,MDM2,KRAS,ITGB8,FGFR3,PIK3R3,NRG1,ITGB2,CCNE1,RRAS2,MRAS,PRKCH,PIK3CD,IRS2,PIK3CB,PRKD1,ITGB5,PRKCB,PRKCA	300	0.057544
Regulation of IL-2 Expression in Activated and Anergic T Lymphocytes	359	0.201837		70/83 (84%)	RAP2B,FYN,CD28,FOS,NFKBID,NFKBIA,CD80,SOS1,TGFB2,MAPK10,NFKB2,MALT1,NFKBIB	304	0.402717		496	1		72/83 (87%)	NFKBIA,RRAS2,Calm1 (includes others),IL2,MAP3K1,MRAS,TGFB3,VAV1,KRAS,NFKBIB,MAPK12	475	1
Circadian Rhythm Signaling	360	0.204174		27/33 (82%)	PER3,NR1D1,BHLHE40,ATF4,CREB5,GRINA	86	0.0549541		473	1		29/33 (88%)	ADCYAP1R1,NR1D1,BHLHE40,CRY1	449	1
BER pathway	352	0.170608		9/12 (75%)	LIG1,POLE,LIG3	236	0.269153		329	0.103753		8/12 (67%)	PCNA,PNKP,POLE,APEX1	71	0.042658
Thioredoxin Pathway	362	0.204644		5/7 (71%)	TXNRD1,TXNRD3	326	0.461318		517	1		6/7 (86%)	TXNRD2	440	0.582103
Hepatic Fibrosis / Hepatic Stellate Cell Activation	328	0.108143		141/167 (84%)	COL8A2,MYH10,CTGF,COL4A3,MYH7B,PDGFC,COL6A6,BCL2,VEGFA,IGF1,TGFB2,MYL3,TIMP2,EDNRB,TNFRSF1A,COL12A1,FLT4,VEGFC,MYH7,NFKB2,COL13A1,TGFA,MYH3,IL1B,MMP9,COL3A1	278	0.336512		75	0.0389045		132/167 (79%)	MYH10,IGFBP4,ICAM1,MYH9,CTGF,LHX2,VEGFB,IL6,CCL5,PDGFC,MYH7B,COL5A1,COL1A2,VEGFA,EDN1,VEGFD,LBP,TIMP2,COL5A2,COL6A2,TNFRSF1A,COL12A1,IGFBP5,COL4A3BP,MYL9,COL1A1,COL5A3,COL6A3,MYH3,TGFB3,IL1B,COL11A1,PDGFD,MMP9,COL3A1	298	0.0512861
T Helper Cell Differentiation	364	0.213796		52/62 (84%)	IL6ST,STAT4,STAT6,CD28,IL12A,CD80,TNFRSF1A,HLA-A,FOXP3,BCL6	157	0.149968		484	1		53/62 (85%)	IL12A,TNFRSF1A,HLA-A,IL2,FCER1G,HLA-DOB,IL6,STAT3,BCL6	460	1
Tight Junction Signaling	365	0.218273		130/152 (86%)	MYH10,TJP2,TNFRSF1A,HSF1,MYH7,NFKB2,MYH7B,EPB41,FOS,CLDN5,CLDN12,PPP2R3A,PPM1L,CGN,MYH3,TGFB2,ARHGEF2,SPTAN1,ACTC1,ACTA1,MYL3,NAPB	199	0.213304		474	1		133/152 (88%)	MYH10,MYH9,YKT6,TNFRSF1A,ACTB,JAM2,MYH7B,MYL9,MPDZ,PRKAR2B,CGN,TGFB3,MYH3,SPTAN1,ACTG2,STX4,PPP2R5E,ACTG1,ACTA1	451	1
Phosphatidylethanolamine Biosynthesis II	361	0.204644		5/7 (71%)	SELENOI,CHKB	125	0.11272		326	0.0812831		4/7 (57%)	PCYT2,CHKA,CHKB	69	0.0389045
Erythropoietin Signaling	367	0.226464		72/85 (85%)	RAP2B,PIK3C2B,SOCS1,PIK3R1,NFKB2,PIK3R3,NFKBID,FOS,NFKBIA,GAB1,SOS1,IRS2,NFKBIB	179	0.179061		396	0.345144		70/85 (82%)	PTPN6,KRAS,FGFR3,PIK3R3,RRAS2,NFKBIA,MRAS,PRKCH,IRS2,PIK3CB,PIK3CD,NFKBIB,PRKD1,PRKCA,PRKCB	370	0.290402
Communication between Innate and Adaptive Immune Cells	334	0.114551		50/61 (82%)	IL33,TLR2,CXCL10,CD28,IL12A,CD80,HLA-A,IL15,IL1B,Ccl9,TNFRSF17	227	0.254683		29	0.00446684		43/61 (70%)	IL12A,HLA-A,CD4,IL15,CCL5,IL6,Ccl9,TNFRSF17,IL33,CXCL10,TLR5,IL2,CCL3L3,TLR7,FCER1G,Tlr13,IL1B,TLR3	316	0.0954993
Galactose Degradation I (Leloir Pathway)	332	0.114551		3/5 (60%)	GALK1,GALM	0	0		71	0.0295121		2/5 (40%)	GALK2,GALT,GALM	57	0.0134896
1,25-dihydroxyvitamin D3 Biosynthesis	370	0.228034		1/2 (50%)	POR	166	0.161808		377	0.28774		1/2 (50%)	POR	348	0.2208
Factors Promoting Cardiogenesis in Vertebrates	349	0.164437		73/87 (84%)	TBX5,CCNE2,SMAD9,ACVR1,MYH7,NKX2-5,CCNE1,FZD4,Bmp8b,Bmpr1b,TGFB2,BMP7,NPPA,FZD2	318	0.456037		77	0.0446684		67/87 (77%)	CCNE2,BMP4,WNT3,SMAD9,TGFBR3,CDC6,TCF7L1,CCNE1,FZD4,BMPR1A,TGFB3,SMO,BMP7,PRKCH,LEF1,DKK1,FZD2,PRKD1,PRKCB,PRKCA	62	0.0229087
D-glucuronate Degradation I	372	0.228034		1/2 (50%)	CRYL1	167	0.161808
Spermidine Biosynthesis I	373	0.228034		1/2 (50%)	SRM	0	0
Glycine Degradation (Creatine Biosynthesis)	374	0.228034		1/2 (50%)	GAMT	0	0
GDP-L-fucose Biosynthesis I (from GDP-D-mannose)	375	0.228034		1/2 (50%)	GMDS	0	0
Taurine Biosynthesis	371	0.228034		1/2 (50%)	CSAD	0	0		378	0.28774		1/2 (50%)	CSAD	0	0
Graft-versus-Host Disease Signaling	377	0.245471		29/35 (83%)	IL33,CD28,CD80,GZMB,HLA-A,IL1B	357	0.576766		386	0.300608		28/35 (80%)	IL33,HLA-A,IL2,FCER1G,HLA-DOB,IL1B,IL6	393	0.391742
Role of Lipids/Lipid Rafts in the Pathogenesis of Influenza	378	0.251768		6/8 (75%)	FDPS,IFNA14	338	0.506991		400	0.362243		6/8 (75%)	FDPS,IFNA4	443	0.630957
Docosahexaenoic Acid (DHA) Signaling	379	0.255859		42/50 (84%)	PIK3R3,PIK3C2B,GAB1,PIK3R1,IL1B,IRS2,PNPLA2,BCL2	134	0.125893		372	0.246604		40/50 (80%)	PIK3R3,FGFR3,SERPINF1,APAF1,IL1B,PIK3CB,PIK3CD,IRS2,PNPLA2,APP	355	0.226464
CTLA4 Signaling in Cytotoxic T Lymphocytes	380	0.266073		75/88 (85%)	PIK3C2B,FYN,HLA-A,PIK3R1,AP1S3,PIK3R3,CD28,CD80,GAB1,PPP2R3A,SYK,PPM1L,IRS2	271	0.325087		481	1		75/88 (85%)	PIK3R3,FGFR3,PTPN6,HLA-A,SYK,CLTB,AP1S3,FCER1G,PIK3CD,PIK3CB,IRS2,PPP2R5E,LCP2	457	1
Role of Cytokines in Mediating Communication between Immune Cells	381	0.266686		30/36 (83%)	IL33,IL12A,IL15,IL1B,IL23A,IFNA14	393	1		357	0.189671		28/36 (78%)	IL33,IL12A,IL2,IL15,IL1B,IL22,IFNA4,IL6	462	1
MSP-RON Signaling Pathway	382	0.275423		56/66 (85%)	TLR2,PIK3R3,PIK3C2B,IL12A,GAB1,PIK3R1,IRS2,KLK12,ACTC1,ACTA1	189	0.191426		345	0.139637		52/66 (79%)	F11,PIK3R3,FGFR3,ITGB2,CSF2RB,IL12A,ITGAM,ACTB,PIK3CD,PIK3CB,IRS2,ACTG2,ACTG1,ACTA1	333	0.144544
Isoleucine Degradation I	376	0.236592		11/14 (79%)	BCAT1,HADHB,HADHA	124	0.108643		511	1		12/14 (86%)	ACAT2,HADHB	0	0
nNOS Signaling in Skeletal Muscle Cells	384	0.288403		31/37 (84%)	CACNA1G,RYR2,SNTB1,RYR3,CACNA1H,DAG1	443	1		454	0.528445		31/37 (84%)	SNTB2,CACNA2D2,Calm1 (includes others),CACNA2D1,RYR3,DAG1	492	1
Role of RIG1-like Receptors in Antiviral Innate Immunity	385	0.295801		25/30 (83%)	NFKBID,NFKBIA,NFKB2,NFKBIB,IFNA14	382	1		475	1		27/30 (90%)	NFKBIA,IFNA4,NFKBIB	452	1
Role of JAK2 in Hormone-like Cytokine Signaling	386	0.295801		25/30 (83%)	SOCS1,SH2B2,SOCS6,IRS2,HLTF	224	0.244906		506	1		26/30 (87%)	PTPN6,SOCS6,IRS2,STAT3	489	1
IL-17A Signaling in Gastric Cells	387	0.301995		19/23 (83%)	CXCL10,FOS,MAPK10,MAPK11	262	0.306902		450	0.493174		19/23 (83%)	CXCL10,CXCL11,CCL5,MAPK12	486	1
Glutaryl-CoA Degradation	388	0.305492		13/16 (81%)	HACD1,HADHB,HADHA	153	0.147911		427	0.466659		13/16 (81%)	ACAT2,HADHB,HACD2	497	1
Methylglyoxal Degradation III	389	0.305492		13/16 (81%)	AKR7A3,AKR1B1,AKR1B10	154	0.147911		429	0.466659		13/16 (81%)	Akr1b10,CYP4A22,AKR1C3	513	1
Adipogenesis pathway	351	0.168267		105/124 (85%)	PPARG,TP53,SAP18,DDIT3,SMAD9,TNFRSF1A,HDAC1,PPIP5K1,SENP2,CEBPB,SLC2A4,EGR2,FZD4,KDM1A,Bmpr1b,GTF2H1,BMP7,TBL1XR1,FZD2	226	0.247742		76	0.042658		97/124 (78%)	BMP4,SMAD9,DDIT3,TNFRSF1A,NR2F2,HDAC1,CEBPB,HIF1A,SLC2A4,HDAC6,FGFR3,ZNF423,FZD4,SIRT2,LPIN1,BMPR1A,SREBF1,GTF2H4,EZH2,HDAC11,AGPAT2,LPL,SMO,GTF2H1,BMP7,TBL1XR1,FZD2	65	0.0301995
Role of Osteoblasts, Osteoclasts and Chondrocytes in Rheumatoid Arthritis	391	0.317687		195/225 (87%)	FRZB,PTK2B,PIK3R1,BCL2,ITGA3,NFKBIA,IGF1,RUNX2,Bmpr1b,WNT7B,IRS2,NFKBIB,ALPL,FZD2,MAP3K14,PIK3C2B,SMAD9,TNFRSF1A,IL33,PIK3R3,FOS,NFKBID,FZD4,GAB1,Bmp8b,MAPK10,IL1B,MAP2K3,BMP7,SFRP1	419	1		493	1		192/225 (85%)	Calm1 (includes others),BMP4,WNT3,IL6,FGFR3,ITGA3,NFKBIA,BMPR1A,WNT7B,SMO,IRS2,NFKBIB,FZD2,SMAD9,TNFRSF1A,DLX5,WNT2B,SMAD6,TCF7L1,GSN,MAPK12,CSF1R,IL33,PIK3R3,COL1A1,FZD4,IL1B,LEF1,PIK3CB,PIK3CD,BMP7,DKK1,IL11	472	1
Protein Ubiquitination Pathway	392	0.31842		209/241 (87%)	HSPB3,USP12,DNAJC17,USP45,DNAJB4,HLA-A,HSPB2,HSPB8,Ubb,DNAJB2,UBE2O,USO1,USP10,PRKN,DNAJB1,NEDD4L,BRCA1,DNAJC9,UBE4B,HSPH1,USP36,HSPA9,MDM2,DNAJB9,UBE2D1,UBE2T,HSPA8,DNAJC21,PSMD11,UBE2J1,UBA1,HSPB1	255	0.300608		544	1		211/241 (88%)	HSPB3,USP24,CDC20,HLA-A,DNAJC12,HSPA1A/HSPA1B,CDC23,DNAJC10,PSMB8,HSPA5,ANAPC1,SACS,HSP90B1,UBE2U,USP42,DNAJC30,BRCA1,DNAJC22,HSPB6,DNAJC27,HSPA9,MDM2,USP33,HSPA2,UBE2T,PSME1,DNAJB11,HSPA13,VHL,UBE2C	523	1
Diphthamide Biosynthesis	393	0.321366		2/3 (67%)	DPH6	211	0.232809
Pentose Phosphate Pathway (Oxidative Branch)	394	0.321366		2/3 (67%)	G6PD	212	0.232809
Catecholamine Biosynthesis	395	0.321366		2/3 (67%)	DDC	0	0
Tetrahydrobiopterin Biosynthesis I	396	0.321366		2/3 (67%)	GCH1	213	0.232809
Methionine Salvage II (Mammalian)	397	0.321366		2/3 (67%)	MTR	214	0.232809
Inosine-5'-phosphate Biosynthesis II	398	0.321366		2/3 (67%)	PAICS	215	0.232809
Glycerol-3-phosphate Shuttle	399	0.321366		2/3 (67%)	GPD1	0	0
Melatonin Degradation II	400	0.321366		2/3 (67%)	MAOA	216	0.232809		413	0.399025		2/3 (67%)	MAOA	376	0.311889
1D-myo-inositol Hexakisphosphate Biosynthesis V (from Ins(1,3,4)P3)	401	0.321366		2/3 (67%)	IPMK	217	0.232809
Tetrahydrobiopterin Biosynthesis II	402	0.321366		2/3 (67%)	GCH1	218	0.232809
N-acetylglucosamine Degradation II	403	0.321366		2/3 (67%)	NAGK	219	0.232809		321	0.0660693		1/3 (33%)	NAGK,AMDHD2	378	0.311889
IL-15 Signaling	404	0.328852		66/77 (86%)	RAP2B,PIK3R3,PIK3C2B,STAT6,GAB1,PIK3R1,SYK,IL15,IRS2,NFKB2,MAPK11	269	0.32434		422	0.42658		64/77 (83%)	IL15,KRAS,IL6,STAT3,MAPK12,FGFR3,PIK3R3,RRAS2,SYK,MRAS,PIK3CD,IRS2,PIK3CB	461	1
IL-17 Signaling	405	0.33266		73/85 (86%)	RAP2B,CXCL10,PIK3R3,PIK3C2B,MAP3K14,GAB1,PIK3R1,MAPK10,MAP2K3,IRS2,CEBPB,MAPK11	180	0.179061		425	0.459198		71/85 (84%)	CXCL11,KRAS,CEBPB,IL6,MAPK12,FGFR3,PIK3R3,CXCL10,RRAS2,MRAS,IRS2,PIK3CB,PIK3CD,PTGS2	455	1
Inflammasome pathway	406	0.340408		14/17 (82%)	MYD88,IL1B,NFKB2	510	1		452	0.509331		14/17 (82%)	MYD88,IL1B,NEK7	383	0.320627
Leukotriene Biosynthesis	407	0.346737		8/10 (80%)	LTA4H,MGST2	198	0.204644		432	0.477529		8/10 (80%)	MGST2,MGST3	384	0.33037
Nur77 Signaling in T Lymphocytes	408	0.363078		41/48 (85%)	CD28,CD80,HLA-A,HDAC1,NR4A1,MAP2K5,BCL2	206	0.216272		394	0.33037		39/48 (81%)	Calm1 (includes others),HLA-A,HDAC1,FCER1G,NR4A1,APAF1,HLA-DOB,RXRA,MAP3K3	341	0.194089
FAK Signaling	368	0.22751		85/100 (85%)	RAP2B,PIK3C2B,FYN,ARHGEF7,PIK3R1,PIK3R3,ITGA3,TLN2,GAB1,PAK3,SOS1,IRS2,TNS1,ACTC1,ACTA1	105	0.0776247		73	0.0331131		77/100 (77%)	CAPN6,ACTB,ARHGEF7,HMMR,KRAS,TLN1,FGFR3,PIK3R3,ITGA3,PAK1,RRAS2,TLN2,PAK3,WAS,MRAS,CAPN2,PIK3CD,PIK3CB,CAPN9,IRS2,ACTG2,ACTG1,ACTA1	327	0.12106
Role of MAPK Signaling in the Pathogenesis of Influenza	410	0.374973		62/72 (86%)	PLBD1,RAP2B,PNPLA8,CXCL10,MAPK10,MAP2K3,MAPK11,PLA2G7,BCL2,RABGEF1	231	0.261216		393	0.32961		59/72 (82%)	CXCL10,RRAS2,ABHD3,PLA2G4B,MRAS,PNPLA3,KRAS,PTGS2,CCL5,MAPK12,PLA2G2A,PAFAH1B3,PRKCA	478	1
Antiproliferative Role of TOB in T Cell Signaling	411	0.389045		22/26 (85%)	CCNA2,CCNE1,CCNE2,TGFB2	174	0.172584		406	0.382825		21/26 (81%)	CCNA2,CCNE1,CCNE2,IL2,TGFB3	387	0.363078
Hematopoiesis from Multipotent Stem Cells	412	0.392645		9/11 (82%)	KITLG,IL15	362	0.620869		368	0.239883		8/11 (73%)	KITLG,IL2,IL15	389	0.374973
Arsenate Detoxification I (Glutaredoxin)	413	0.403645		3/4 (75%)	AS3MT	0	0		435	0.493174		3/4 (75%)	GSTO1	394	0.392645
Uracil Degradation II (Reductive)	414	0.403645		3/4 (75%)	DPYSL2	0	0		436	0.493174		3/4 (75%)	DPYD	395	0.392645
Trehalose Degradation II (Trehalase)	415	0.403645		3/4 (75%)	HK2	246	0.297167		437	0.493174		3/4 (75%)	HK2	396	0.392645
Creatine-phosphate Biosynthesis	416	0.403645		3/4 (75%)	CKB	0	0		332	0.11749		2/4 (50%)	CKB,CKM	304	0.0707946
Pyruvate Fermentation to Lactate	417	0.403645		3/4 (75%)	Ldha/RGD1562690	247	0.297167		438	0.493174		3/4 (75%)	LDHC	397	0.392645
Dolichol and Dolichyl Phosphate Biosynthesis	369	0.228034		1/2 (50%)	DHDDS	0	0		68	0.0245471		0/2 (0%)	DOLK,DHDDS	346	0.2208
Eumelanin Biosynthesis	419	0.403645		3/4 (75%)	DDT	249	0.297167
Glutathione Redox Reactions II	420	0.403645		3/4 (75%)	GSR	250	0.297167		442	0.493174		3/4 (75%)	PDIA3	401	0.392645
Adenine and Adenosine Salvage III	421	0.403645		3/4 (75%)	ADA	0	0
Myo-inositol Biosynthesis	422	0.403645		3/4 (75%)	IMPA2	251	0.297167		443	0.493174		3/4 (75%)	ISYNA1	402	0.392645
Thymine Degradation	423	0.403645		3/4 (75%)	DPYSL2	0	0		444	0.493174		3/4 (75%)	DPYD	403	0.392645
Fatty Acid Î²-oxidation III (Unsaturated, Odd Number)	424	0.403645		3/4 (75%)	ECI2	253	0.297167		449	0.493174		3/4 (75%)	ECI1	409	0.392645
Role of Macrophages, Fibroblasts and Endothelial Cells in Rheumatoid Arthritis	425	0.404576		261/299 (87%)	IL6ST,RAP2B,SOCS1,FRZB,PIK3R1,PDGFC,CEBPG,MYC,VEGFA,NFKBIA,F2RL1,WNT7B,TRAF4,ATF4,IRS2,NFKBIB,FZD2,PIK3C2B,MAP3K14,TNFRSF1A,MYD88,IL15,VEGFC,CEBPB,CREB5,TLR2,IL33,PIK3R3,FOS,NFKBID,PLCB4,FZD4,GAB1,GNAO1,IL1B,MAP2K3,SFRP1,IRAK2	182	0.184927		390	0.31989		249/299 (83%)	WNT3,KRAS,IL6,FCGR1A,VEGFA,FGFR3,WNT7B,MRAS,VEGFD,IRS2,NFKBIB,PLCL1,FZD2,PRKD1,STAT3,PIK3R3,IL33,LEF1,PRKCH,PIK3CD,PDGFD,ICAM1,Calm1 (includes others),PDIA3,NOTUM,VEGFB,CCL5,PDGFC,NFKBIA,TLR7,SMO,TLR3,FCGR3A/FCGR3B,PRKCA,TNFRSF1A,MYD88,WNT2B,IL15,TCF7L1,IRAK3,CEBPB,FZD4,RRAS2,TLR5,Tlr13,IL1B,PIK3CB,DKK1,PRKCB,IRAK2	474	1
TR/RXR Activation	366	0.221309		78/92 (85%)	PIK3C2B,UCP2,SLC2A1,PIK3R1,MDM2,ME1,PIK3R3,KLF9,LDLR,GAB1,IRS2,TBL1XR1,SYT12,PPARGC1A	117	0.0870964		59	0.00645654		68/92 (74%)	RAB3B,GPS2,AKR1C3,SLC2A1,NCOA6,MDM2,BCL3,HIF1A,DIO2,FGFR3,PIK3R3,LDLR,COL6A3,SCARB1,SREBF1,PDE3B,ACACA,PIK3CD,IRS2,PIK3CB,TBL1XR1,RXRA,RCAN2,SYT12	15	0.00190546
Agranulocyte Adhesion and Diapedesis	383	0.284446		130/151 (86%)	MYH10,TNFRSF1A,MMP15,ITGA6,MYH7,MYH7B,Ccl9,IL33,CXCL10,ITGA3,CLDN5,CLDN12,MYH3,Podxl,IL1B,CD34,ACTC1,CX3CL1,ACTA1,MYL3,MMP9	302	0.399025		64	0.00933254		116/151 (77%)	MYH10,ICAM1,MYH9,MMP15,CCL5,Cxcl9,MYH7B,CXCL10,ITGA3,ICAM2,CCL3L3,Ccl2,Podxl,ACTG2,ACTA1,CXCL11,TNFRSF1A,PF4,ACTB,MMP10,CXCL6,Ccl9,MYL9,GNAI2,IL33,ITGB2,CXCL16,MMP23B,MYH3,IL1B,CXCL2,CX3CL1,ACTG1,MMP9,Ccl7	64	0.0281838
Thyroid Cancer Signaling	428	0.423643		37/43 (86%)	TP53,PPARG,RAP2B,MYC,BDNF,RET	245	0.296483		399	0.354813		35/43 (81%)	BRAF,RRAS2,MRAS,LEF1,KRAS,TCF7L1,RXRA,RET	390	0.390841
Axonal Guidance Signaling	390	0.309742		368/423 (87%)	DPYSL2,RAP2B,EPHB2,PIK3R1,GNG13,TUBB,NTN1,VEGFA,ITGA3,GNB3,SEMA3D,WNT7B,IRS2,FZD2,MYL3,EPHA7,PIK3C2B,TUBB3,SEMA5A,EPHA1,VEGFC,PIK3R3,SRGAP3,GAB1,Bmp8b,GNAO1,GNAL,FYN,RND1,NTN4,BDNF,ARHGEF7,PITRM1,PDGFC,TUBB2B,EPHB6,EFNB2,GLI3,IGF1,SOS1,PLXNB1,PLXNA1,C9orf3,EFNA3,TUBA4A,EFNA1,PLCB4,ADAM30,TUBA1A,FZD4,PAK3,BMP7,AFG3L2,SEMA3C,MMP9	129	0.11722		28	0.00354813		336/423 (79%)	SLIT3,BMP4,WNT3,UNC5B,ARPC5,GNG13,KRAS,TUBB,ADAMTS2,FGFR3,VEGFA,PAK1,ITGA3,GNB3,SEMA3D,CFL2,WNT7B,MRAS,ADAM23,VEGFD,IRS2,GNA13,PLXNB3,PLCL1,FZD2,PRKD1,EPHA7,PAPPA,TUBB3,ADAMTS1,SEMA5A,TUBB2A,ADAMTS9,GNG10,PIK3R3,MYL9,SRGAP3,ADAM12,PRKCH,PIK3CD,PDGFD,ADAMTS7,PLXNA3,RGS3,RND1,UNC5A,PDIA3,ARHGEF7,GNA11,SEMA6A,NOTUM,VEGFB,ABLIM1,ROBO1,PDGFC,EFNB2,GLI3,SMO,ADAM19,PFN2,ROBO2,SEMA3F,PRKCA,MYL12A,PLXNA1,…	66	0.0363078
Crosstalk between Dendritic Cells and Natural Killer Cells	409	0.371535		55/64 (86%)	CD28,TLN2,IL12A,CD80,HLA-A,IL15,NFKB2,ACTC1,ACTA1	321	0.458142		74	0.0346737		48/64 (75%)	IL12A,TYROBP,HLA-A,ACTB,IL15,TLN1,IL6,ITGAL,CSF2RB,TLN2,IL2,TLR7,ACTG2,TLR3,ACTG1,ACTA1	328	0.123595
T Cell Receptor Signaling	431	0.466659		96/110 (87%)	RAP2B,PIK3C2B,FYN,PIK3R1,MALT1,NFKB2,PIK3R3,SHB,FOS,CD28,NFKBIA,GAB1,SOS1,IRS2	270	0.325087		398	0.353997		91/110 (83%)	Calm1 (includes others),CD4,MAP3K1,KRAS,PTPRC,TEC,FGFR3,PIK3R3,BTK,SHB,PTPRH,RRAS2,NFKBIA,MRAS,PIK3CD,IRS2,PIK3CB,VAV1,LCP2	371	0.305492
Regulation of the Epithelial-Mesenchymal Transition Pathway	432	0.472063		161/184 (88%)	RAP2B,FGF16,PIK3C2B,TWIST2,JAG2,PIK3R1,EGR1,NFKB2,PIK3R3,FGF21,DVL2,FZD4,GAB1,WNT7B,SOS1,TGFB2,MAP2K3,IRS2,FZD2,FGF7,MAP2K5,MMP9,FGF5	243	0.292415		340	0.120504		149/184 (81%)	ID2,WNT3,NCSTN,PSEN2,KRAS,HIF1A,BRAF,FGFR3,PYGO1,FGF10,WNT7B,FGF12,SMO,MRAS,IRS2,FGF7,FZD2,FGF9,EGR1,WNT2B,STAT3,TCF7L1,PIK3R3,DVL2,FZD4,RRAS2,mir-192,TGFB3,PIK3CD,PIK3CB,LEF1,PDGFD,JAG1,MMP9,FGF5	360	0.243781
Chondroitin and Dermatan Biosynthesis	433	0.476431		4/5 (80%)	CHPF2	0	0
Tetrahydrofolate Salvage from 5,10-methenyltetrahydrofolate	434	0.476431		4/5 (80%)	MTHFD2	282	0.357273
CMP-N-acetylneuraminate Biosynthesis I (Eukaryotes)	435	0.476431		4/5 (80%)	NAGK	284	0.357273		458	0.571479		4/5 (80%)	NAGK	417	0.463447
NAD Salvage Pathway III	436	0.476431		4/5 (80%)	Nmnat3	285	0.357273
Pregnenolone Biosynthesis	429	0.437522		10/12 (83%)	MICAL2,MICAL3	235	0.269153		467	0.580764		10/12 (83%)	CYP4A22,MICAL3	0	0
Purine Ribonucleosides Degradation to Ribose-1-phosphate	438	0.476431		4/5 (80%)	ADA	0	0
Selenocysteine Biosynthesis II (Archaea and Eukaryotes)	437	0.476431		4/5 (80%)	SARS	286	0.357273		459	0.571479		4/5 (80%)	SARS2	0	0
Choline Biosynthesis III	440	0.479733		11/13 (85%)	HMOX1,PCYT1B	456	1		279	0.13213	-1	9/13 (69%)	NAPEPLD,PCYT1B,PLD1,PCYT1A	414	0.460257
G-Protein Coupled Receptor Signaling	441	0.500035		236/269 (88%)	RAP2B,FYN,PTK2B,PTGER3,DUSP6,PIK3R1,PDE3A,MPPE1,LAMTOR3,NFKBIA,SOS1,ATF4,IRS2,NFKBIB,PTGER4,ADRB2,SMPDL3A,PIK3C2B,GRM1,NFKB2,CREB5,S1PR3,PIK3R3,NFKBID,TULP2,PLCB4,GAB1,PTH1R,GNAO1,DUSP4,PTGER2,GNAL,ADRA1A	501	1		551	1		230/269 (86%)	NAPEPLD,RGS18,GNA11,TBXA2R,PDE4A,KRAS,MPPE1,BRAF,FGFR3,LAMTOR3,NFKBIA,PDE7B,PDE3B,RGS10,HTR7,MRAS,IRS2,PDE4D,ADORA1,NFKBIB,APEX1,PTGER4,PRKCA,ADRB2,HTR2A,SMPDL3A,RGS2,SSTR3,RGS7,STAT3,PIK3R3,GNAI2,RRAS2,PRKAR2B,LPAR1,PIK3CB,PIK3CD,DUSP4,PRKCB	424	0.49204
RAR Activation	442	0.508159		157/179 (88%)	SMAD9,RELB,NRIP2,PIK3R1,DHRS7C,NFKB2,RARG,MAPK11,PIK3R3,VEGFA,FOS,DHRS9,ALDH1A3,SMARCA2,RARA,RARB,MAPK10,TGFB2,GTF2H1,RDH5,HLTF,PPARGC1A	378	1		403	0.365595		149/179 (83%)	AKR1C3,DPF1,NR2F2,VEGFA,ALDH1A1,PRKD1,PRKCA,DHRS3,SMAD9,ACTB,RELB,MAP3K1,SMAD6,MAPK12,PIK3R3,CSF2RB,PRKAR2B,GTF2H4,ALDH1A2,TGFB3,GTF2H1,PIK3CD,PIK3CB,PRKCH,RDH5,NRIP1,ACTL6B,RXRA,REL,PRKCB	413	0.439542
Glycolysis I	443	0.509331		19/22 (86%)	ENO3,ENO2,FBP2	356	0.564937		204	0.457088	1	18/22 (82%)	ENO2,FBP1,Tpi1 (includes others),FBP2	199	0.25293	1
Colanic Acid Building Blocks Biosynthesis	444	0.519996		12/14 (86%)	GMDS,GALK1	0	0		404	0.377572		11/14 (79%)	GALK2,GALT,PMM2	345	0.2208
Autoimmune Thyroid Disease Signaling	445	0.528445		27/31 (87%)	CD28,CD80,GZMB,HLA-A	335	0.493174		489	1		27/31 (87%)	HLA-A,IL2,FCER1G,HLA-DOB	467	1
NAD Biosynthesis from 2-amino-3-carboxymuconate Semialdehyde	446	0.539511		5/6 (83%)	Nmnat3	305	0.41115		468	0.638263		5/6 (83%)	NADSYN1	429	0.526017
Proline Biosynthesis II (from Arginine)	447	0.539511		5/6 (83%)	PYCR1	306	0.41115
Arginine Degradation VI (Arginase 2 Pathway)	448	0.539511		5/6 (83%)	PYCR1	307	0.41115
Glycerol Degradation I	449	0.539511		5/6 (83%)	GPD1	0	0
UDP-N-acetyl-D-glucosamine Biosynthesis II	450	0.539511		5/6 (83%)	GFPT2	309	0.41115		471	0.638263		5/6 (83%)	GFPT2	432	0.526017
Salvage Pathways of Pyrimidine Deoxyribonucleotides	439	0.476431		4/5 (80%)	TK2	287	0.357273		461	0.571479		4/5 (80%)	TYMP	0	0
Glycoaminoglycan-protein Linkage Region Biosynthesis	452	0.539511		5/6 (83%)	B3GALT6	0	0
B Cell Development	453	0.540754		20/23 (87%)	IL7R,CD80,HLA-A	261	0.306902		495	1		20/23 (87%)	PTPRC,HLA-A,HLA-DOB	427	0.515229
Superpathway of D-myo-inositol (1,4,5)-trisphosphate Metabolism	454	0.540754		20/23 (87%)	IPMK,INPP5J,IMPA2	360	0.590201		523	1		21/23 (91%)	INPP1,INPP5B	509	1
Tryptophan Degradation III (Eukaryotic)	455	0.540754		20/23 (87%)	HACD1,HADHB,HADHA	263	0.306902		530	1		20/23 (87%)	ACAT2,HADHB,HACD2	512	1
Extrinsic Prothrombin Activation Pathway	456	0.55847		13/15 (87%)	SERPINC1,THBD	0	0		500	1		14/15 (93%)	TFPI	480	1
Ceramide Degradation	451	0.539511		5/6 (83%)	ASAH2	0	0		366	0.238232		4/6 (67%)	ACER3,ASAH2	0	0
Differential Regulation of Cytokine Production in Macrophages and T Helper Cells by IL-17A and IL-17F	458	0.55847		13/15 (87%)	IL12A,IL1B	0	0		359	0.196336		11/15 (73%)	IL12A,IL1B,IL6,CCL5	434	0.53827
Histamine Degradation	459	0.55847		13/15 (87%)	ALDH1A3,ALDH3A1	471	1		420	0.422669		12/15 (80%)	ALDH1A1,ALDH1L2,ALDH1A2	363	0.253513
Spermine and Spermidine Degradation I	418	0.403645		3/4 (75%)	SAT1	248	0.297167		66	0.0134896		1/4 (25%)	PAOX,SAT1,SAT2	54	0.00588844
IL-15 Production	461	0.570164		21/24 (88%)	PTK2B,IL15,NFKB2	390	1		483	1		22/24 (92%)	IL15,IL6	459	1
Granzyme B Signaling	462	0.594292		14/16 (88%)	GZMB,LMNB1	300	0.397192		494	1		14/16 (88%)	APAF1,LMNB1	437	0.574116
Histidine Degradation VI	460	0.55847		13/15 (87%)	MICAL2,MICAL3	289	0.365595		532	1		13/15 (87%)	CYP4A22,MICAL3	0	0
Airway Pathology in Chronic Obstructive Pulmonary Disease	464	0.595662		6/7 (86%)	MMP9	324	0.461318		479	1		6/7 (86%)	MMP9	438	0.582103
Pathogenesis of Multiple Sclerosis	465	0.595662		6/7 (86%)	CXCL10	325	0.461318		324	0.0812831		4/7 (57%)	CXCL10,CXCL11,CCL5	338	0.193642
Caveolar-mediated Endocytosis Signaling	426	0.40738		57/66 (86%)	FYN,FLNB,ITGA3,HLA-A,ITGA6,ITGA7,ACTC1,ACTA1,ITGB5	332	0.488652		31	0.0047863		47/66 (71%)	FLNB,HLA-A,ACTB,FLOT1,ITGB8,ITGAL,ITGB2,CD55,ITGA3,ITGAM,FLNA,CAV1,ACTG2,ACTG1,ITGA7,ACTA1,ITGB5,PRKCA,ITGAX	20	0.00331131
Sucrose Degradation V (Mammalian)	467	0.644169		7/8 (88%)	GALM	0	0		402	0.362243		6/8 (75%)	Tpi1 (includes others),GALM	357	0.239332
Histidine Degradation III	468	0.644169		7/8 (88%)	MTHFD2	339	0.506991
Citrulline Biosynthesis	469	0.644169		7/8 (88%)	ALDH18A1	340	0.506991		521	1		7/8 (88%)	ALDH18A1	444	0.630957
Sphingomyelin Metabolism	470	0.644169		7/8 (88%)	SMPD2	341	0.506991		535	1		7/8 (88%)	SMPD4	446	0.630957
Mineralocorticoid Biosynthesis	471	0.644169		7/8 (88%)	EBP	0	0		536	1		7/8 (88%)	EBP	447	0.630957
Glucocorticoid Receptor Signaling	472	1		268/302 (89%)	RAP2B,PRKAB2,YWHAH,PIK3R1,MAPK11,BCL2,PGR,NFKBIA,ANXA1,SOS1,TGFB2,IRS2,NFKBIB,ADRB2,PIK3C2B,MAP3K14,HSPA9,POLR2H,KRT80,CEBPB,TAF4B,HSPA8,PIK3R3,FOS,NFKBID,GAB1,SMARCA2,CDKN1A,MAPK10,GTF2H1,IL1B,NR3C2,NPPA,HLTF	333	0.489779		431	0.470977		254/302 (84%)	ICAM1,DPF1,HSPA1A/HSPA1B,KRAS,CCL5,IL6,HSPA5,FCGR1A,FGFR3,HSP90B1,NFKBIA,IL2,ANXA1,MRAS,IRS2,FKBP5,NFKBIB,ADRB2,KRT16,TAF9,ACTB,MAP3K1,HSPA9,KRT23,KRT80,CEBPB,STAT3,MAPK12,TAF7L,HSPA2,TAF9B,PIK3R3,TAF4B,KRT35,TAF6L,RRAS2,GTF2H4,TGFB3,CSN2,GTF2H1,IL1B,PIK3CB,PIK3CD,PTGS2,PLAU,KRT75,NRIP1,ACTL6B	448	1
Sphingosine and Sphingosine-1-phosphate Metabolism	466	0.644169		7/8 (88%)	ASAH2	0	0		401	0.362243		6/8 (75%)	ACER3,ASAH2	0	0
Coagulation System	474	1		30/33 (91%)	SERPINC1,THBD,PLAT	370	1		236	1	0	29/33 (88%)	F11,F2R,PLAU,TFPI	450	1
Mitochondrial Dysfunction	475	1		132/147 (90%)	UCP2,CPT1B,COX10,BACE1,LRRK2,NDUFA4L2,BCL2,GSR,CAT,MAPK10,ATPAF2,PRKN,MT-ND3,SNCA,MAOA	373	1		346	0.149624		119/147 (81%)	NDUFA9,COX10,CPT1B,ACO2,TRAK1,NCSTN,PSEN2,NDUFS1,SOD2,CPT1C,GPX4,SDHA,NDUFB4,NDUFS7,LRRK2,BACE1,NDUFAF2,MAPK12,GPX7,APP,Cox8b,NDUFS8,CAT,CYC1,TXNRD2,SNCA,MAOA,PINK1	331	0.136144
FXR/RXR Activation	476	1		96/107 (90%)	IL33,PPARG,SLC10A1,SLC51A,RARA,FETUB,MAPK10,IL1B,VLDLR,G6PC3,PPARGC1A	375	1		453	0.509331		90/107 (84%)	PPARA,APOE,CYP27A1,AHSG,SERPINF1,PCYOX1,MAPK12,IL33,SCARB1,NR0B2,SREBF1,LPL,IL1B,FBP1,PLTP,RXRA,PON3	365	0.268534
PXR/RXR Activation	477	1		52/56 (93%)	SCD,ABCB1,CYP2A6 (includes others),PPARGC1A	376	1		347	0.15417		44/56 (79%)	PPARA,SCD,GSTM1,GSTM2,ALDH1A1,PRKAR2B,NR0B2,IL6,CYP2B6,RXRA,HMGCS2,CYP2C19	321	0.114025
IL-22 Signaling	478	1		22/24 (92%)	MAPK10,MAPK11	386	1		477	1		21/24 (88%)	IL22,STAT3,MAPK12	453	1
Virus Entry via Endocytic Pathways	427	0.423643		93/107 (87%)	RAP2B,FLNB,PIK3C2B,FYN,HLA-A,PIK3R1,ITGA6,PIK3R3,ITGA3,GAB1,IRS2,ACTC1,ACTA1,ITGB5	244	0.293089		26	0.00331131		79/107 (74%)	FLNB,HLA-A,CLTB,KRAS,ITGB8,FGFR3,CD55,ITGA3,FLNA,MRAS,CAV1,IRS2,ACTG2,ACTA1,PRKD1,ITGB5,PRKCA,ACTB,ITGAL,PIK3R3,ITGB2,RRAS2,TFRC,PRKCH,PIK3CD,PIK3CB,ACTG1,PRKCB	17	0.00275423
Cytotoxic T Lymphocyte-mediated Apoptosis of Target Cells	480	1		22/25 (88%)	GZMB,HLA-A,BCL2	281	0.354813		478	1		22/25 (88%)	HLA-A,FCER1G,APAF1	436	0.574116
Cellular Effects of Sildenafil (Viagra)	481	1		108/118 (92%)	MYH10,PLCB4,PDE3A,MYH3,MYH7,NPPA,MYH7B,ACTC1,ACTA1,MYL3	394	1		362	0.213304		96/118 (81%)	MYH10,KCNN3,MPRIP,MYH9,Calm1 (includes others),PDIA3,ACTB,SLC4A11,NOTUM,PDE4A,ITPR1,MYH7B,MYL9,PRKAR2B,PDE3B,MYH3,PDE4D,ACTG2,PLCL1,ACTG1,ACTA1,MYL12A	315	0.0933254
Maturity Onset Diabetes of Young (MODY) Signaling	482	1		18/19 (95%)	FABP1	0	0
Human Embryonic Stem Cell Pluripotency	483	1		119/135 (88%)	PIK3C2B,BDNF,PIK3R1,ACVR1,PDGFC,PIK3R3,S1PR3,FZD4,GAB1,Bmp8b,WNT7B,Bmpr1b,TGFB2,BMP7,IRS2,FZD2	280	0.353183		376	0.276058		111/135 (82%)	BMP4,WNT3,WNT2B,SMAD6,TCF7L1,LEFTY2,PDGFC,INHBA,FGFR3,PIK3R3,FZD4,BMPR1A,WNT7B,SPHK1,TGFB3,MRAS,SMO,BMP7,PIK3CD,PIK3CB,IRS2,LEF1,PDGFD,FZD2	410	0.414
DNA Methylation and Transcriptional Repression Signaling	484	1		23/26 (88%)	SAP18,HDAC1,DNMT1	404	1		327	0.0977237		19/26 (73%)	HIST1H4A,HDAC1,HIST1H4D,HIST1H4I,HIST1H4B,HIST1H4H,DNMT1	310	0.0758578
Androgen Signaling	485	1		118/128 (92%)	CACNA1G,GNB3,GNAO1,CACNA1H,GTF2H1,GNG13,POLR2H,DNAJB1,NFKB2,GNAL	406	1		125	1	-2.53	110/128 (86%)	CALR,CACNA2D2,Calm1 (includes others),GNA11,GNG13,GNG10,GNAI2,GNB3,PRKAR2B,GTF2H4,CACNA2D1,MRAS,GTF2H1,PRKCH,GNA13,PRKD1,PRKCB,PRKCA	152	0.540754	-2.333
Primary Immunodeficiency Signaling	486	1		30/32 (94%)	IL7R,ADA	408	1		487	1		29/32 (91%)	PTPRC,BTK,CD4	465	1
Allograft Rejection Signaling	487	1		40/45 (89%)	CD28,CD80,GZMB,RT1-EC2,HLA-A	409	1		488	1		40/45 (89%)	H2-T24,HLA-A,IL2,FCER1G,HLA-DOB	466	1
G Protein Signaling Mediated by Tubby	488	1		26/29 (90%)	PLCB4,GNB3,GNG13	413	1		491	1		25/29 (86%)	GNB3,MRAS,GNG13,GNG10	469	1
Systemic Lupus Erythematosus Signaling	489	1		151/167 (90%)	RAP2B,PIK3C2B,HLA-A,PIK3R1,IFNA14,IL33,PIK3R3,FOS,CD28,GAB1,CD80,SOS1,LYN,IL1B,IRS2,PRPF40B	414	1		492	1		143/167 (86%)	PTPN6,HLA-A,FCGR2A,KRAS,IFNA4,IL6,FCGR2B,FCGR1A,IL33,PTPRC,FGFR3,PIK3R3,RRAS2,IL2,LYN,TLR7,MRAS,FCER1G,IL1B,PIK3CD,PIK3CB,IRS2,LSM10,FCGR3A/FCGR3B	470	1
Atherosclerosis Signaling	490	1		100/110 (91%)	IL33,PLBD1,PNPLA8,CD36,IL1B,NFKB2,PDGFC,PLA2G7,MMP9,COL3A1	421	1		341	0.128529		88/110 (80%)	APOE,ICAM1,ABHD3,CD36,PCYOX1,IL6,PDGFC,PLA2G2A,IL33,COL1A2,ITGB2,COL1A1,LYZ,COL5A3,LPL,PLA2G4B,IL1B,PNPLA3,PDGFD,MMP9,PAFAH1B3,COL3A1	311	0.0891251
Granzyme A Signaling	491	1		9/10 (90%)	NME1	358	0.586138		497	1		9/10 (90%)	APEX1	476	1
Tumoricidal Function of Hepatic Natural Killer Cells	492	1		22/23 (96%)	GZMB	432	1		501	1		20/23 (87%)	ICAM1,APAF1,ITGAL	481	1
Intrinsic Prothrombin Activation Pathway	493	1		33/37 (89%)	SERPINC1,KLK12,THBD,COL3A1	433	1		303	1	-1.34	32/37 (86%)	COL1A2,F11,COL1A1,COL5A3,COL3A1	290	0.440555	-1.342
Assembly of RNA Polymerase II Complex	494	1		39/42 (93%)	TAF4B,GTF2H1,POLR2H	434	1		434	0.489779		35/42 (83%)	TAF4B,TAF9,TAF6L,GTF2H4,GTF2H1,TAF7L,TAF9B	482	1
DNA Double-Strand Break Repair by Non-Homologous End Joining	495	1		13/14 (93%)	LIG3	436	1		502	1		13/14 (93%)	XRCC5	483	1
Assembly of RNA Polymerase I Complex	496	1		10/11 (91%)	POLR1B	361	0.620869		503	1		10/11 (91%)	TAF1B	484	1
Differential Regulation of Cytokine Production in Intestinal Epithelial Cells by IL-17A and IL-17F	497	1		15/17 (88%)	IL12A,IL1B	0	0		375	0.268534		13/17 (76%)	IL12A,LCN2,IL1B,CCL5	442	0.608135
Role of JAK1, JAK2 and TYK2 in Interferon Signaling	498	1		18/20 (90%)	SOCS1,NFKB2	437	1		505	1		18/20 (90%)	PTPN6,STAT3	488	1
Gap Junction Signaling	499	1		170/187 (91%)	RAP2B,PIK3C2B,TUBB3,TJP2,PIK3R1,TUBA4A,TUBB,TUBB2B,PIK3R3,PLCB4,TUBA1A,GAB1,SOS1,IRS2,ACTC1,ACTA1,MAP2K5	345	0.517607		358	0.190108		153/187 (82%)	DBN1,PDIA3,NOTUM,KRAS,TUBB,FGFR3,CAV1,MRAS,IRS2,ACTG2,PLCL1,ACTA1,PRKD1,PRKCA,HTR2A,GJA1,TUBB3,TUBB4B,ACTB,TUBB2A,TUBG1,GJD2,ITPR1,GNAI2,PIK3R3,PRKAR2B,RRAS2,TUBB6,LPAR1,PIK3CD,PIK3CB,PRKCH,ACTG1,PRKCB	72	0.0457088
Embryonic Stem Cell Differentiation into Cardiac Lineages	500	1		9/10 (90%)	NKX2-5	0	0
Hematopoiesis from Pluripotent Stem Cells	501	1		24/27 (89%)	KITLG,LIF,IL12A	0	0		331	0.116145		20/27 (74%)	KITLG,IL12A,IL2,CD4,FCER1G,IL6,IL11	392	0.391742
Transcriptional Regulatory Network in Embryonic Stem Cells	502	1		39/42 (93%)	HAND1,GATA6,SKIL	441	1		392	0.32961		34/42 (81%)	HIST1H4A,HIST1H4D,GJD2,HIST1H4I,HIST1H4B,TCF7L1,STAT3,HIST1H4H	344	0.215774
nNOS Signaling in Neurons	503	1		43/44 (98%)	GRINA	442	1		371	0.240991		35/44 (80%)	CAPN6,Calm1 (includes others),CAPN2,PRKCH,CAPN9,PRKD1,RASD1,PRKCB,PRKCA	332	0.136773
Netrin Signaling	504	1		55/61 (90%)	CACNA1G,RYR2,RYR3,CACNA1H,NTN1,ENAH	446	1		508	1		53/61 (87%)	CACNA2D2,PRKAR2B,UNC5A,UNC5B,CACNA2D1,RYR3,ABLIM1,ENAH	494	1
Fatty Acid Activation	505	1		12/13 (92%)	ACSL1	447	1		86	0.13213	2	9/13 (69%)	ACSL3,ACSL5,ACSL4,ACSL1	336	0.188799
Thyroid Hormone Metabolism II (via Conjugation and/or Degradation)	506	1		25/27 (93%)	LARGE2,B4GAT1	448	1		284	1	-1	23/27 (85%)	EXT2,Large1,DIO2,B4GAT1	263	0.391742	-1
NAD biosynthesis II (from tryptophan)	507	1		11/12 (92%)	Nmnat3	449	1		510	1		11/12 (92%)	NADSYN1	496	1
Mechanisms of Viral Exit from Host Cells	430	0.446684		31/36 (86%)	CHMP6,XPO1,ACTC1,LMNB1,ACTA1	181	0.184077		60	0.00660693		24/36 (67%)	VPS25,CHMP6,ACTB,PRKCH,ACTG2,ACTG1,LMNB1,VPS37C,ACTA1,PRKD1,PRKCB,PRKCA	16	0.00204174
Dopamine Degradation	509	1		22/25 (88%)	ALDH1A3,ALDH3A1,MAOA	450	1		283	0.562341	-1	21/25 (84%)	ALDH1A1,ALDH1L2,ALDH1A2,MAOA	262	0.335738	-1
Chondroitin Sulfate Degradation (Metazoa)	510	1		14/15 (93%)	CEMIP	0	0		163	0.196336	-2	11/15 (73%)	GM2A,Chil3/Chil4,GALNS,ARSB	435	0.53827
Androgen Biosynthesis	511	1		11/12 (92%)	EBP	0	0		466	0.580764		10/12 (83%)	EBP,AKR1C3	411	0.418794
Ubiquinol-10 Biosynthesis (Eukaryotic)	512	1		16/18 (89%)	MICAL2,MICAL3	319	0.457088		455	0.549541		15/18 (83%)	CYP4A22,BCKDHA,MICAL3	498	1
Superpathway of Citrulline Metabolism	513	1		13/14 (93%)	ALDH18A1	451	1		512	1		12/14 (86%)	ASS1,ALDH18A1	499	1
The Visual Cycle	514	1		17/19 (89%)	DHRS9,RDH5	453	1		231	0.34435	0	15/19 (79%)	Akr1b10,DHRS3,AKR1C3,RDH5	501	1
D-myo-inositol (1,4,5)-Trisphosphate Biosynthesis	515	1		23/26 (88%)	PLCB4,PIP5K1C,PI4K2B	293	0.378443		516	1		23/26 (88%)	PIP5K1C,CDIPT,PIKFYVE	502	1
1D-myo-inositol Hexakisphosphate Biosynthesis II (Mammalian)	516	1		17/19 (89%)	IPMK,INPP5J	459	1		518	1		18/19 (95%)	INPP5B	504	1
Dermatan Sulfate Degradation (Metazoa)	517	1		15/16 (94%)	CEMIP	0	0		428	0.466659		13/16 (81%)	IDS,GM2A,Chil3/Chil4	369	0.287078
Mismatch Repair in Eukaryotes	457	0.55847		13/15 (87%)	MSH2,RPA1	435	1		30	0.00457088		8/15 (53%)	PCNA,MSH2,RFC4,RFC2,RPA1,RFC5,EXO1	63	0.0239883
D-myo-inositol (1,3,4)-trisphosphate Biosynthesis	519	1		17/19 (89%)	IPMK,INPP5J	463	1		525	1		18/19 (95%)	INPP5B	510	1
Leucine Degradation I	520	1		8/9 (89%)	BCAT1	354	0.548277
Phenylalanine Degradation IV (Mammalian, via Side Chain)	521	1		12/13 (92%)	MAOA	467	1		395	0.331131		10/13 (77%)	GOT2,ACSF3,MAOA	337	0.188799
D-myo-inositol (1,4,5)-trisphosphate Degradation	522	1		15/17 (88%)	INPP5J,IMPA2	468	1		528	1		15/17 (88%)	INPP1,INPP5B	511	1
Retinol Biosynthesis	523	1		34/37 (92%)	DHRS9,LIPE,PNPLA2	470	1		201	0.353997	1.13	30/37 (81%)	Akr1b10,DHRS3,AKR1C3,LPL,LIPG,PNPLA3,PNPLA2	196	0.440555	1.342
Purine Nucleotides De Novo Biosynthesis II	524	1		9/10 (90%)	PAICS	359	0.586138
Glucocorticoid Biosynthesis	525	1		8/9 (89%)	EBP	0	0		533	1		8/9 (89%)	EBP	514	1
Fatty Acid Î±-oxidation	526	1		16/18 (89%)	ALDH1A3,ALDH3A1	474	1		280	0.306196	-1	14/18 (78%)	ALDH1A1,ALDH1L2,ALDH1A2,PTGS2	386	0.353997
UDP-N-acetyl-D-galactosamine Biosynthesis II	527	1		8/9 (89%)	HK2	355	0.548277		537	1		8/9 (89%)	HK2	515	1
Methionine Degradation I (to Homocysteine)	528	1		16/18 (89%)	PRMT3,MGMT	320	0.457088		539	1		17/18 (94%)	MGMT	516	1
Cysteine Biosynthesis III (mammalia)	529	1		18/20 (90%)	PRMT3,MGMT	344	0.512861		541	1		18/20 (90%)	MGMT,CTH	518	1
Granulocyte Adhesion and Diapedesis	530	1		131/145 (90%)	TNFRSF1A,MMP15,ITGA6,SDC3,Ccl9,IL33,CXCL10,ITGA3,CLDN5,CLDN12,IL1B,CX3CL1,MMP9,HSPB1	480	1		343	0.133045		117/145 (81%)	ICAM1,MMP15,SDC3,CCL5,Cxcl9,CXCL10,ITGA3,ICAM2,CCL3L3,Ccl2,CXCL11,TNFRSF1A,PF4,MMP10,ITGAL,CXCL6,Ccl9,GNAI2,IL33,ITGB2,CXCL16,MMP23B,ITGAM,IL1B,CXCL2,CX3CL1,MMP9,Ccl7	361	0.251189
Oxidative Phosphorylation	531	1		84/87 (97%)	COX10,ATPAF2,MT-ND3	482	1		81	1	3	78/87 (90%)	SDHA,NDUFS1,Cox8b,NDUFB4,NDUFA9,NDUFS8,NDUFS7,COX10,CYC1	74	1	3
Estrogen Receptor Signaling	532	1		110/120 (92%)	RAP2B,TAF4B,CDK8,RUNX2,SOS1,GTF2H1,POLR2H,G6PC3,PGR,PPARGC1A	484	1		542	1		106/120 (88%)	TAF4B,TAF9,TAF6L,RRAS2,NR0B2,GTF2H4,PHB2,MED31,MRAS,GTF2H1,KRAS,NRIP1,TAF7L,TAF9B	521	1
Nucleotide Excision Repair Pathway	533	1		29/32 (91%)	GTF2H1,POLR2H,RPA1	485	1		543	1		29/32 (91%)	GTF2H4,GTF2H1,RPA1	522	1
Amyloid Processing	534	1		45/47 (96%)	BACE1,MAPK11	489	1		228	0.188799	0	37/47 (79%)	CAPN6,PRKAR2B,MAPT,BACE1,NCSTN,CAPN2,PSEN2,CAPN9,MAPK12,APP	219	0.179061	0
GABA Receptor Signaling	535	1		85/90 (94%)	CACNA1G,GABRB3,GABRR2,CACNA1H,Ubb	490	1		545	1		84/90 (93%)	SLC32A1,KCNN3,CACNA2D2,CACNA2D1,MRAS,SLC6A12	524	1
Antigen Presentation Pathway	536	1		22/23 (96%)	HLA-A	491	1		344	0.137088		17/23 (74%)	CALR,PDIA3,HLA-A,HLA-DOB,PSMB8,CD74	329	0.123595
Serotonin Receptor Signaling	537	1		35/38 (92%)	GCH1,DDC,MAOA	492	1		547	1		35/38 (92%)	HTR7,MAOA,HTR2A	526	1
Phototransduction Pathway	538	1		47/48 (98%)	GNB3	0	0		548	1		45/48 (94%)	RGS9,PRKAR2B,GNB3	527	1
Sonic Hedgehog Signaling	539	1		23/26 (88%)	GLI3,CDK1,CCNB1	495	1		407	0.382825		21/26 (81%)	PRKAR2B,GLI3,SMO,CDK1,CCNB1	388	0.363078
Dopamine Receptor Signaling	540	1		64/71 (90%)	GCH1,PPP1R3D,PPP2R3A,DDC,PPM1L,PPP1R3A,MAOA	497	1		549	1		64/71 (90%)	PPP1R3D,PRKAR2B,PPP1R3C,PPP1R11,PPP2R5E,PPP1R14B,MAOA	528	1
Glutamate Receptor Signaling	541	1		46/51 (90%)	SLC1A4,GNB3,GRM1,SLC1A3,GRINA	499	1		550	1		48/51 (94%)	GNB3,Calm1 (includes others),SLC38A1	529	1
Notch Signaling	542	1		30/32 (94%)	JAG2,NUMBL	500	1		465	0.574116		27/32 (84%)	DTX4,NCSTN,PSEN2,HES1,JAG1	530	1
Gustation Pathway	543	1		125/136 (92%)	GNAT3,SMPDL3A,CACNA1G,P2RY2,TULP2,LPAR6,GNB3,PDE3A,CACNA1H,GNG13,MPPE1	505	1		552	1		119/136 (88%)	SMPDL3A,NAPEPLD,CACNA2D2,ASIC2,PDE4A,GNG13,ITPR1,MPPE1,LPAR6,GNB3,PRKAR2B,PDE7B,PDE3B,CACNA2D1,PDE4D,APEX1,P2RX2	531	1
Natural Killer Cell Signaling	473	1		96/109 (88%)	RAP2B,PIK3C2B,FYN,PIK3R1,SH3BP2,CD300A,PIK3R3,INPP5J,GAB1,PAK3,SYK,SOS1,IRS2	365	1		78	0.047863		85/109 (78%)	PTPN6,TYROBP,FCGR2A,KRAS,FGFR3,PIK3R3,PAK1,RRAS2,PAK3,INPP5B,SYK,MRAS,FCER1G,PRKCH,PIK3CD,IRS2,PIK3CB,VAV1,HCST,FCGR3A/FCGR3B,PRKD1,LCP2,PRKCB,PRKCA	342	0.203704
Phagosome Maturation	545	1		114/125 (91%)	TUBB3,TUBA1A,HLA-A,NCF2,TUBA4A,TUBB,DYNLRB2,NAPB,ATP6V1B2,PRDX6,TUBB2B	507	1		364	0.226464		102/125 (82%)	CALR,TUBB3,VPS39,ATP6V1D,YKT6,HLA-A,TUBB4B,ATP6V1C1,DYNC1I1,TUBB2A,TUBG1,ATP6V1E2,PIKFYVE,TUBB,VPS37C,CTSD,ATP6V1F,TUBB6,CTSS,RAB7B,CYBB,RILP,VPS11	314	0.0912011
autophagy	546	1		50/53 (94%)	ATG3,SQSTM1,BCL2	508	1		553	1		47/53 (89%)	CTSD,VPS39,CTSS,ATG3,SQSTM1,VPS11	532	1
Th1 and Th2 Activation Pathway	547	1		138/157 (88%)	SOCS1,STAT6,PIK3C2B,IL12A,JAG2,mir-29,HLA-A,PIK3R1,MAF,ACVR1,IL33,STAT4,PIK3R3,CD28,NFIL3,CD80,GAB1,CCR8,IRS2	512	1		554	1		134/157 (85%)	mir-146,RUNX3,ICAM1,IL12A,HLA-A,CD4,TGFBR3,NCSTN,PSEN2,STAT3,IL6,SPI1,IL33,FGFR3,PIK3R3,ITGB2,IL2,HLA-DOB,PIK3CD,VAV1,PIK3CB,IRS2,JAG1	533	1
Iron homeostasis signaling pathway	548	1		111/126 (88%)	EPAS1,GDF15,HSPA9,Hba1/Hba2,HEPH,LYRM4,HBB,HMOX1,FTL,SLC48A1,Bmp8b,BMP7,SLC40A1,TMPRSS6,ATP6V1B2	292	0.375837		367	0.238232		103/126 (82%)	EPAS1,BMP4,ATP6V1D,ATP6V1C1,GDF15,ACO2,ATP6V1E2,HSPA9,Hba1/Hba2,CYBRD1,HIF1A,STAT3,HEPH,IL6,SLC39A14,HBB,ATP6V1F,BMPR1A,TFRC,BMP7,FAM96B,SLC11A1,STEAP3	301	0.060256
Phagosome Formation	544	1		103/114 (90%)	TLR2,PIK3R3,PIK3C2B,PLCB4,ITGA3,GAB1,RHOT1,PIK3R1,SYK,IRS2,RHOH	506	1		23	0.000218776		81/114 (71%)	MRC1,PDIA3,NOTUM,FCGR2B,FCGR1A,FGFR3,ITGA3,RHOB,TLR7,IRS2,TLR3,PLCL1,FCGR3A/FCGR3B,PRKD1,PRKCA,RND2,MRC2,FCGR2A,PIK3R3,ITGB2,Fcrls,ITGAM,TLR5,RND3,SYK,FCER1G,Tlr13,PIK3CD,PIK3CB,PRKCH,C3AR1,PRKCB,ITGAX	18	0.00295121
2-oxobutanoate Degradation I									356	0.176198		3/5 (60%)	PCCA,MCEE	419	0.463447
4-hydroxyproline Degradation I									410	0.399025		2/3 (67%)	GOT2	374	0.311889
Acetyl-CoA Biosynthesis I (Pyruvate Dehydrogenase Complex)									365	0.238232		4/6 (67%)	DLAT,PDHB	431	0.526017
Arginine Biosynthesis IV									456	0.571479		4/5 (80%)	ASS1	0	0
Ascorbate Recycling (Cytosolic)									409	0.399025		2/3 (67%)	GSTO1	373	0.311889
Aspartate Biosynthesis									416	0.399025		2/3 (67%)	GOT2	380	0.311889
Aspartate Degradation II									538	1		6/7 (86%)	GOT2	441	0.582103
Bile Acid Biosynthesis, Neutral Pathway									527	1		11/13 (85%)	CYP27A1,AKR1C3	415	0.460257
Biotin-carboxyl Carrier Protein Assembly									320	0.0660693		1/3 (33%)	ACACB,ACACA	67	0.0380189
Branched-chain Î±-keto acid Dehydrogenase Complex									439	0.493174		3/4 (75%)	BCKDHA	399	0.392645
Calcium Transport I									419	0.421697		7/9 (78%)	ATP2B3,ATP2B4	505	1
Cardiolipin Biosynthesis II									383	0.28774		1/2 (50%)	PTPMT1	353	0.2208
Ceramide Biosynthesis									514	1		6/7 (86%)	KDSR	439	0.582103
Citrulline-Nitric Oxide Cycle									462	0.571479		4/5 (80%)	ASS1	0	0
Cysteine Biosynthesis/Homocysteine Degradation									381	0.28774		1/2 (50%)	CTH	351	0.2208
Dolichyl-diphosphooligosaccharide Biosynthesis									387	0.300608		5/7 (71%)	ALG6,ALG8	340	0.193642
Flavin Biosynthesis IV (Mammalian)									70	0.0245471		0/2 (0%)	FLAD1,RFK	58	0.0138038
GDP-mannose Biosynthesis									472	0.638263		5/6 (83%)	PMM2	433	0.526017
Glutamate Degradation II									415	0.399025		2/3 (67%)	GOT2	379	0.311889
Glutamate Removal from Folates									349	0.155955		0/1 (0%)	GGH	323	0.11722
Heme Biosynthesis II									529	1		7/8 (88%)	UROS	0	0
Î±-tocopherol Degradation									441	0.493174		3/4 (75%)	CYP4F12	0	0
Lactose Degradation III									463	0.571479		4/5 (80%)	GLB1	420	0.463447
L-cysteine Degradation I									448	0.493174		3/4 (75%)	GOT2	408	0.392645
L-cysteine Degradation II									351	0.155955		0/1 (0%)	CTH	325	0.11722
Lipid Antigen Presentation by CD1									451	0.509331		14/17 (82%)	CALR,PDIA3,FCER1G	382	0.320627
Lysine Degradation II									460	0.571479		4/5 (80%)	AADAT	418	0.463447
Lysine Degradation V									355	0.176198		3/5 (60%)	AADAT,PIPOX	318	0.107895
Methylmalonyl Pathway									335	0.11749		2/4 (50%)	PCCA,MCEE	400	0.392645
N-acetylglucosamine Degradation I									385	0.28774		1/2 (50%)	AMDHD2	0	0
PRPP Biosynthesis I									334	0.11749		2/4 (50%)	PRPS2,PRPS1	398	0.392645
Rapoport-Luebering Glycolytic Shunt									446	0.493174		3/4 (75%)	Tigar	406	0.392645
Role of IL-17A in Psoriasis									504	1		7/8 (88%)	CXCL6	0	0
TCA Cycle II (Eukaryotic)									526	1		20/23 (87%)	SDHA,ACO2,IDH3B	428	0.515229
Telomere Extension by Telomerase									360	0.196336		11/15 (73%)	TNKS2,TERF1,POT1,XRCC5	312	0.0891251
Tetrapyrrole Biosynthesis II									440	0.493174		3/4 (75%)	UROS	0	0
Thiosulfate Disproportionation III (Rhodanese)									411	0.399025		2/3 (67%)	TST	0	0
Threonine Degradation II									382	0.28774		1/2 (50%)	GCAT	352	0.2208
Thyroid Hormone Biosynthesis									412	0.399025		2/3 (67%)	CTSD	375	0.311889
Thyroid Hormone Metabolism I (via Deiodination)									414	0.399025		2/3 (67%)	DIO2	377	0.311889
Thyronamine and Iodothyronamine Metabolism									408	0.399025		2/3 (67%)	DIO2	372	0.311889
Urea Cycle									469	0.638263		5/6 (83%)	ASS1	0	0
Uridine-5'-phosphate Biosynthesis									379	0.28774		1/2 (50%)	UMPS	349	0.2208

## Sheet: TC vs TC NCX pathways
Comparison groups	Tachycardia versus Control								Tachycardia versus Tachycardia NCX										* p < 0,1 = genes withi the significant as well as borderline p value cut off
P value cut off	p < 0.1*					p < 0.05**			p < 0.1*					p < 0.05**					** P < 0,05 = genes within the significant p value cut off
Ingenuity Canonical Pathways	order	(p-value)	z-score	No overlap with dataset	Molecules	order	(p-value)	z-score	order	(p-value)	z-score	No overlap with dataset	Molecules	order	(p-value)	z-score
PI3K/AKT Signaling	109	1	0	118/122 (97%)	RAP2B,HSP90AB1,PIK3CG,HSP90AA1	331	1		47	0.0331131	3.153	104/122 (85%)	RELA,NFKBIE,PPP2R5B,GDF15,ITGA2,RALB,ITGA5,JAK2,NFKB2,NFKB1,BCL2,SYNJ2,PIK3R3,NFKBIA,MAP3K8,PTGS2,NFKBIB,MAP2K1	47	0.00537032	3.873
iNOS Signaling									2	3.89045e-06	2.887	28/43 (65%)	RELA,CALML5,NFKBIE,IFNGR2,NFKB2,HMGA1,JAK2,IRAK3,NFKB1,IRF1,TLR4,NFKBIA,CD14,NFKBIB,IRAK2	1	2.81838e-07	3.317
IL-6 Signaling	78	0.205589	0	120/128 (94%)	IL33,RAP2B,PIK3CG,PIK3C3,FGFR4,FGFR2,IL36B,HSPB1	341	1		4	0.00346737	2.4	106/128 (83%)	HSPB3,RELA,SOCS3,IL1A,MAP2K7,NFKBIE,RALB,IL6R,FGFR2,NFKB2,JAK2,NFKB1,PIK3R3,VEGFA,TRAF2,NFKBIA,IL36RN,CD14,IRS2,NFKBIB,TNF,MAP2K1	2	0.00371535	3.153
MIF-mediated Glucocorticoid Regulation									5	0.00120226	2.333	21/30 (70%)	RELA,TLR4,NFKBIA,NFKBIE,CD14,PTGS2,NFKB2,NFKBIB,NFKB1	3	0.000489779	2.828
MIF Regulation of Innate Immunity									50	0.00691831	2.333	29/38 (76%)	RELA,TLR4,NFKBIA,NFKBIE,CD14,PTGS2,NFKB2,NFKBIB,NFKB1	4	0.0025704	2.828
Neuroinflammation Signaling Pathway	48	0.153462	0.775	257/273 (94%)	Tlr11,GRIN2A,GDNF,BDNF,CNTF,FGFR2,IFNA14,GABRE,Tlr12,TLR2,IL12B,PIK3C3,PIK3CG,FGFR4,TGFB2,TLR3	29	0.301301	0	1	0.000218776	2.967	229/273 (84%)	RELA,TRAF3,ICAM1,IL12A,HLA-A,MAPK15,ACVR2B,JAK2,CX3CR1,FZD1,NFKB1,IFNA14,FAS,BCL2,CXCL10,GABRB3,PPP3CB,TICAM1,CREB1,CYBB,TGFB2,IRS2,BIRC3,Tlr11,TYROBP,CD200R1,IL6R,MAPK6,IFNGR2,FGFR2,NFKB2,IRAK3,IFNA4,GABRE,PIK3R3,TLR4,MAPT,S100B,TLR6,NFATC2,PTGS2,CX3CL1,TNF,IRAK2	5	1.62181e-05	2.744
IL-1 Signaling	348	1		87/89 (98%)	GNG11,PRKAR1B	293	1		49	0.0346737	2.496	75/89 (84%)	RELA,IL1A,MAP2K7,TOLLIP,NFKBIA,ADCY5,NFKBIE,GNG13,NFKB2,IRAK3,GNA13,NFKBIB,NFKB1,IRAK2	48	0.0120226	2.714
Role of RIG1-like Receptors in Antiviral Innate Immunity	329	1		29/30 (97%)	IFNA14	238	0.554626		3	0.000251189	2.646	20/30 (67%)	RELA,TRAF3,TRAF2,NFKBIA,NFKBIE,IFNA4,NFKB2,NFKBIB,NFKB1,IFNA14	6	1.14815e-05	2.646
NF-ÎºB Activation by Viruses	128	0.207014	-0.447	84/90 (93%)	RAP2B,CCR5,PIK3CG,PIK3C3,FGFR4,FGFR2	118	0.21677		20	0.00141254	1.213	72/90 (80%)	RELA,CCR5,CD4,NFKBIE,RALB,ITGA2,ITGA6,ITGA5,FGFR2,NFKB2,NFKB1,ITGAL,PIK3R3,ITGB2,TRAF2,NFKBIA,IRS2,NFKBIB	7	0.00186209	2.496
PKCÎ¸ Signaling in T Lymphocytes	163	1	-0.816	144/150 (96%)	RAP2B,GRAP2,PIK3CG,PIK3C3,FGFR4,FGFR2	65	0.566239	-1	59	0.0380189	1.342	129/150 (86%)	RELA,RAC2,CACNG1,MAP3K6,HLA-A,CD4,MAP3K13,NFKBIE,RALB,FGFR2,NFKB2,NFKB1,PIK3R3,NFKBIA,PPP3CB,FCER1G,NFATC2,MAP3K8,VAV1,IRS2,NFKBIB	119	0.174582	2.496
Toll-like Receptor Signaling	165	0.0758578	-1	61/67 (91%)	IL33,TLR2,IL12B,Ubb,TLR3,IL36B	230	0.534564		6	0.000338844	2.121	51/67 (76%)	PPARA,RELA,IL1A,TOLLIP,IL12A,IRAK3,NFKB2,NFKB1,TLR4,NFKBIA,TICAM1,TLR6,IL36RN,CD14,TNF,IRAK2	9	0.00363078	2.449
B Cell Activating Factor Signaling									10	0.00194984	1.89	28/38 (74%)	RELA,TRAF3,MAP2K7,TRAF2,NFKBIA,NFKBIE,NFATC2,NFKB2,NFKBIB,NFKB1	8	0.00057544	2.449
Adrenomedullin signaling pathway	89	0.337287	0	181/191 (95%)	IL33,RAP2B,KCNN3,Gucy2d,PIK3CG,PIK3C3,FGFR4,PRKAR1B,FGFR2,IL36B	67	1	-1	128	0.0512861	1.8	166/191 (87%)	RELA,KCNN4,IL1A,MAPK15,HIF1A,NFKB1,BCL2,GPR37,ADCY5,IRS2,CFH,MAP2K1,PPARG,CALML5,MAP2K7,RALB,MAPK6,FGFR2,NFKB2,PIK3R3,IL36RN,SHC2,RAMP3,TNF,MAP2K5	49	0.0123027	2.4
Renin-Angiotensin Signaling	49	0.177419	0.707	115/123 (93%)	RAP2B,PIK3CG,PIK3C3,FGFR4,PRKAR1B,FGFR2,AGTR2,AGT	269	1		120	0.25293	2.309	109/123 (89%)	RELA,RALB,FGFR2,JAK2,NFKB2,NFKB1,PIK3R3,ADCY5,SHC2,IRS2,PTGER2,TNF,MAP2K1,AGTR1	120	0.17338	2.333
Small Cell Lung Cancer Signaling	52	0.0707946	0.447	75/82 (91%)	NOS1,CCNE2,PIK3CG,PIK3C3,FGFR4,CKS1B,FGFR2	5	0.0218776	0	55	0.0186209	1.508	68/82 (83%)	RELA,TRAF3,NFKBIE,FGFR2,NFKB2,NFKB1,BCL2,PIK3R3,TRAF2,NFKBIA,BID,IRS2,PTGS2,NFKBIB	50	0.00630957	2.333
Type I Diabetes Mellitus Signaling	341	1		96/100 (96%)	GZMB,IL12B,HSPD1,HLA-E	277	1		8	0.000104713	2.065	78/100 (78%)	RELA,SOCS3,MAP2K7,IL12A,HLA-A,GZMB,NFKBIE,SOCS6,IFNGR2,NFKB2,JAK2,NFKB1,FAS,IRF1,BCL2,TRAF2,NFKBIA,FCER1G,BID,NFKBIB,TNF,PTPRN	51	0.00501187	2.309
Production of Nitric Oxide and Reactive Oxygen Species in Macrophages	119	1	-0.378	169/176 (96%)	TLR2,PPP1R10,PIK3CG,PIK3C3,FGFR4,FGFR2,IRF8	42	1	0	9	0.00169824	1.89	147/176 (84%)	PPARA,RELA,NFKBIE,PPP1R3C,PPP2R5B,JAK2,NFKB1,SPI1,NFKBIA,CYBB,IRS2,NFKBIB,MAP2K1,MAP2K7,MAP3K6,MAP3K13,IFNGR2,FGFR2,NFKB2,IRF1,PIK3R3,TLR4,NCF1,RHOQ,RND3,CAT,MAP3K8,IRF8,TNF	52	0.00501187	2.236
4-1BB Signaling in T Lymphocytes									51	0.00501187	2.236	22/30 (73%)	RELA,TRAF2,NFKBIA,NFKBIE,NFKB2,NFKBIB,NFKB1,MAP2K1	10	0.000489779	2.236
Acute Phase Response Signaling	161	1	-0.816	155/162 (96%)	IL33,RAP2B,PIK3CG,FGG,SERPIND1,IL36B,AGT	252	1		52	0.0269153	1.964	139/162 (86%)	RELA,SOCS3,TTR,IL1A,MAP2K7,NFKBIE,SOCS6,RALB,IL6R,NFKB2,JAK2,NFKB1,SERPINF2,PIK3R3,PLG,KLKB1,TRAF2,NFKBIA,F8,IL36RN,NFKBIB,TNF,MAP2K1	53	0.00870964	2.183
TNFR2 Signaling									7	0.000512861	2.121	18/27 (67%)	RELA,TRAF2,NFKBIA,NFKBIE,NFKB2,NFKBIB,NFKB1,BIRC3,TNF	11	0.000223872	2.121
TNFR1 Signaling									48	0.00724436	2.53	35/45 (78%)	RELA,TRAF2,NFKBIA,NFKBIE,BID,NFKB2,NFKBIB,NFKB1,BIRC3,TNF	54	0.00758578	2.121
Th1 Pathway	11	0.0120226	0.333	103/114 (90%)	RUNX3,NFIL3,CCR5,IL12B,mir-29,PIK3CG,PIK3C3,FGFR4,IL10RA,FGFR2,ICOSLG/LOC102723996	4	0.0109648	0	26	0.00177828	0.728	93/114 (82%)	SOCS3,CCR5,ICAM1,IL12A,HLA-A,CD4,IL6R,IFNGR2,FGFR2,IL12RB2,JAK2,NFKB1,IRF1,IL18R1,PIK3R3,ITGB2,NFATC2,VAV1,CD274,IRS2,ICOSLG/LOC102723996	55	0.00676083	2.111
Rac Signaling	95	0.406443	0	110/116 (95%)	RAP2B,PIK3CG,PIK3C3,FGFR4,FGFR2,SH3RF1	32	0.370681	0	134	0.0707946	1.5	100/116 (86%)	RELA,MAP2K7,RALB,ITGA2,ITGA5,FGFR2,LIMK2,NFKB2,NFKB1,PIK3R3,MCF2L,ARFIP2,CYBB,IRS2,SH3RF1,MAP2K1	121	0.130918	2.111
Pancreatic Adenocarcinoma Signaling	102	1	0	111/116 (96%)	PIK3CG,PIK3C3,FGFR4,TGFB2,FGFR2	178	0.370681		130	0.0707946	1.732	100/116 (86%)	RELA,SMAD3,FGFR2,JAK2,NFKB2,NFKB1,E2F3,PDGFC,BCL2,PIK3R3,VEGFA,TGFB2,IRS2,PTGS2,MAP2K1,E2F8	56	0.0371535	2.111
RANK Signaling in Osteoclasts	106	1	0	94/98 (96%)	PIK3CG,PIK3C3,FGFR4,FGFR2	219	0.484172		12	0.00154882	1.807	79/98 (81%)	RELA,MAP2K7,CALML5,MAP3K6,MAP3K13,NFKBIE,FGFR2,NFKB2,NFKB1,PIK3R3,TRAF2,NFKBIA,PPP3CB,NFATC2,MAP3K8,IRS2,NFKBIB,BIRC3,MAP2K1	12	0.00154882	2.111
Dendritic Cell Maturation	114	0.0954993	-0.378	148/159 (93%)	IL33,TLR2,IL12B,PIK3CG,PIK3C3,FGFR4,FGFR2,TLR3,IRF8,FCGR2B,IL36B	57	0.13122	-1	11	0.00323594	1.877	133/159 (84%)	RELA,IL1A,ICAM1,IL12A,HLA-A,NFKBIE,CD83,JAK2,NFKB1,FCGR2B,FCGR1A,NFKBIA,CREB1,IRS2,NFKBIB,TYROBP,FCGR2A,RELB,FGFR2,NFKB2,PIK3R3,TLR4,IL36RN,FCER1G,IRF8,TNF	14	0.00331131	2.065
B Cell Receptor Signaling	164	1	-0.816	167/174 (96%)	ETS1,RAP2B,PIK3CG,PIK3C3,FGFR4,FGFR2,FCGR2B	64	0.49204	-1	21	0.00141254	1.177	145/174 (83%)	RAC2,RELA,NFKBIE,FCGR2B,NFKB1,PTPRC,NFKBIA,PPP3CB,CREB1,IRS2,NFKBIB,MAP2K1,ETS1,CALML5,MAP2K7,MAP3K6,APBB1IP,FCGR2A,MAP3K13,RALB,FGFR2,NFKB2,SYNJ2,PIK3R3,DAPP1,LYN,NFATC2,MAP3K8,VAV1	13	0.00199526	2.065
Colorectal Cancer Metastasis Signaling	40	0.0691831	1	225/241 (93%)	RAP2B,Tlr11,MMP21,WNT9B,FGFR2,WNT8B,Tlr12,TLR2,GNG11,PIK3C3,FGFR4,PIK3CG,MMP8,TGFB2,PRKAR1B,TLR3	30	0.310456	0	58	0.0154882	1.414	208/241 (86%)	RELA,WNT10B,SMAD3,GNG13,FZD1,JAK2,NFKB1,PDGFC,PTGER1,VEGFA,ADCY5,TGFB2,WNT4,IRS2,MMP12,MAP2K1,Tlr11,MMP28,RALB,IL6R,MMP10,FGFR2,NFKB2,PIK3R3,TLR4,RHOQ,RND3,TLR6,FZD5,LEF1,PTGS2,PTGER2,TNF	57	0.0134896	2.041
Signaling by Rho Family GTPases	107	1	0	221/230 (96%)	GNG11,CDH18,PIK3CG,PIK3C3,FGFR4,CDH20,FGFR2,SEPT1,SEPT12	53	1	-0.447	125	0.389942	1.964	207/230 (90%)	RELA,SEPT5,MAP2K7,ITGA2,ITGA5,GNG13,CDC42EP3,FGFR2,LIMK2,CDC42EP4,NFKB2,NFKB1,MYL1,PIK3R3,ARFIP2,RHOQ,RND3,CYBB,IRS2,ARHGEF3,GNA13,MAP2K1,SEPT6	123	0.322107	2
Regulation of Cellular Mechanics by Calpain Protease	380	1		57/59 (97%)	RAP2B,CCNA2	322	1		124	1	2	55/59 (93%)	CCNA2,ITGA2,RALB,ITGA5	124	0.537032	2
Triacylglycerol Biosynthesis	376	1		42/43 (98%)	Mogat1	317	1		123	1	2	39/43 (91%)	LPIN1,DGAT2,Mogat1,GPAT3	122	0.303389	2
iCOS-iCOSL Signaling in T Helper Cells	91	0.358922	0	104/110 (95%)	GRAP2,PIK3CG,PIK3C3,FGFR4,FGFR2,ICOSLG/LOC102723996	60	0.334195	-1	69	0.0060256	0.832	91/110 (83%)	RELA,CALML5,HLA-A,CD4,NFKBIE,FGFR2,NFKB2,PLEKHA4,NFKB1,PTPRC,PIK3R3,NFKBIA,PPP3CB,FCER1G,NFATC2,VAV1,IRS2,NFKBIB,ICOSLG/LOC102723996	15	0.0047863	1.897
Telomerase Signaling	7	0.0489779	0.707	99/108 (92%)	ETS1,RAP2B,HSP90AB1,PIK3CG,PIK3C3,FGFR4,HSP90AA1,FGFR2,POT1	3	0.0251189	0.816	164	0.422669	1	97/108 (90%)	ETS1,PIK3R3,ELF4,ETS2,RALB,PPP2R5B,FGFR2,IRS2,MAP2K1,POT1,HDAC5	126	0.400867	1.89
HGF Signaling	143	0.390841	-0.447	108/114 (95%)	ETS1,RAP2B,PIK3CG,PIK3C3,FGFR4,FGFR2	176	0.358922		131	0.107152	1.508	99/114 (87%)	ETS1,MAP2K7,MAP3K6,MAP3K13,ITGA2,RALB,ITGA5,FGFR2,PIK3R3,ELF4,ETS2,IRS2,MAP3K8,PTGS2,MAP2K1	125	0.120226	1.89
CD27 Signaling in Lymphocytes									13	0.000162181	1.508	37/51 (73%)	RELA,MAP2K7,MAP3K6,NFKBIE,MAP3K13,NFKB2,NFKB1,TRAF2,NFKBIA,BID,MAP3K8,NFKBIB,MAP2K1,MAP2K5	16	0.00138038	1.89
PI3K Signaling in B Lymphocytes	351	1		128/131 (98%)	RAP2B,PIK3CG,FCGR2B	298	1		16	0.00457088	1.342	109/131 (83%)	RELA,CALML5,NFKBIE,RALB,NFKB2,PLEKHA4,FCGR2B,NFKB1,PTPRC,BLK,TLR4,NFKBIA,CD180,PPP3CB,DAPP1,CREB1,LYN,NFATC2,IRS2,VAV1,NFKBIB,MAP2K1	17	0.000288403	1.886
HMGB1 Signaling	158	0.060256	-0.632	119/129 (92%)	RAP2B,IL12B,PIK3CG,PIK3C3,FGFR4,CNTF,TGFB2,FGFR2,IL13,IL11	55	0.129122	-0.816	61	0.0158489	1.147	109/129 (84%)	RELA,IL1A,MAP2K7,ICAM1,IL12A,RALB,IFNGR2,FGFR2,NFKB2,NFKB1,PIK3R3,TLR4,RHOQ,RND3,TGFB2,IRS2,TNF,MAP2K1,MAP2K5,PLAT	58	0.00912011	1.807
LPS-stimulated MAPK Signaling	141	0.366438	-0.447	85/90 (94%)	RAP2B,PIK3CG,PIK3C3,FGFR4,FGFR2	202	0.429536		62	0.0380189	1.069	76/90 (84%)	RELA,NFKBIE,RALB,FGFR2,NFKB2,NFKB1,PIK3R3,TLR4,NFKBIA,CREB1,CD14,IRS2,NFKBIB,MAP2K1	59	0.0131826	1.732
Superpathway of Inositol Phosphate Compounds	108	1	0	206/214 (96%)	ITPK1,ITPKB,DUSP1,PIK3CG,PIK3C3,FGFR4,DUSP10,FGFR2	54	1	-0.447	54	0.00870964	1.616	183/214 (86%)	SOCS3,PTPN23,NUDT9,PPFIBP2,PPP2R5B,IPPK,MDP1,IGBP1,STYXL1,PPM1K,PTPRC,DUSP5,IPMK,PHOSPHO1,DUSP10,PTPN1,IRS2,PTPRN,PDGFRB,PPFIA1,PIP4P1,DOT1L,FGFR2,FIG4,NUDT15,SYNJ2,PIK3R3,ITPK1,PTPRH,PI4K2A,VAV1	60	0.0213796	1.706
P2Y Purigenic Receptor Signaling Pathway	59	0.37325	0.378	126/133 (95%)	RAP2B,GNG11,PIK3CG,PIK3C3,FGFR4,PRKAR1B,FGFR2	36	0.472063	0	150	1	1.265	122/133 (92%)	PIK3R3,RELA,ADCY5,CREB1,RALB,GNG13,FGFR2,IRS2,NFKB2,NFKB1,MAP2K1	127	0.360579	1.667
PEDF Signaling	57	0.0977237	0.378	82/89 (92%)	RAP2B,GDNF,BDNF,PIK3CG,PIK3C3,FGFR4,FGFR2	201	0.421697		56	0.0346737	1.508	75/89 (84%)	PPARG,RELA,NFKBIE,RALB,FGFR2,ZEB1,NFKB2,NFKB1,FAS,BCL2,PIK3R3,NFKBIA,IRS2,NFKBIB	61	0.0120226	1.667
NGF Signaling	155	1	-0.447	114/119 (96%)	RAP2B,PIK3CG,PIK3C3,FGFR4,FGFR2	300	1		127	0.313329	1.941	106/119 (89%)	RELA,MAP3K6,MAP3K13,RALB,FGFR2,NFKB2,NFKB1,PIK3R3,CREB1,RPS6KA4,IRS2,MAP3K8,MAP2K1	128	0.365595	1.667
Regulation of eIF4 and p70S6K Signaling	154	1	-0.447	141/146 (97%)	RAP2B,PIK3CG,PIK3C3,FGFR4,FGFR2	292	1		188	1	0.707	137/146 (94%)	PIK3R3,ITGA2,RPS9,RALB,PPP2R5B,ITGA5,FGFR2,IRS2,MAP2K1	129	1	1.633
Paxillin Signaling	148	0.547016	-0.447	106/111 (95%)	RAP2B,PIK3CG,PIK3C3,FGFR4,FGFR2	243	0.568853		158	1	1.134	101/111 (91%)	PIK3R3,ITGB2,ARFIP2,ITGA2,RALB,ITGA6,ITGA5,FGFR2,IRS2,ITGAL	130	1	1.633
Thrombin Signaling	62	1	0.378	187/195 (96%)	RAP2B,GNG11,PIK3CG,PIK3C3,FGFR4,CAMK1G,FGFR2,GATA2	41	1	0	151	0.451856	1.213	176/195 (90%)	RELA,F2RL2,CAMK1,RALB,GNG13,FGFR2,NFKB2,NFKB1,MYL1,PIK3R3,RHOQ,RND3,ADCY5,CREB1,IRS2,ARHGEF3,GNA13,MAP2K1,GATA4	132	0.282488	1.604
Tec Kinase Signaling	156	1	-0.447	150/156 (96%)	YES1,GNG11,PIK3CG,PIK3C3,FGFR4,FGFR2	325	1		73	0.0316228	0.688	134/156 (86%)	TNFRSF21,RELA,ITGA2,ITGA5,GNG13,FGFR2,NFKB2,JAK2,NFKB1,FAS,TEC,BLK,PIK3R3,TLR4,RHOQ,RND3,LYN,FCER1G,IRS2,VAV1,GNA13,TNF	131	0.0812831	1.604
Integrin Signaling	111	1	0	196/202 (97%)	RAP2B,PIK3CG,PIK3C3,FGFR4,Wasl,FGFR2	45	1	0	226	1	0.258	187/202 (93%)	RAC2,ITGA2,RALB,ITGA6,ITGA5,FGFR2,TNK2,ITGAL,PDGFB,PIK3R3,ITGB2,RHOQ,RND3,IRS2,MAP2K1	133	1	1.508
IL-8 Signaling	118	1	-0.378	178/185 (96%)	RAP2B,ARRB2,GNG11,PIK3CG,PIK3C3,FGFR4,FGFR2	38	1	0	144	0.0933254	1.342	162/185 (88%)	RELA,RAC2,ICAM1,RALB,GNG13,FGFR2,LIMK2,IRAK3,NFKB1,PDGFC,BCL2,PIK3R3,VEGFA,ITGB2,RHOQ,RND3,CYBB,IRS2,PTGS2,GNA13,NFKBIB,MAP2K1,IRAK2	62	0.0316228	1.5
Glioma Signaling	93	0.398107	0	109/115 (95%)	RAP2B,PIK3CG,PIK3C3,FGFR4,CAMK1G,FGFR2	31	0.364754	0	149	0.271019	1.265	102/115 (89%)	CALML5,CAMK1,RALB,FGFR2,E2F3,PDGFC,PDGFB,IDH1,PIK3R3,IRS2,MAP2K1,E2F8,PDGFRB	135	0.211349	1.414
VEGF Signaling	147	0.463447	-0.447	96/101 (95%)	RAP2B,PIK3CG,PIK3C3,FGFR4,FGFR2	223	0.504661		167	1	1	92/101 (91%)	VEGFA,PIK3R3,RALB,FGFR2,IRS2,HIF1A,PDGFC,MAP2K1,BCL2	139	0.331131	1.414
PAK Signaling	144	0.436516	-0.447	93/98 (95%)	RAP2B,PIK3CG,PIK3C3,FGFR4,FGFR2	218	0.484172		126	0.121619	1.941	85/98 (87%)	ITGA2,RALB,ITGA5,FGFR2,LIMK2,PDGFC,PDGFB,MYL1,PIK3R3,IRS2,MAP2K1,TNF,PDGFRB	137	0.301995	1.414
Ceramide Signaling	122	0.121899	-0.447	87/94 (93%)	RAP2B,CNKSR1,PIK3CG,PIK3C3,FGFR4,FGFR2,ENPP7	211	0.457088		118	0.0954993	2.496	81/94 (86%)	RELA,PPP2R5B,RALB,FGFR2,CERK,NFKB2,NFKB1,BCL2,PIK3R3,SPHK1,IRS2,MAP2K1,TNF	136	0.263633	1.414
EIF2 Signaling	159	1	-0.707	184/192 (96%)	RAP2B,RPL13,PIK3CG,PIK3C3,FGFR4,Rpl39l,RPL5,FGFR2	56	0.400867	-0.816	166	1	1	181/192 (94%)	VEGFA,PIK3R3,RPL13,DDIT3,RPS9,RALB,FGFR2,IRS2,MAP2K1,Ins1,BCL2	140	1	1.414
Phospholipase C Signaling	167	1	-1	208/212 (98%)	RAP2B,GNG11,GRAP2,FCGR2B	288	1		129	0.248886	1.789	189/212 (89%)	RELA,CALML5,FCGR2A,RALB,ITGA2,ITGA5,GNG13,NFKB2,FCGR2B,NFKB1,MYL1,HDAC5,RHOQ,RND3,PPP3CB,ADCY5,CREB1,LYN,FCER1G,NFATC2,ARHGEF3,GNA13,MAP2K1	134	0.0588844	1.414
D-myo-inositol (1,4,5,6)-Tetrakisphosphate Biosynthesis	370	1		124/127 (98%)	ITPK1,DUSP1,DUSP10	313	1		17	0.00316228	1.279	105/127 (83%)	PPFIA1,SOCS3,PTPN23,NUDT9,PPFIBP2,PPP2R5B,DOT1L,MDP1,IGBP1,FIG4,STYXL1,PPM1K,NUDT15,PTPRC,ITPK1,DUSP5,PTPRH,IPMK,PHOSPHO1,DUSP10,PTPN1,PTPRN	20	0.00138038	1.414
D-myo-inositol (3,4,5,6)-tetrakisphosphate Biosynthesis	373	1		124/127 (98%)	ITPK1,DUSP1,DUSP10	315	1		18	0.00316228	1.279	105/127 (83%)	PPFIA1,SOCS3,PTPN23,NUDT9,PPFIBP2,PPP2R5B,DOT1L,MDP1,IGBP1,FIG4,STYXL1,PPM1K,NUDT15,PTPRC,ITPK1,DUSP5,PTPRH,IPMK,PHOSPHO1,DUSP10,PTPN1,PTPRN	21	0.00138038	1.414
D-myo-inositol-5-phosphate Metabolism	367	1		142/145 (98%)	ITPK1,DUSP1,DUSP10	309	1		60	0.0147911	1.279	123/145 (85%)	PPFIA1,SOCS3,PIP4P1,PTPN23,NUDT9,PPFIBP2,PPP2R5B,DOT1L,MDP1,IGBP1,FIG4,STYXL1,PPM1K,NUDT15,PTPRC,ITPK1,DUSP5,PTPRH,PHOSPHO1,DUSP10,PTPN1,PTPRN	66	0.00588844	1.414
Cholecystokinin/Gastrin-mediated Signaling	337	1		98/101 (97%)	IL33,RAP2B,IL36B				133	0.338065	1.508	90/101 (89%)	IL1A,RHOQ,RND3,IL36RN,RALB,EPHA4,PTGS2,GNA13,MAP2K1,TNF,MAP2K5	138	0.331131	1.414
STAT3 Pathway	31	0.445656	1.342	94/99 (95%)	RAP2B,PIM1,FGFR4,TGFB2,FGFR2	326	1		71	0.00954993	0.728	82/99 (83%)	SOCS3,IL1A,FGF2,SOCS6,RALB,FGFR2,JAK2,IL31RA,PDGFB,BCL2,VEGFA,PIM1,CISH,IFNLR1,TGFB2,MAP2K1,PDGFRB	67	0.0114815	1.387
3-phosphoinositide Biosynthesis	65	1	0.378	174/181 (96%)	ITPK1,DUSP1,PIK3CG,PIK3C3,FGFR4,DUSP10,FGFR2	52	0.52723	-0.447	67	0.00954993	0.962	154/181 (85%)	SOCS3,PTPN23,NUDT9,PPP2R5B,PPFIBP2,MDP1,IGBP1,STYXL1,PPM1K,PTPRC,DUSP5,PHOSPHO1,DUSP10,PTPN1,IRS2,PTPRN,PDGFRB,PPFIA1,DOT1L,FGFR2,FIG4,NUDT15,PIK3R3,ITPK1,PTPRH,PI4K2A,VAV1	69	0.0134896	1.342
Renal Cell Carcinoma Signaling	67	0.0630957	0	73/80 (91%)	ETS1,RAP2B,PIK3CG,PIK3C3,FGFR4,Ubb,FGFR2	27	0.163305	0	172	0.121619	0.816	69/80 (86%)	ETS1,VEGFA,PIK3R3,SLC2A1,RALB,EGLN3,FGFR2,IRS2,HIF1A,MAP2K1,PDGFB	70	0.0331131	1.342
Chemokine Signaling	92	0.363915	0	65/69 (94%)	RAP2B,CCR5,PIK3CG,CAMK1G	147	0.277332		157	0.464515	1.134	62/69 (90%)	CALML5,CCR5,CAMK1,CXCR4,RALB,LIMK2,MAP2K1	152	0.465586	1.342
Macropinocytosis Signaling	134	0.313329	-0.447	79/84 (94%)	RAP2B,PIK3CG,PIK3C3,FGFR4,FGFR2	186	0.386367		175	0.25293	0.816	74/84 (88%)	PIK3R3,ITGB2,CSF1,RALB,ITGA5,CD14,FGFR2,IRS2,PDGFC,PDGFB	144	0.176604	1.342
Role of NANOG in Mammalian Embryonic Stem Cell Pluripotency	120	0.0912011	-0.447	113/122 (93%)	RAP2B,BMP15,WNT9B,PIK3CG,PIK3C3,FGFR4,FGFR2,SMAD1,WNT8B	123	0.223872		173	0.161436	0.816	107/122 (88%)	WNT10B,BMP4,SMAD9,BMP8A,RALB,FGFR2,JAK2,FZD1,PIK3R3,WNT4,IRS2,FZD5,MAP2K1,GATA4,BMP1	143	0.167109	1.342
Thrombopoietin Signaling	126	0.188799	-0.447	64/69 (93%)	RAP2B,PIK3CG,PIK3C3,FGFR4,FGFR2	146	0.277332		178	1	0.816	63/69 (91%)	PIK3R3,RALB,FGFR2,IRS2,JAK2,MAP2K1	151	0.465586	1.342
VEGF Family Ligand-Receptor Interactions	138	0.331131	-0.447	81/86 (94%)	RAP2B,PIK3CG,PIK3C3,FGFR4,FGFR2	193	0.400867		180	1	0.816	79/86 (92%)	VEGFA,PIK3R3,RALB,FGFR2,IRS2,MAP2K1,NRP1	153	1	1.342
CNTF Signaling	160	0.0588844	-0.816	57/63 (90%)	RAP2B,PIK3CG,PIK3C3,FGFR4,CNTF,FGFR2	130	0.233884		155	0.369828	1.134	56/63 (89%)	PIK3R3,RALB,FGFR2,RPS6KA4,IRS2,JAK2,MAP2K1	149	0.387258	1.342
NF-ÎºB Signaling	166	0.331131	-1	160/169 (95%)	IL33,TLR2,RAP2B,PIK3CG,PIK3C3,FGFR4,FGFR2,TLR3,IL36B	66	1	-1	63	0.0134896	1	144/169 (85%)	RELA,TRAF3,IL1A,BMP4,NFKBIE,NFKB1,NFKBIA,IRS2,NFKBIB,PDGFRB,MAP2K7,RELB,RALB,FGFR2,IRAK3,NFKB2,Ins1,PIK3R3,TLR4,TRAF2,IL36RN,TLR6,FCER1G,MAP3K8,TNF	68	0.00660693	1.342
Heparan Sulfate Biosynthesis	303	0.530884		60/63 (95%)	CHST3,DTD2,NDST2	307	1		219	0.127938	0.333	54/63 (86%)	CHST2,Ces2a/Ces2i,NDST3,CES3,CHST3,CHST10,HS3ST1,CHST15,HS3ST5	150	0.387258	1.342
Heparan Sulfate Biosynthesis (Late Stages)	282	0.464515		54/57 (95%)	CHST3,DTD2,NDST2	308	1		218	0.0794328	0.333	48/57 (84%)	CHST2,Ces2a/Ces2i,NDST3,CES3,CHST3,CHST10,HS3ST1,CHST15,HS3ST5	147	0.30903	1.342
Chondroitin Sulfate Biosynthesis (Late Stages)	295	0.504661		36/38 (95%)	CHST3,NDST2				72	0.0213796	0.707	30/38 (79%)	CHST2,NDST3,CHST9,CHST3,CHST10,HS3ST1,CHST15,HS3ST5	141	0.0977237	1.342
Chondroitin Sulfate Biosynthesis	316	0.597035		43/45 (96%)	CHST3,NDST2				182	0.0537032	0.707	37/45 (82%)	CHST2,NDST3,CHST9,CHST3,CHST10,HS3ST1,CHST15,HS3ST5	142	0.164437	1.342
Calcium-induced T Lymphocyte Apoptosis									174	0.233884	0.816	47/54 (87%)	CALML5,PPP3CB,HLA-A,CD4,FCER1G,NR4A1,NFATC2	145	0.271019	1.342
Androgen Signaling	339	1		123/128 (96%)	GNG11,AR,PRKAR1B,HSP90AA1,DNAJB1	273	1		156	0.413048	1.134	115/128 (90%)	RELA,CALML5,CACNG1,CCNH,SMAD3,GNG13,NFKB2,NFKB1,GTF2A1,POLR2A,AR,GTF2H1,GNA13	148	0.316957	1.342
Actin Nucleation by ARP-WASP Complex	357	1		54/55 (98%)	RAP2B				148	1	1.342	50/55 (91%)	RHOQ,RND3,ITGA2,RALB,ITGA5	146	0.283792	1.342
Role of NFAT in Cardiac Hypertrophy	34	0.474242	1.265	204/214 (95%)	RAP2B,GNG11,PIK3CG,PIK3C3,FGFR4,CAMK1G,PRKAR1B,TGFB2,FGFR2,IL11	18	0.503501	0.816	171	1	0.832	198/214 (93%)	MAP2K7,CALML5,CACNG1,CAMK1,RALB,GNG13,FGFR2,HDAC5,PIK3R3,NKX2-5,PPP3CB,ADCY5,TGFB2,IRS2,MAP2K1,GATA4	159	1	1.265
Salvage Pathways of Pyrimidine Ribonucleotides	42	0.539511	1	83/87 (95%)	APOBEC1,PIM1,SGK1,G6PC	318	1		53	0.0138038	1.807	72/87 (83%)	CDK18,MAP3K6,AK8,MAPK6,PLK1,LIMK2,GRK5,PIM1,POMK,MAP3K8,AK9,UCK2,ADPGK,MAP2K1,DYRK1A	154	0.0549541	1.265
GÎ±12/13 Signaling	80	0.229087	0	124/132 (94%)	RAP2B,LPAR4,CDH18,PIK3CG,PIK3C3,FGFR4,CDH20,FGFR2	50	0.273527	-0.447	81	0.0199526	0.243	112/132 (85%)	RELA,LPAR4,MAP2K7,F2RL2,NFKBIE,RALB,FGFR2,NFKB2,NFKB1,MYL1,TEC,PIK3R3,LPAR6,NFKBIA,LPAR1,VAV1,IRS2,GNA13,NFKBIB,MAP2K1	155	0.0870964	1.265
Insulin Receptor Signaling	76	0.162181	0	130/139 (94%)	RAP2B,PPP1R10,SGK1,PIK3CG,PIK3C3,FGFR4,PRKAR1B,FGFR2,SLC2A4	335	1		224	0.534564	0.277	126/139 (91%)	SOCS3,PPP1R3C,RALB,FGFR2,JAK2,Ins1,SYNJ2,PIK3R3,RHOQ,PDE3B,PTPN1,IRS2,MAP2K1	158	0.413048	1.265
CD28 Signaling in T Helper Cells	151	1	-0.447	115/120 (96%)	GRAP2,PIK3CG,PIK3C3,FGFR4,FGFR2	61	0.395367	-1	78	0.0288403	0.277	102/120 (85%)	RELA,CALML5,HLA-A,CD4,NFKBIE,FGFR2,NFKB2,NFKB1,PTPRC,PIK3R3,NFKBIA,PPP3CB,FCER1G,NFATC2,IRS2,VAV1,NFKBIB,MAP2K1	72	0.0234423	1.265
Type II Diabetes Mellitus Signaling	152	1	-0.447	143/149 (96%)	PIK3CG,PIK3C3,FGFR4,FGFR2,SLC2A4,ENPP7	279	1		192	0.0977237	0.535	130/149 (87%)	PPARG,RELA,SOCS3,MAP2K7,CACNG1,NFKBIE,SOCS6,FGFR2,NFKB2,NFKB1,ACSBG2,KCNJ11,PIK3R3,TRAF2,NFKBIA,SLC2A2,IRS2,NFKBIB,TNF	156	0.371535	1.265
Actin Cytoskeleton Signaling	149	1	-0.447	204/211 (97%)	RAP2B,FGF21,PIK3CG,PIK3C3,FGFR4,FGFR2,FGF13	249	1		162	0.176604	1	187/211 (89%)	FGF16,RAC2,FGD3,MYH8,FGF2,FGF14,RALB,ITGA2,ITGA5,FGFR2,LIMK2,SSH1,PDGFC,MYL1,Ins1,PDGFB,PIK3R3,TIAM2,FGF23,CD14,VAV1,IRS2,GNA13,MAP2K1	157	0.39355	1.265
Pyridoxal 5'-phosphate Salvage Pathway	298	0.509331		58/61 (95%)	PIM1,SGK1,G6PC	310	1		15	0.00354813	1.387	48/61 (79%)	PDXK,CDK18,MAP3K6,MAPK6,PLK1,LIMK2,GRK5,PIM1,POMK,MAP3K8,MAP2K1,ADPGK,DYRK1A	71	0.00549541	1.265
GÎ±q Signaling	60	0.530884	0.378	148/155 (95%)	GNG11,PIK3CG,PIK3C3,FGFR4,RGS16,FGFR2,CHRM1	51	0.39355	-0.447	160	0.193197	1.069	137/155 (88%)	RELA,CALML5,NFKBIE,RGS4,GNG13,FGFR2,NFKB2,NFKB1,PIK3R3,RHOQ,NFKBIA,RND3,PPP3CB,NFATC2,IRS2,NFKBIB,MAP2K1,AGTR1	73	0.0436516	1.155
3-phosphoinositide Degradation	374	1		137/140 (98%)	ITPK1,DUSP1,DUSP10	316	1		19	0.00239883	1.225	116/140 (83%)	PPFIA1,SOCS3,PIP4P1,PTPN23,NUDT9,PPFIBP2,PPP2R5B,DOT1L,MTMR1,MDP1,IGBP1,FIG4,STYXL1,PPM1K,NUDT15,PTPRC,SYNJ2,ITPK1,DUSP5,PTPRH,PHOSPHO1,DUSP10,PTPN1,PTPRN	22	0.0017378	1.147
Ephrin Receptor Signaling	55	1	0.447	164/170 (96%)	RAP2B,EFNB2,GRIN2A,GNG11,PIK3CG,Wasl	353	1		170	0.317687	0.905	152/170 (89%)	RAC2,CXCR4,RALB,ITGA2,ITGA5,GNG13,LIMK2,EPHA4,JAK2,PDGFC,PDGFB,EFNA1,VEGFA,EFNB2,CREB1,GNA13,EPHA2,MAP2K1	162	0.308319	1.134
CREB Signaling in Neurons	63	1	0.378	197/205 (96%)	RAP2B,GRIN2A,GNG11,PIK3CG,PIK3C3,FGFR4,PRKAR1B,FGFR2	276	1		187	1	0.707	193/205 (94%)	PIK3R3,CACNG1,CALML5,POLR2A,ADCY5,CREB1,RALB,GNG13,FGFR2,IRS2,GNA13,MAP2K1	167	1	1.134
Melanocyte Development and Pigmentation Signaling	56	0.0707946	0.378	91/99 (92%)	RAP2B,KITLG,PIK3CG,PIK3C3,FGFR4,PAX3,PRKAR1B,FGFR2	143	0.268534		165	0.44157	1	89/99 (90%)	PIK3R3,ADCY5,CREB1,RALB,FGFR2,RPS6KA4,IRS2,DCT,MAP2K1,BCL2	163	0.311172	1.134
Prolactin Signaling	137	0.331131	-0.447	81/86 (94%)	RAP2B,PIK3CG,PIK3C3,FGFR4,FGFR2	191	0.400867		220	0.40738	0.333	77/86 (90%)	PIK3R3,SOCS3,SOCS6,RALB,FGFR2,IRS2,JAK2,MAP2K1,IRF1	164	0.322849	1.134
mTOR Signaling	153	1	-0.447	182/187 (97%)	RAP2B,PIK3CG,PIK3C3,FGFR4,FGFR2	281	1		190	1	0.632	174/187 (93%)	PPP2R5B,RALB,FGFR2,HIF1A,PDGFC,Ins1,PIK3R3,VEGFA,RHOQ,RND3,RPS9,RPS6KA4,IRS2	168	1	1.134
Estrogen-Dependent Breast Cancer Signaling	133	0.304789	-0.447	78/83 (94%)	RAP2B,PIK3CG,PIK3C3,FGFR4,FGFR2	181	0.379315		183	0.146555	0.707	72/83 (87%)	PIK3R3,RELA,HSD17B13,CREB1,RALB,HSD17B12,FGFR2,IRS2,NFKB2,NFKB1,HSD17B2	74	0.0416869	1.134
PDGF Signaling	142	0.383707	-0.447	87/92 (95%)	RAP2B,PIK3CG,PIK3C3,FGFR4,FGFR2	207	0.443609		132	0.234423	1.508	81/92 (88%)	SYNJ2,PIK3R3,RALB,SPHK1,FGFR2,IRS2,JAK2,PDGFC,MAP2K1,PDGFB,PDGFRB	166	0.387258	1.134
Aryl Hydrocarbon Receptor Signaling	169	0.358922	-1.633	124/131 (95%)	CCNA2,CCNE2,HSP90AB1,TGFB2,HSP90AA1,NRIP1,HSPB1	68	0.135831	-1.633	189	0.446684	0.632	118/131 (90%)	HSPB3,RELA,IL1A,NQO1,NFKB2,NFKB1,FAS,CCNA2,NR0B2,TGFB2,DCT,TNF,AHR	165	0.342768	1.134
Wnt/Ca+ pathway									184	0.191426	0.707	52/60 (87%)	RELA,DVL2,CREB1,NFATC2,FZD5,FZD1,NFKB2,NFKB1	161	0.0912011	1.134
Hypoxia Signaling in the Cardiovascular System	207	0.188799		64/69 (93%)	UBE2G2,HSP90AB1,UBE2R2,HSP90AA1,SLC2A4	96	0.110917		154	0.311172	1.134	61/69 (88%)	VEGFA,NFKBIA,EDN1,NFKBIE,NQO1,CREB1,HIF1A,NFKBIB	160	0.0776247	1.134
Role of IL-17F in Allergic Inflammatory Airway Diseases	356	1		37/38 (97%)	IL11				57	0.00691831	1.414	29/38 (76%)	CXCL10,RELA,TRAF3IP2,CREB1,RPS6KA4,NFKB2,NFKB1,MAP2K1,CXCL6	23	0.0025704	1.134
Cardiac Hypertrophy Signaling	44	1	1	213/222 (96%)	RAP2B,GNG11,PIK3CG,PIK3C3,FGFR4,PRKAR1B,TGFB2,FGFR2,HSPB1	25	1	0.447	153	0.410204	1.147	200/222 (90%)	MAP2K7,CALML5,MAP3K6,MAP3K13,RALB,IL6R,GNG13,FGFR2,MYL1,PIK3R3,NKX2-5,RHOQ,RND3,PPP3CB,ADCY5,CREB1,TGFB2,MAP3K8,IRS2,GNA13,MAP2K1,GATA4	171	0.366438	1.069
Leukocyte Extravasation Signaling	50	0.366438	0.707	186/196 (95%)	MMP21,CTNNA2,PIK3CG,PIK3C3,FGFR4,Wasl,MMP8,FGFR2,CLDN6,SELPLG	22	0.265461	0.447	255	0.1	-0.426	172/196 (88%)	RAC2,ARHGAP6,ICAM1,MMP28,CXCR4,ITGA2,ITGA6,ITGA5,MMP10,FGFR2,ITGAL,TEC,PIK3R3,ITGB2,CTNNA2,NCF1,RASGRP1,CYBB,VAV1,IRS2,MMP12,DLC1,CLDN3,CTNND1	170	0.289068	1.069
ERK/MAPK Signaling	112	0.205589	-0.302	176/187 (94%)	ETS1,RAP2B,PPP1R10,DUSP1,PIK3CG,PIK3C3,FGFR4,PRKAR1B,FGFR2,HIST2H3C,HSPB1	44	1	0	195	0.289068	0.471	167/187 (89%)	ETS1,PPARG,HSPB3,RAC2,DUSP6,PPP1R3C,PPP2R5B,ITGA2,RALB,ITGA5,FGFR2,PIK3R3,ELF4,LAMTOR3,ETS2,CREB1,RPS6KA4,DUSP4,IRS2,MAP2K1	169	0.155597	1.069
Corticotropin Releasing Hormone Signaling	26	1	2	128/132 (97%)	NOS1,BDNF,Gucy2d,PRKAR1B	271	1		200	1	0.447	124/132 (94%)	VEGFA,CACNG1,CALML5,ADCY5,CREB1,NR4A1,PTGS2,MAP2K1	182	1	1
AMPK Signaling	37	0.192752	1.134	192/204 (94%)	CCNA2,CHRNA1,CHRNA4,ACACB,FOXO6,PIK3CG,PIK3C3,FGFR4,PRKAR1B,FGFR2,SLC2A4,CHRM1	35	0.458142	0	222	1	0.302	189/204 (93%)	SLC2A1,AK8,PPP2R5B,FGFR2,RAB39A,PFKFB2,Ins1,PIK3R3,CCNA2,CHRNB2,PFKFB4,CREB1,IRS2,AK9,PPARGC1A	184	1	1
Antiproliferative Role of Somatostatin Receptor 2	9	0.0199526	0.378	69/77 (90%)	RAP2B,NOS1,GNG11,Gucy2d,PIK3CG,PIK3C3,FGFR4,FGFR2	19	0.0537032	0.447	201	1	0.447	71/77 (92%)	PIK3R3,RALB,GNG13,FGFR2,IRS2,MAP2K1	178	0.563638	1
CCR3 Signaling in Eosinophils	146	0.461318	-0.447	117/123 (95%)	RAP2B,GNG11,PIK3CG,PIK3C3,FGFR4,FGFR2	198	0.413048		198	1	0.447	115/123 (93%)	PIK3R3,CALML5,RALB,GNG13,FGFR2,IRS2,LIMK2,MAP2K1	180	1	1
ErbB Signaling	145	0.453942	-0.447	95/100 (95%)	RAP2B,PIK3CG,PIK3C3,FGFR4,FGFR2	221	0.497737		204	1	0.447	95/100 (95%)	PIK3R3,RALB,FGFR2,IRS2,MAP2K1	185	1	1
ErbB2-ErbB3 Signaling	127	0.204174	-0.447	66/71 (93%)	RAP2B,PIK3CG,PIK3C3,FGFR4,FGFR2	149	0.291743		205	1	0.447	66/71 (93%)	PIK3R3,RALB,FGFR2,IRS2,MAP2K1	186	1	1
ErbB4 Signaling	130	0.212324	-0.447	67/72 (93%)	RAP2B,PIK3CG,PIK3C3,FGFR4,FGFR2	152	0.299226		206	1	0.447	67/72 (93%)	PIK3R3,RALB,FGFR2,IRS2,MAP2K1	187	1	1
IL-2 Signaling	125	0.17378	-0.447	62/67 (93%)	RAP2B,PIK3CG,PIK3C3,FGFR4,FGFR2	142	0.262422		209	1	0.447	62/67 (93%)	PIK3R3,RALB,FGFR2,IRS2,MAP2K1	188	1	1
Melanoma Signaling	121	0.118577	-0.447	54/59 (92%)	RAP2B,PIK3CG,PIK3C3,FGFR4,FGFR2	114	0.206063		202	1	0.447	54/59 (92%)	PIK3R3,RALB,FGFR2,IRS2,MAP2K1	177	0.537032	1
Non-Small Cell Lung Cancer Signaling	132	0.287078	-0.447	76/81 (94%)	RAP2B,PIK3CG,PIK3C3,FGFR4,FGFR2	177	0.364754		203	1	0.447	76/81 (94%)	PIK3R3,RALB,FGFR2,IRS2,MAP2K1	183	1	1
Agrin Interactions at Neuromuscular Junction	334	1		67/69 (97%)	RAP2B,CHRNA1	268	1		252	0.464515	-0.378	62/69 (90%)	RAC2,ITGB2,ITGA2,RALB,ITGA6,ITGA5,ITGAL	181	1	1
Bladder Cancer Signaling	248	0.331131		81/86 (94%)	RAP2B,MMP21,FGF21,MMP8,FGF13	192	0.400867		230	0.17378	0	75/86 (87%)	VEGFA,FGF16,MMP28,FGF2,FGF14,RALB,FGF23,MMP10,MMP12,PDGFC,MAP2K1	172	0.192752	1
Dermatan Sulfate Biosynthesis (Late Stages)	288	0.476431		34/36 (94%)	CHST3,NDST2				75	0.0457088	0.378	29/36 (81%)	CHST2,NDST3,CHST3,CHST10,HS3ST1,CHST15,HS3ST5	173	0.202302	1
Dermatan Sulfate Biosynthesis	369	1		45/47 (96%)	CHST3,NDST2				212	0.142561	0.378	40/47 (85%)	CHST2,NDST3,CHST3,CHST10,HS3ST1,CHST15,HS3ST5	175	0.363078	1
April Mediated Signaling									27	0.00125893	0.632	26/36 (72%)	RELA,TRAF3,MAP2K7,TRAF2,NFKBIA,NFKBIE,NFATC2,NFKB2,NFKBIB,NFKB1	25	0.000371535	1
Cdc42 Signaling	345	1		117/120 (98%)	RT1-O1,HLA-E,RT1-M6-1/RT1-M6-2	284	1		185	0.224388	0.707	106/120 (88%)	H2-T22,FGD3,H2-T24,HLA-A,ITGA2,RT1-O1,FCER1G,EXOC2,ITGA5,VAV1,LIMK2,TNK2,MYL1,RT1-M6-1/RT1-M6-2	174	0.250035	1
PCP pathway	287	0.475335		55/58 (95%)	ROR2,WNT9B,WNT8B				176	0.456037	0.816	52/58 (90%)	ROR2,DVL2,WNT10B,WNT4,FZD5,FZD1	176	0.5236	1
Regulation of Actin-based Motility by Rho	322	1		75/76 (99%)	Wasl	258	1		177	1	0.816	70/76 (92%)	RAC2,RHOQ,RND3,ITGA2,ITGA5,MYL1	179	1	1
OX40 Signaling Pathway	279	0.452898		53/56 (95%)	RT1-O1,HLA-E,RT1-M6-1/RT1-M6-2	206	0.440555		22	3.31131e-05	0.905	40/56 (71%)	RELA,H2-T22,H2-T24,TRAF3,HLA-A,CD4,NFKBIE,RT1-O1,NFKB2,NFKB1,BCL2,TRAF2,NFKBIA,FCER1G,NFKBIB,RT1-M6-1/RT1-M6-2	24	9.33254e-06	1
JAK/Stat Signaling	140	0.339625	-0.447	82/87 (94%)	RAP2B,PIK3CG,PIK3C3,FGFR4,FGFR2	196	0.40738		223	0.0588844	0.277	74/87 (85%)	SOCS3,RELA,SOCS6,RALB,FGFR2,JAK2,NFKB2,NFKB1,PIK3R3,CISH,PTPN1,IRS2,MAP2K1	75	0.0245471	0.905
Role of Pattern Recognition Receptors in Recognition of Bacteria and Viruses	2	0.000776247	-0.707	105/119 (88%)	Tlr11,CNTF,FGFR2,IL13,IFNA14,RNASEL,TLR2,IL12B,PIK3C3,PIK3CG,FGFR4,TGFB2,TLR3,IL11	1	0.00446684	-0.816	70	0.0138038	0.775	100/119 (84%)	Tlr11,RELA,IL1A,Oas1h,IL12A,FGFR2,IFNA4,NFKB2,NFKB1,IFNA14,PIK3R3,TLR4,TICAM1,TLR6,CREB1,TGFB2,NOD1,IRS2,TNF	76	0.0446684	0.905
Endothelin-1 Signaling	61	1	0.378	178/185 (96%)	RAP2B,NOS1,ABHD3,PIK3CG,PIK3C3,FGFR4,FGFR2	24	0.547016	0.447	194	1	0.5	169/185 (91%)	ABHD3,MAPK15,PTGS1,RALB,MAPK6,FGFR2,CASP4,PLA2G7,PIK3R3,EDN1,ADCY5,SHC2,IRS2,GNA13,PTGER2,PTGS2	190	0.422669	0.832
CD40 Signaling	96	0.414	0	70/74 (95%)	PIK3CG,PIK3C3,FGFR4,FGFR2	154	0.313329		29	0.000363078	0.258	57/74 (77%)	RELA,MAP2K7,TRAF3,ICAM1,NFKBIE,PTGS1,FGFR2,NFKB2,NFKB1,PIK3R3,TRAF2,NFKBIA,IRS2,PTGS2,NFKBIB,MAP2K1,MAP2K5	26	6.60693e-05	0.832
ILK Signaling	105	1	0	170/175 (97%)	LIMS2,PIK3CG,PIK3C3,FGFR4,FGFR2	285	1		152	0.196789	1.147	155/175 (89%)	RELA,MYH8,PPP2R5B,FGFR2,HIF1A,NFKB2,NFKB1,PDGFC,MYL1,PIK3R3,VEGFA,ITGB2,RHOQ,RND3,CREB1,RPS6KA4,IRS2,LEF1,PTGS2,TNF	189	0.244343	0.832
IGF-1 Signaling	69	0.100925	0	99/107 (93%)	RAP2B,CTGF,PIK3CG,PIK3C3,FGFR4,PRKAR1B,FGFR2,IGFBP5	159	0.316228		238	0.542001	0	97/107 (91%)	PIK3R3,SOCS3,CTGF,SOCS6,RALB,FGFR2,IRS2,JAK2,CYR61,MAP2K1	191	0.390841	0.816
IL-7 Signaling Pathway	84	0.270396	0	74/79 (94%)	FOXO6,PIK3CG,PIK3C3,FGFR4,FGFR2	174	0.349945		237	0.456037	0	71/79 (90%)	IL7R,PIK3R3,SLC2A1,LYN,FGFR2,IRS2,IL7,BCL2	192	0.405509	0.816
p70S6K Signaling	98	0.5236	0	125/131 (95%)	RAP2B,PIK3CG,PIK3C3,FGFR4,FGFR2,AGT	280	1		243	1	0	121/131 (92%)	PIK3R3,F2RL2,MAPT,RALB,PPP2R5B,LYN,FGFR2,IRS2,MAP2K1,AGTR1	195	1	0.816
IL-9 Signaling	72	0.128529	0	40/44 (91%)	PIK3CG,PIK3C3,FGFR4,FGFR2	97	0.110917		76	0.00616595	0.333	34/44 (77%)	PIK3R3,RELA,SOCS3,CISH,FGFR2,BCL3,IRS2,NFKB2,NFKB1,TNF	78	0.0218776	0.816
Lymphotoxin Î² Receptor Signaling	86	0.293089	0	58/62 (94%)	PIK3CG,PIK3C3,FGFR4,FGFR2	124	0.226986		210	0.0588844	0.378	52/62 (84%)	PIK3R3,RELA,TRAF3,TRAF2,NFKBIA,RELB,FGFR2,IRS2,NFKB2,NFKB1	77	0.0177828	0.816
IL-3 Signaling	136	0.331131	-0.447	81/86 (94%)	RAP2B,PIK3CG,PIK3C3,FGFR4,FGFR2	190	0.400867		216	1	0.378	79/86 (92%)	PIK3R3,PPP3CB,RALB,FGFR2,IRS2,JAK2,MAP2K1	193	0.486407	0.816
14-3-3-mediated Signaling	150	1	-0.447	122/127 (96%)	RAP2B,PIK3CG,PIK3C3,FGFR4,FGFR2	260	1		186	1	0.707	119/127 (94%)	PIK3R3,TRAF2,MAPT,RALB,FGFR2,IRS2,MAP2K1,TNF	194	1	0.816
Role of NFAT in Regulation of the Immune Response	162	1	-0.816	164/171 (96%)	RAP2B,GNG11,PIK3CG,PIK3C3,FGFR4,FGFR2,FCGR2B	62	0.477529	-1	82	0.0275423	0.229	147/171 (86%)	RELA,CALML5,HLA-A,FCGR2A,CD4,NFKBIE,RALB,GNG13,FGFR2,NFKB2,FCGR2B,NFKB1,FCGR1A,PIK3R3,NFKBIA,PPP3CB,LYN,FCER1G,NFATC2,IRS2,GNA13,NFKBIB,MAP2K1,GATA4	79	0.0074131	0.775
CDK5 Signaling	54	0.445656	0.447	94/99 (95%)	RAP2B,PPP1R10,BDNF,CABLES1,PRKAR1B				163	0.314051	1	88/99 (89%)	DRD1,ADCY5,MAPT,PPP1R3C,MAPK15,ITGA2,RALB,PPP2R5B,MAPK6,ITGA6,MAP2K1	196	0.191426	0.707
eNOS Signaling	8	0.0104713	0.632	144/158 (91%)	CHRNA1,LPAR4,CHRNA4,HSPA1A/HSPA1B,FGFR2,CHRM1,CCNA2,HSP90AB1,PIK3C3,PIK3CG,FGFR4,PRKAR1B,HSP90AA1,MIP	46	0.060256	-0.447	193	0.506991	0.535	143/158 (91%)	LPAR4,CALML5,FGFR2,PDGFC,PIK3R3,VEGFA,BDKRB2,CCNA2,LPAR6,LPAR1,CHRNB2,ADCY5,IRS2,BDKRB1,DNM2	198	0.447713	0.632
Glioblastoma Multiforme Signaling	64	1	0.378	153/160 (96%)	RAP2B,WNT9B,PIK3CG,PIK3C3,FGFR4,FGFR2,WNT8B	294	1		181	0.319154	0.775	143/160 (89%)	WNT10B,RALB,FGFR2,FZD1,E2F3,PDGFC,PDGFB,PIK3R3,RHOQ,RND3,WNT4,IRS2,LEF1,FZD5,MAP2K1,E2F8,PDGFRB	199	0.464515	0.632
Acute Myeloid Leukemia Signaling	71	0.127057	0	88/95 (93%)	RAP2B,KITLG,PIM1,PIK3CG,PIK3C3,FGFR4,FGFR2	216	0.463447		84	0.00630957	0	78/95 (82%)	RUNX1,CSF3R,RELA,MAP2K7,FLT3,RALB,FGFR2,NFKB2,NFKB1,SPI1,IDH1,PIK3R3,PIM1,IRS2,LEF1,MAP2K1,MAP2K5	80	0.0194984	0.632
BMP signaling pathway	82	0.261818	0	73/78 (94%)	RAP2B,BMP15,PRKAR1B,HOXC9,SMAD1	171	0.342768		169	0.0562341	0.905	66/78 (85%)	RELA,ZNF423,NKX2-5,BMP4,SMAD9,BMP8A,CREB1,RALB,NFKB2,NFKB1,MAP2K1,BMP1	81	0.0288403	0.632
p38 MAPK Signaling	116	0.213304	-0.378	103/110 (94%)	IL33,DUSP1,DUSP10,TGFB2,HIST2H3C,IL36B,HSPB1	338	1		142	0.141579	1.387	96/110 (87%)	HSPB3,IL1A,TRAF2,DDIT3,MAPT,DUSP10,IL36RN,CREB1,TGFB2,RPS6KA4,IRAK3,TNF,FAS,IRAK2	197	0.1	0.632
TWEAK Signaling									23	0.000123027	0.905	22/33 (67%)	RELA,TRAF3,TRAF2,NFKBIA,NFKBIE,BID,NFKB2,NFKBIB,NFKB1,BIRC3,BAG4	27	2.95121e-05	0.632
Relaxin Signaling	38	0.350752	1.134	143/151 (95%)	GNG11,PDE9A,Gucy2d,PIK3CG,PIK3C3,FGFR4,PRKAR1B,FGFR2	40	1	0	79	0.040738	0.277	130/151 (86%)	RELA,PDE3A,NFKBIE,GNG13,FGFR2,NFKB2,PDE1A,NFKB1,PIK3R3,VEGFA,NFKBIA,PDE7B,ADCY5,PDE3B,CREB1,PDE5A,IRS2,GNA13,NFKBIB,APEX1,MAP2K1	30	0.0040738	0.577
Role of PI3K/AKT Signaling in the Pathogenesis of Influenza	12	0.020893	0	56/63 (89%)	CCR5,PIK3CG,PIK3C3,FGFR4,FGFR2,PLAC8,IFNA14	6	0.00645654	-0.447	28	0.00467735	0.277	50/63 (79%)	RELA,CCR5,NFKBIE,FGFR2,IFNA4,NFKB2,NFKB1,IFNA14,PIK3R3,NFKBIA,IRS2,NFKBIB,MAP2K1	28	0.000630957	0.577
TREM1 Signaling	124	0.159221	-0.447	60/65 (92%)	TLR2,Tlr11,TLR3,FCGR2B,Tlr12	136	0.248313		24	0.000758578	0.775	50/65 (77%)	Tlr11,RELA,TREM1,ICAM1,TYROBP,ITGA5,CD83,JAK2,NFKB2,NFKB1,FCGR2B,TLR4,TLR6,NOD1,TNF	29	0.000851138	0.577
GÎ±s Signaling	25	0.327341	2.449	100/106 (94%)	GNG11,PRKAR1B,Htr5b,ADORA2A,CHRM1,MC2R	231	0.537032		207	1	0.447	100/106 (94%)	DRD1,ADCY5,CREB1,GNG13,PTGER2,MAP2K1	207	1	0.447
Calcium Signaling	27	1	1.89	179/186 (96%)	RAP2B,CHRNA1,GRIN2A,CHRNA4,CAMKK1,CAMK1G,PRKAR1B	351	1		159	1	1.134	175/186 (94%)	CACNG1,CALML5,CAMK1,PPP3CB,MYH8,CHRNB2,ATP2C1,CREB1,NFATC2,MYL1,HDAC5	209	1	0.447
Neuropathic Pain Signaling In Dorsal Horn Neurons	39	0.0549541	1	101/110 (92%)	KCNN3,GRIN2A,BDNF,PIK3CG,PIK3C3,FGFR4,CAMK1G,PRKAR1B,FGFR2	49	0.168655	-0.447	253	1	-0.378	103/110 (94%)	PIK3R3,KCNN4,CAMK1,GPR37,CREB1,FGFR2,IRS2	204	1	0.447
GP6 Signaling Pathway	85	0.287078	0	114/121 (94%)	COL19A1,GRAP2,PIK3CG,PIK3C3,FGFR4,FGFR2,FGG	59	0.21928	-1	264	1	-0.707	113/121 (93%)	PIK3R3,CALML5,APBB1IP,LYN,FCER1G,FGFR2,IRS2,KLF12	208	1	0.447
Endometrial Cancer Signaling	68	0.0794328	0	62/68 (91%)	RAP2B,CTNNA2,PIK3CG,PIK3C3,FGFR4,FGFR2	144	0.269774		236	0.448745	0	61/68 (90%)	PIK3R3,CTNNA2,RALB,FGFR2,LEF1,IRS2,MAP2K1	200	0.452898	0.447
GDNF Family Ligand-Receptor Interactions	74	0.136144	0	73/79 (92%)	RAP2B,GDNF,PIK3CG,PIK3C3,FGFR4,FGFR2	173	0.349945		245	1	0	73/79 (92%)	PIK3R3,CREB1,RALB,FGFR2,IRS2,MAP2K1	206	1	0.447
Fc Epsilon RI Signaling	131	0.25293	-0.447	109/116 (94%)	RAP2B,GRAP2,PIK3CG,PIK3C3,FGFR4,FGFR2,IL13	110	0.195434		141	0.394457	-1.508	104/116 (90%)	SYNJ2,PIK3R3,RAC2,MAP2K7,RALB,LYN,FCER1G,FGFR2,VAV1,IRS2,MAP2K1,TNF	203	1	0.447
FLT3 Signaling in Hematopoietic Progenitor Cells	139	0.339625	-0.447	82/87 (94%)	RAP2B,PIK3CG,PIK3C3,FGFR4,FGFR2	195	0.40738		241	1	0	79/87 (91%)	PIK3R3,FLT3,CREB1,RALB,FGFR2,RPS6KA4,IRS2,MAP2K1	205	1	0.447
Glioma Iasiveness Signaling	129	0.212324	-0.447	67/72 (93%)	RAP2B,PIK3CG,PIK3C3,FGFR4,FGFR2	150	0.299226		214	0.509331	0.378	65/72 (90%)	PLG,PIK3R3,RHOQ,RND3,RALB,FGFR2,IRS2	202	0.503501	0.447
LPS/IL-1 Mediated Inhibition of RXR Function	319	1		188/194 (97%)	IL33,NR1H4,CHST3,NDST2,PAPSS2,IL36B	251	1		250	0.135207	-0.302	171/194 (88%)	PPARA,NDST3,IL1A,MAP2K7,HMGCS2,ACSBG2,CHST15,CHST2,TLR4,TRAF2,NR0B2,IL36RN,CAT,NR1I3,CHST3,PPARGC1B,FABP4,CD14,CHST10,HS3ST1,TNF,HS3ST5,PPARGC1A	201	0.490908	0.447
Interferon Signaling	264	0.384592		28/30 (93%)	IFIT1,ISG15	239	0.554626		228	0.0549541	0	24/30 (80%)	RELA,IFIT1,IFNGR2,JAK2,IRF1,BCL2	83	0.0416869	0.447
Osteoarthritis Pathway	402	1		185/190 (97%)	TLR2,CTNNA2,S100A9,SMAD1,WNT8B	348	1		25	0.000691831	0.756	158/190 (83%)	RELA,FGF2,SMAD3,CASP4,SDC4,HIF1A,FZD1,NFKB1,PDGFC,VEGFA,CTNNA2,CREB1,SPHK1,NAMPT,MMP12,ADAMTS5,ADAMTS4,PPARG,SPP1,SMAD9,ITGA2,ITGA5,MMP10,NFKB2,TLR4,GLIS2,FZD5,LEF1,PTGS2,JAG1,TNF,PPARGC1A	82	0.00588844	0.447
Ovarian Cancer Signaling	87	0.304789	0	136/144 (94%)	RAP2B,WNT9B,PIK3CG,PIK3C3,FGFR4,PRKAR1B,FGFR2,WNT8B	289	1		235	0.264241	0	128/144 (89%)	WNT10B,PTGS1,RALB,FGFR2,FZD1,PDGFC,BCL2,PIK3R3,VEGFA,EDN1,WNT4,IRS2,LEF1,FZD5,PTGS2,MAP2K1	210	0.223357	0.378
Wnt/Î²-catenin Signaling	110	1	0	156/162 (96%)	WNT9B,TLE4,TGFB2,Ubb,SOX11,WNT8B	333	1		225	1	0.277	149/162 (92%)	WNT10B,APPL2,FRAT1,PPP2R5B,ACVR2B,FZD1,SOX13,SOX17,DVL2,TGFB2,WNT4,LEF1,FZD5	212	1	0.378
RhoA Signaling	346	1		110/113 (97%)	LPAR4,SEPT1,SEPT12	287	1		143	0.251189	1.387	100/113 (88%)	ARHGAP6,SEPT5,LPAR4,CDC42EP3,LIMK2,CDC42EP4,MYL1,LPAR6,RND3,LPAR1,GNA13,SEPT6,DLC1	211	1	0.378
Nitric Oxide Signaling in the Cardiovascular System	29	0.0812831	1.414	94/102 (92%)	HSP90AB1,PIK3CG,PIK3C3,FGFR4,PRKAR1B,HSP90AA1,FGFR2,CHRM1	20	0.134896	0.447	221	0.349945	0.302	91/102 (89%)	BDKRB2,VEGFA,PIK3R3,CALML5,PDE3B,PDE5A,FGFR2,IRS2,PDE1A,PDGFC,MAP2K1	213	0.215278	0.333
GM-CSF Signaling	113	0.0501187	-0.378	69/76 (91%)	ETS1,RAP2B,PIM1,PIK3CG,PIK3C3,FGFR4,FGFR2	58	0.143219	-1	77	0.047863	0.302	64/76 (84%)	ETS1,RUNX1,PIK3R3,PPP3CB,PIM1,CISH,RALB,LYN,FGFR2,IRS2,JAK2,MAP2K1	84	0.0245471	0.333
Activation of IRF by Cytosolic Pattern Recognition Receptors	325	1		48/50 (96%)	IFNA14,ISG15	183	0.384592		68	0.00537032	0.905	39/50 (78%)	RELA,TRAF3,NFKBIA,NFKBIE,ZBP1,IFNA4,NFKB2,NFKBIB,NFKB1,IFNA14,TNF	31	0.00436516	0.333
IL-17A Signaling in Airway Cells	94	0.404576	0	69/73 (95%)	PIK3CG,PIK3C3,FGFR4,FGFR2	153	0.306196		85	0.00676083	0	59/73 (81%)	RELA,NFKBIE,FGFR2,CCL20,NFKB2,JAK2,NFKB1,CXCL6,PIK3R3,TRAF3IP2,NFKBIA,IRS2,NFKBIB,MAP2K1	32	0.00074131	0.302
Th2 Pathway	13	0.00933254	-0.302	113/125 (90%)	IL33,CCR1,RUNX3,CCR5,CCR4,IL12B,PIK3CG,PIK3C3,FGFR4,FGFR2,IL13,ICOSLG/LOC102723996	7	0.018197	-0.707	83	0.00549541	0	104/125 (83%)	CCR1,SOCS3,CCR5,ICAM1,IL12A,HLA-A,CXCR4,CD4,FGFR2,IL12RB2,ACVR2B,JAK2,NFKB1,SPI1,PIK3R3,ITGB2,NFATC2,VAV1,IRS2,JAG1,ICOSLG/LOC102723996	85	0.0151356	0.302
fMLP Signaling in Neutrophils	97	0.438531	0	114/120 (95%)	RAP2B,GNG11,PIK3CG,PIK3C3,FGFR4,FGFR2	34	0.395367	0	227	0.0524807	0	103/120 (86%)	RELA,CALML5,NFKBIE,RALB,GNG13,FGFR2,NFKB2,NFKB1,PIK3R3,NCF1,NFKBIA,PPP3CB,CYBB,NFATC2,IRS2,NFKBIB,MAP2K1	33	0.00457088	0.258
Opioid Signaling Pathway	51	0.218776	0.632	217/230 (94%)	NOS1,RAP2B,GRIN2A,Cacnb1,EGR4,RGS16,RGS12,YES1,ARRB2,GNG11,PIK3CG,PRKAR1B,CAMK1G	23	0.41115	0.447	247	0.389942	-0.209	207/230 (90%)	RGS9,RAC2,MAP2K7,CALML5,CACNG1,CAMK1,MAPK15,RALB,MAPK6,RGS4,GRK5,NFKB2,PDE1A,NFKB1,BLK,NFKBIA,PPP3CB,ADCY5,CREB1,LYN,RPS6KA4,MAP2K1,MAP2K5	214	0.322107	0.243
Dopamine-DARPP32 Feedback in cAMP Signaling	33	1	1.342	148/154 (96%)	NOS1,GRIN2A,PPP1R10,CAMKK1,KCNJ16,PRKAR1B	299	1		217	1	0.378	145/154 (94%)	CALML5,PPP3CB,KCNJ2,DRD1,ADCY5,PPP1R3C,CREB1,PPP2R5B,KCNJ11	229	1	0
Synaptic Long Term Depression	43	1	1	163/167 (98%)	RAP2B,NOS1,ABHD3,Gucy2d	250	1		240	1	0	159/167 (95%)	CACNG1,ABHD3,RALB,PPP2R5B,LYN,GNA13,MAP2K1,PLA2G7	222	1	0
TGF-Î² Signaling	41	0.357273	1	84/89 (94%)	RAP2B,RUNX3,TGFB2,HOXC9,SMAD1	115	0.211349		213	0.313329	0.378	79/89 (89%)	ZNF423,NKX2-5,BMP4,SMAD9,SMAD3,RALB,TGFB2,ACVR2B,MAP2K1,BCL2	216	0.218273	0
GNRH Signaling	45	1	1	157/161 (98%)	RAP2B,GNG11,GNRH1,PRKAR1B	272	1		191	1	0.577	147/161 (91%)	RELA,MAP2K7,CALML5,CACNG1,MAP3K6,MAP3K13,RALB,NFKB2,NFKB1,ADCY5,CREB1,GNRH1,MAP3K8,MAP2K1	226	1	0
Mouse Embryonic Stem Cell Pluripotency	58	0.207014	0.378	102/109 (94%)	RAP2B,PIK3CG,PIK3C3,FGFR4,FGFR2,ID3,SMAD1	21	0.164059	0.447	248	0.0794328	-0.258	94/109 (86%)	BMP4,SMAD9,RALB,FGFR2,FZD1,JAK2,ID3,PIK3R3,ID1,DVL2,IRS2,LEF1,FZD5,MAP2K1,ID4	87	0.0489779	0
FGF Signaling	77	0.193197	0	82/88 (93%)	FGF21,PIK3CG,PIK3C3,FGFR4,FGFR2,FGF13	47	0.0851138	-0.447	266	0.43451	-1	79/88 (90%)	PIK3R3,FGF16,FGF2,FGF14,CREB1,FGF23,FGFR2,IRS2,MAP2K1	219	0.509331	0
CXCR4 Signaling	101	1	0	154/160 (96%)	RAP2B,GNG11,PIK3CG,PIK3C3,FGFR4,FGFR2	39	1	0	249	1	-0.277	146/160 (91%)	PIK3R3,RHOQ,RND3,CXCR4,ADCY5,CD4,RALB,LYN,GNG13,FGFR2,IRS2,GNA13,MAP2K1,MYL1	225	1	0
Leptin Signaling in Obesity	88	0.304789	0	78/83 (94%)	PIK3CG,PIK3C3,FGFR4,PRKAR1B,FGFR2	182	0.379315		262	0.366438	-0.707	74/83 (89%)	PIK3R3,SOCS3,PDE3B,ADCY5,PDE3A,FGFR2,IRS2,JAK2,MAP2K1	217	0.291072	0
Neurotrophin/TRK Signaling	73	0.130317	0	72/78 (92%)	RAP2B,BDNF,PIK3CG,PIK3C3,FGFR4,FGFR2	170	0.342768		263	0.44157	-0.707	70/78 (90%)	PIK3R3,MAP2K7,CREB1,RALB,FGFR2,IRS2,MAP2K1,MAP2K5	218	0.39355	0
Growth Hormone Signaling	83	0.270396	0	74/79 (94%)	PIK3CG,PIK3C3,FGFR4,FGFR2,SLC2A4	172	0.349945		254	1	-0.378	72/79 (91%)	PIK3R3,SOCS3,SOCS6,FGFR2,RPS6KA4,IRS2,JAK2	227	1	0
Synaptic Long Term Potentiation	99	1	0	115/119 (97%)	RAP2B,GRIN2A,PPP1R10,PRKAR1B				239	1	0	113/119 (95%)	CALML5,PPP3CB,PPP1R3C,CREB1,RALB,MAP2K1	221	1	0
SAPK/JNK Signaling	115	0.153462	-0.378	93/100 (93%)	RAP2B,GNG11,PIK3CG,PIK3C3,FGFR4,DUSP10,FGFR2	48	0.127057	-0.447	261	0.217771	-0.577	88/100 (88%)	PIK3R3,RAC2,MAP2K7,TRAF2,MAP3K13,DUSP10,RALB,FCER1G,FGFR2,DUSP4,IRS2,GNA13	230	1	0
FcÎ³RIIB Signaling in B Lymphocytes	123	0.141906	-0.447	74/80 (93%)	RAP2B,PIK3CG,PIK3C3,FGFR4,FGFR2,FCGR2B	105	0.163305		258	1	-0.447	73/80 (91%)	PIK3R3,CACNG1,RALB,LYN,FGFR2,IRS2,FCGR2B	224	1	0
Role of BRCA1 in DNA Damage Response	323	1		74/77 (96%)	MRE11,FANCC,FANCL	259	1		270	1	-1.134	70/77 (91%)	FANCB,FAAP24,PLK1,E2F3,BLM,BRIP1,E2F8	223	1	0
Angiopoietin Signaling	188	0.136144		73/79 (92%)	RAP2B,PIK3CG,PIK3C3,FGFR4,FGFR2,TIE1	104	0.158125		229	0.114025	0	68/79 (86%)	PIK3R3,RELA,NFKBIA,NFKBIE,RALB,FGFR2,IRS2,NFKB2,NFKBIB,NFKB1,TIE1	86	0.030903	0
Cyclins and Cell Cycle Regulation	353	1		73/76 (96%)	CCNA2,CCNE2,TGFB2	163	0.328095		244	1	0	69/76 (91%)	CCNA2,CCNH,PPP2R5B,TGFB2,E2F3,E2F8,HDAC5	220	0.552077	0
Superpathway of Cholesterol Biosynthesis	245	0.31989		24/26 (92%)	FDPS,ACAT2	222	0.503501		196	0.0870964	0.447	21/26 (81%)	SQLE,DHCR24,MSMO1,HMGCS2,SC5D	215	0.0831764	0
ERK5 Signaling	343	1		66/68 (97%)	RAP2B,SGK1				179	1	0.816	62/68 (91%)	CREB1,RALB,RPS6KA4,MAP3K8,GNA13,MAP2K5	228	1	0
Death Receptor Signaling	392	1		84/86 (98%)	PARP10,HSPB1				80	0.0125893	0.258	71/86 (83%)	TNFRSF21,HSPB3,RELA,MAP2K7,NFKBIE,NFKB2,NFKB1,FAS,BCL2,TRAF2,NFKBIA,BID,NFKBIB,BIRC3,TNF	88	0.0229087	-0.302
Induction of Apoptosis by HIV1									30	0.000467735	0	42/56 (75%)	RELA,MAP2K7,TRAF2,NFKBIA,CXCR4,NFKBIE,BID,NFKB2,NFKBIB,NFKB1,TNF,BIRC3,FAS,BCL2	89	0.00933254	-0.333
Amyotrophic Lateral Sclerosis Signaling	36	0.170608	1.134	96/103 (93%)	NOS1,GRIN2A,GDNF,PIK3CG,PIK3C3,FGFR4,FGFR2	28	0.292415	0	251	0.493174	-0.333	93/103 (90%)	VEGFA,PIK3R3,CAT,BID,NEFH,FGFR2,IRS2,PDGFC,BIRC3,BCL2	231	0.350752	-0.378
p53 Signaling	53	0.147911	0.447	92/99 (93%)	GADD45B,GADD45G,PIK3CG,PIK3C3,FGFR4,PLAGL1,FGFR2	2	0.047863	1	215	1	0.378	92/99 (93%)	PIK3R3,TP53INP1,FGFR2,IRS2,HIF1A,FAS,BCL2	232	1	-0.447
Sphingosine-1-phosphate Signaling	104	1	0	113/117 (97%)	PIK3CG,PIK3C3,FGFR4,FGFR2	283	1		232	0.197697	0	103/117 (88%)	FGFR2,CASP4,PDGFC,PDGFB,ASAH2,PIK3R3,ACER3,RHOQ,RND3,ADCY5,SPHK1,IRS2,GNA13,PDGFRB	233	0.489779	-0.707
RhoGDI Signaling	358	1		157/160 (98%)	GNG11,CDH18,CDH20	301	1		268	1	-1	149/160 (93%)	ARHGAP6,RHOQ,RND3,ITGA2,ITGA5,GNG13,LIMK2,GNA13,ARHGEF3,DLC1,MYL1	234	1	-0.816
cAMP-mediated signaling	35	0.233346	1.155	201/213 (94%)	CCR4,PDE9A,DUSP1,PKIB,CAMK1G,PRKAR1B,Htr5b,RGS12,ADORA2A,CHRM1,MC2R,AGTR2	17	1	2	256	0.334965	-0.447	191/213 (90%)	CALML5,CAMK1,DUSP6,PDE3A,RGS4,PDE1A,LAMTOR3,PDE7B,LPAR1,PPP3CB,DRD1,ADCY5,PDE3B,PKIB,CREB1,PDE5A,DUSP4,PTGER2,APEX1,MAP2K1,AGTR1,AKAP1	235	0.060256	-0.943
GÎ±i Signaling	46	0.374973	0.816	106/112 (95%)	RAP2B,GNG11,CCR4,PRKAR1B,RGS12,AGTR2	321	1		259	1	-0.447	106/112 (95%)	LPAR1,ADCY5,RALB,RGS4,GNG13,AGTR1	236	1	-1
NRF2-mediated Oxidative Stress Response	241	0.30761		176/186 (95%)	RAP2B,PIK3CG,PIK3C3,STIP1,FGFR4,HSPB8,FGFR2,DNAJB1,DNAJB2,DNAJA1	236	0.552077		276	1	-1.414	171/186 (92%)	MAP2K7,DNAJC9,NQO1,RALB,FGFR2,DNAJB9,GSR,PIK3R3,ABCC1,CAT,IRS2,AOX1,MAP2K1,ENC1,MAP2K5	237	1	-1.134
Apoptosis Signaling	394	1		88/89 (99%)	RAP2B				86	0.0346737	-0.535	75/89 (84%)	RELA,MAP2K7,NFKBIA,NFKBIE,RALB,BID,NFKB2,NFKBIB,NFKB1,TNF,BIRC3,MAP2K1,FAS,BCL2	238	0.0616595	-1.265
Huntington's Disease Signaling	30	0.437522	1.414	219/230 (95%)	GNG11,BDNF,SGK1,PIK3CG,PIK3C3,FGFR4,HSPA1A/HSPA1B,Ubb,FGFR2,DNAJB1,NAPB	37	1	0	275	1	-1.414	217/230 (94%)	MAP2K7,PACSIN1,FGFR2,GNG13,CASP4,HDAC5,PIK3R3,PSMA8,POLR2A,ARFIP2,CREB1,IRS2,DNM2	240	1	-1.342
Coagulation System	66	0.0562341	0	29/33 (88%)	F10,F7,FGG,SERPIND1	72	0.0562341		87	0.0295121	-1.134	26/33 (79%)	PLG,BDKRB2,KLKB1,F8,BDKRB1,SERPINF2,PLAT	239	0.0588844	-1.342
PPARÎ±/RXRÎ± Activation	100	1	0	166/173 (96%)	RAP2B,CHD5,HSP90AB1,PRKAR1B,TGFB2,CYP2C18,HSP90AA1	63	0.487528	-1	265	0.125026	-0.728	152/173 (88%)	PPARA,RELA,MAP2K7,MED23,SMAD3,NFKBIE,RALB,BCL3,ACVR2B,NFKB2,JAK2,NFKB1,Ins1,NFKBIA,NR0B2,GPD2,ADCY5,TGFB2,NFKBIB,MAP2K1,PPARGC1A	241	0.0562341	-1.387
Cardiac Î²-adrenergic Signaling	168	1	-1	122/127 (96%)	GNG11,PPP1R10,PDE9A,PKIB,PRKAR1B	332	1		272	0.522396	-1.265	115/127 (91%)	PDE7B,PDE3B,ADCY5,PKIB,PDE3A,PPP1R3C,PPP2R5B,PDE5A,GNG13,PDE1A,APEX1,AKAP1	242	0.308319	-1.414
Sirtuin Signaling Pathway	47	1	0.816	249/255 (98%)	ARNTL,GADD45B,GADD45G,NR1H4,H1f0,HIST2H3C	349	1		140	1	-1.606	233/255 (91%)	PPARA,PPARG,RELA,PPIF,SLC2A1,DUSP6,MAPK15,DOT1L,NQO1,G6PD,MAPK6,HIF1A,NFKB2,HMGCS2,NFKB1,OGG1,WRN,NAMPT,H1f0,APEX1,TNF,PPARGC1A	243	0.296483	-1.5
tRNA Splicing	366	1		38/39 (97%)	PDE9A				139	0.149968	-1.633	33/39 (85%)	PDE7B,PDE3B,PDE3A,PDE5A,PDE1A,APEX1	65	0.0380189	-1.633
Sumoylation Pathway	401	1		85/88 (97%)	ETS1,AR,ZNF217	347	1		271	0.0630957	-1.265	75/88 (85%)	ETS1,SENP7,ZEB1,NFKB2,NFKB1,FAS,RHOQ,NFKBIA,AR,KDM1A,RND3,SENP5,ISG20	64	0.0263027	-1.667
Protein Kinase A Signaling	157	1	-0.577	350/362 (97%)	GNG11,RHO,PPP1R10,PDE9A,DUSP1,DUSP10,PRKAR1B,TGFB2,H1f0,PTPDC1,NTN1,HIST2H3C	43	1	0	88	0.0398107	-1.372	318/362 (88%)	RELA,PTPN23,DUSP6,NFKBIE,PPP1R3C,SMAD3,PDE3A,UBASH3B,GNG13,CDC23,PDE1A,NFKB1,PTPRC,DUSP5,NFKBIA,RHO,PPP3CB,PDE7B,PDE3B,ADCY5,DUSP10,PTPN1,CREB1,TGFB2,DUSP7,GNA13,NFKBIB,APEX1,PTPRN,MAP2K1,CALML5,NFKB2,PTP4A1,MYL1,ANAPC4,PTPRH,PDE5A,NFATC2,LEF1,Ptprt,DUSP4,PTGS2,H1f0,AKAP1	19	0.00229087	-1.826
LXR/RXR Activation	32	0.472063	1.342	97/102 (95%)	IL33,NR1H4,TLR3,IL36B,AGT	254	1		138	0.0501187	-1.732	87/102 (85%)	RELA,TTR,IL1A,MSR1,ABCG4,NFKB2,NFKB1,SERPINF2,TLR4,LDLR,IL36RN,CD14,PTGS2,TNF,HADH	63	0.0323594	-1.897
Antioxidant Action of Vitamin C	378	1		96/99 (97%)	SLC23A1,ABHD3,SLC2A4	319	1		137	0.074131	-1.897	85/99 (86%)	RELA,SLC2A1,ABHD3,NFKBIE,JAK2,NFKB2,NFKB1,GLRX,PLA2G7,SLC23A1,NFKBIA,SLC2A2,NFKBIB,TNF	244	0.107399	-2.121
PTEN Signaling	117	0.259418	-0.378	110/117 (94%)	MAST2,RAP2B,FOXO6,PIK3CG,FGFR4,FGFR2,MCRS1	33	0.376704	0	274	0.197697	-1.387	103/117 (88%)	RAC2,RELA,ITGA2,RALB,ITGA5,FGFR2,NFKB2,NFKB1,BCL2,PIK3R3,SYNJ2,MAGI1,MAP2K1,PDGFRB	245	0.226464	-2.333
FcÎ³ Receptor-mediated Phagocytosis in Macrophages and Monocytes	328	1		87/89 (98%)	YES1,PIK3CG	263	1		135	1	-2.828	81/89 (91%)	PIK3R3,RAC2,NCF1,FCGR2A,LYN,VAV1,FYB1,FCGR1A	246	0.521195	-2.449
PPAR Signaling	81	0.257632	0	91/97 (94%)	IL33,RAP2B,HSP90AB1,HSP90AA1,NRIP1,IL36B	217	0.477529		14	0.000190546	-2.4	76/97 (78%)	PPARA,PPARG,RELA,IL1A,NFKBIE,RALB,NFKB2,NFKB1,PDGFC,Ins1,PDGFB,TRAF2,NFKBIA,NR0B2,IL36RN,PTGS2,NFKBIB,TNF,MAP2K1,PPARGC1A,PDGFRB	18	0.000151356	-2.668
Aldosterone Signaling in Epithelial Cells	1	0.000218776	0.447	140/158 (89%)	SGK1,HSPH1,HSPA1A/HSPA1B,HSPB8,FGFR2,HSPD1,DNAJB2,DNAJA1,HSP90AB1,DUSP1,PIK3C3,FGFR4,PIK3CG,HSP90AA1,DNAJB1,DNAJC30,HSPA4L,HSPB1	99	0.127938		242	1	0	151/158 (96%)	HSPB3,PIK3R3,DNAJC9,FGFR2,IRS2,DNAJB9,MAP2K1	393	1
Neuroprotective Role of THOP1 in Alzheimer's Disease	10	0.0363078	0.378	93/102 (91%)	GZMB,PRSS45,PRSS12,GNRH1,PRKAR1B,KLK6,F7,HLA-E,AGT	26	0.134896	0	119	0.238232	2.333	90/102 (88%)	PLG,PRSS16,GZMB,HLA-A,MAPT,TPSG1,CREB1,Prss34,GNRH1,CTRL,CTRB2,PRSS27	402	1
EGF Signaling	90	0.343558	0	63/67 (94%)	PIK3CG,PIK3C3,FGFR4,FGFR2	141	0.262422		260	1	-0.447	62/67 (93%)	PIK3R3,MAP2K7,FGFR2,IRS2,MAP2K1	449	1
UVB-Induced MAPK Signaling	75	0.138357	0	57/62 (92%)	PIK3CG,PIK3C3,FGFR4,FGFR2,HIST2H3C	126	0.226986		246	1	0	58/62 (94%)	PIK3R3,FGFR2,IRS2,MAP2K1	444	1
G Beta Gamma Signaling	103	1	0	108/112 (96%)	RAP2B,GNG11,PIK3CG,PRKAR1B	282	1		147	1	1.342	107/112 (96%)	CACNG1,RALB,GNG13,GNA13,DNM2	397	1
Nicotine Degradation II	79	0.215278	0	50/54 (93%)	Ugt2b17,CYP2C18,CYP2J2,INMT	200	0.421697		441	1		52/54 (96%)	ADH7,AOX1	424	1
Role of p14/p19ARF in Tumor Suppression	70	0.105925	0	37/41 (90%)	PIK3CG,PIK3C3,FGFR4,FGFR2	89	0.0954993		467	1		38/41 (93%)	PIK3R3,FGFR2,IRS2	441	1
UVA-Induced MAPK Signaling	135	0.327341	-0.447	100/106 (94%)	RAP2B,PIK3CG,PIK3C3,FGFR4,PARP10,FGFR2	232	0.537032		208	1	0.447	101/106 (95%)	PIK3R3,RALB,FGFR2,RPS6KA4,IRS2	443	1
Role of Oct4 in Mammalian Embryonic Stem Cell Pluripotency	305	0.533335		38/40 (95%)	FAM208A,WWP2	274	1		136	0.314051	-2	35/40 (88%)	FAM208A,NR6A1,SPP1,ETS2,TDRD7	348	0.484172
Ephrin B Signaling	362	1		65/67 (97%)	EFNB2,GNG11	229	0.534564		273	1	-1.342	61/67 (91%)	RAC2,EFNB2,CXCR4,GNG13,VAV1,GNA13	409	1
Retinol Biosynthesis	291	0.490908		35/37 (95%)	DDHD2,RDH8	139	0.257632		267	0.456037	-1	33/37 (89%)	RDH14,CES3,RDH12,PNPLA4	429	1
Sperm Motility	382	1		113/116 (97%)	SLC9A5,ABHD3,PRKAR1B	324	1		269	1	-1	112/116 (97%)	CALML5,ABHD3,PDE1A,PLA2G7	442	1
VDR/RXR Activation	273	0.42462		71/75 (95%)	MXD1,TGFB2,KLK6,IGFBP5	100	0.138357		257	0.397192	-0.447	67/75 (89%)	CXCL10,SPP1,IL12A,MXD1,TGFB2,CD14,KLF4,HSD17B2	326	0.358096
Pyrimidine Ribonucleotides De Novo Biosynthesis									233	0.206538	0	37/43 (86%)	SMARCAL1,AK8,NUDT9,AK9,BLM,NUDT15	412	1
Pyrimidine Ribonucleotides Intercoersion									231	0.177419	0	35/41 (85%)	SMARCAL1,AK8,NUDT9,AK9,BLM,NUDT15	431	1
Triacylglycerol Degradation	240	0.30761		41/44 (93%)	DDHD2,DTD2,NDST2	161	0.326588		234	0.22182	0	38/44 (86%)	FAAH,Ces2a/Ces2i,NDST3,CES3,ABHD2,PNPLA4	368	0.549541
Basal Cell Carcinoma Signaling	311	0.572796		64/67 (96%)	BMP15,WNT9B,WNT8B	278	1		211	0.0891251	0.378	57/67 (85%)	DVL2,WNT10B,BMP4,GLIS2,BMP8A,WNT4,FZD5,LEF1,FZD1,BMP1	336	0.439542
Cytotoxic T Lymphocyte-mediated Apoptosis of Target Cells	331	1		24/25 (96%)	GZMB				74	0.0245471	0.447	19/25 (76%)	GZMB,HLA-A,FCER1G,BID,FAS,BCL2	349	0.488652
Melatonin Signaling	254	0.343558		63/67 (94%)	GNRH1,PRKAR1B,SLC2A4,RORB	266	1		199	1	0.447	62/67 (93%)	CALML5,MAP2K7,GNRH1,MAP2K1,MAP2K5	386	1
Role of Wnt/GSK-3Î² Signaling in the Pathogenesis of Influenza	297	0.509331		58/61 (95%)	WNT9B,IFNA14,WNT8B	296	1		197	0.203704	0.447	53/61 (87%)	DVL2,WNT10B,WNT4,FZD5,LEF1,IFNA4,FZD1,IFNA14	327	0.36141
Cholesterol Biosynthesis I									64	0.0269153	1	9/13 (69%)	SQLE,DHCR24,MSMO1,SC5D	115	0.047863
Cholesterol Biosynthesis II (via 24,25-dihydrolanosterol)									65	0.0269153	1	9/13 (69%)	SQLE,DHCR24,MSMO1,SC5D	116	0.047863
Cholesterol Biosynthesis III (via Desmosterol)									66	0.0269153	1	9/13 (69%)	SQLE,DHCR24,MSMO1,SC5D	117	0.047863
GPCR-Mediated Nutrient Sensing in Enteroendocrine Cells	397	1		103/105 (98%)	GNG11,PRKAR1B	342	1		168	1	1	101/105 (96%)	CACNG1,FFAR4,ADCY5,GNG13	462	1
Inhibition of Matrix Metalloproteases	289	0.476431		34/36 (94%)	MMP21,MMP8	247	0.620869		161	0.11272	1	30/36 (83%)	SDC1,MMP28,MMP10,MMP12,TFPI2,Hspg2	256	0.0812831
ATM Signaling	338	1		89/93 (96%)	GADD45B,GADD45G,RAD9A,MRE11	129	0.233884		146	1	1.342	85/93 (91%)	HP1BP3,NFKBIA,RAD9A,CREB1,PPP2R5B,BID,ZEB1,BLM	392	1
Role of CHK Proteins in Cell Cycle Checkpoint Control	270	0.416869		50/53 (94%)	RAD9A,MRE11,ATMIN	107	0.165959		145	0.370681	1.342	47/53 (89%)	RAD9A,PPP2R5B,ATMIN,PLK1,E2F3,E2F8	341	0.451856
1D-myo-inositol Hexakisphosphate Biosynthesis II (Mammalian)	213	0.204174		17/19 (89%)	ITPK1,ITPKB	189	0.399945		121	0.0933254	2	15/19 (79%)	SYNJ2,ITPK1,IPMK,IPPK	325	0.35156
Retinoic acid Mediated Apoptosis Signaling	309	0.559758		40/42 (95%)	PARP10,IFNA14	286	1		122	0.557186	2	38/42 (90%)	BID,IFNA4,IFNA14,IRF1	359	0.517607
Communication between Innate and Adaptive Immune Cells	4	0.00134896		52/61 (85%)	IL33,TLR2,Tlr11,IL12B,TLR3,CD8B,HLA-E,IL36B,Tlr12	84	0.0776247		46	0.00354813		48/61 (79%)	Tlr11,IL1A,IL12A,HLA-A,CD4,CD83,Ccl9,CXCL10,TLR4,IL36RN,TLR6,FCER1G,TNF	264	0.0977237
Pathogenesis of Multiple Sclerosis	5	0.00263027		4/7 (57%)	CCR1,CCR5,CXCL11	10	0.0134896		98	0.020893		4/7 (57%)	CCR1,CXCL10,CCR5	93	0.00776247
Hematopoiesis from Pluripotent Stem Cells	20	0.0295121		23/27 (85%)	KITLG,IL12B,CD8B,IL11	224	0.516416		93	0.01		20/27 (74%)	IL1A,IL12A,CSF1,CD4,FCER1G,CSF3,IL7	263	0.0933254
HIF1Î± Signaling	19	0.0295121		104/114 (91%)	RAP2B,NOS1,MMP21,PIK3CG,PIK3C3,FGFR4,MMP8,HSP90AA1,FGFR2,SLC2A4	86	0.0831764		103	0.0346737		97/114 (85%)	MMP28,SLC2A1,MAPK15,RALB,MAPK6,MMP10,FGFR2,HIF1A,PDGFC,PIK3R3,VEGFA,EDN1,SLC2A2,EGLN3,IRS2,MMP12,APEX1	102	0.0154882
MSP-RON Signaling Pathway	16	0.0263027		59/66 (89%)	TLR2,IL12B,PIK3CG,PIK3C3,FGFR4,KLK6,FGFR2	12	0.030903		108	0.0398107		55/66 (83%)	PIK3R3,ITGB2,KLKB1,TLR4,IL12A,CSF1,MST1,FGFR2,IRS2,JAK2,TNF	251	0.0616595
Prostate Cancer Signaling	18	0.0295121		89/98 (91%)	RAP2B,CCNE2,AR,HSP90AB1,PIK3CG,PIK3C3,FGFR4,HSP90AA1,FGFR2	15	0.0467735		106	0.0371535		83/98 (85%)	RELA,NFKBIE,RALB,FGFR2,NFKB2,NFKB1,BCL2,PIK3R3,NFKBIA,AR,CREB1,IRS2,LEF1,NFKBIB,MAP2K1	96	0.0104713
Extrinsic Prothrombin Activation Pathway	17	0.0263027		12/15 (80%)	F10,F7,FGG	73	0.0588844
GADD45 Signaling	22	0.042658		15/18 (83%)	CCNE2,GADD45B,GADD45G	9	0.0112202
Hereditary Breast Cancer Signaling	24	0.0457088		129/140 (92%)	RAP2B,GADD45B,GADD45G,PIK3CG,PIK3C3,FGFR4,MRE11,Ubb,FGFR2,FANCC,FANCL	85	0.0794328		414	1		130/140 (93%)	PIK3R3,FANCB,POLR2A,RALB,FAAP24,FGFR2,IRS2,DDB2,BLM,HDAC5	399	1
Human Embryonic Stem Cell Pluripotency	21	0.0371535		124/135 (92%)	BMP15,WNT9B,BDNF,PIK3CG,PIK3C3,FGFR4,LEFTY1,TGFB2,FGFR2,SMAD1,WNT8B	76	0.0691831		288	0.0758578		117/135 (87%)	WNT10B,BMP4,FGF2,SMAD3,BMP8A,FGFR2,FZD1,PDGFC,PDGFB,PIK3R3,TGFB2,SPHK1,WNT4,IRS2,LEF1,FZD5,BMP1,PDGFRB	358	0.514044
1D-myo-inositol Hexakisphosphate Biosynthesis V (from Ins(1,3,4)P3)	186	0.126765		2/3 (67%)	ITPK1	82	0.0776247		36	0.000812831		0/3 (0%)	ITPK1,IPMK,IPPK	99	0.0120226
Adipogenesis pathway	206	0.18281		116/124 (94%)	ARNTL,EGR2,FGFR4,KLF5,FGFR2,SMAD1,SLC2A4,NOCT	328	1		43	0.00229087		102/124 (82%)	PPARG,CCNH,WNT10B,BMP4,DDIT3,SMAD9,TXNIP,FGF2,SMAD3,mir-31,FGFR2,HIF1A,FZD1,HDAC5,ZNF423,LPIN1,KDM1A,KLF5,GTF2H1,FABP4,FZD5,TNF	91	0.00630957
Agranulocyte Adhesion and Diapedesis	292	0.503501		144/151 (95%)	IL33,MMP21,CXCL11,MMP8,CLDN6,IL36B,SELPLG	323	1		45	0.00323594		126/151 (83%)	IL1A,ICAM1,MYH8,CCL20,SDC4,CXCL10,2610528A11Rik,MMP12,Ccl6,MMP28,CXCR4,PF4,ITGA2,ITGA6,ITGA5,MMP10,MYL1,CXCL6,Ccl9,ITGB2,IL36RN,CXCL2,CX3CL1,TNF,CLDN3	95	0.00891251
Altered T Cell and B Cell Signaling in Rheumatoid Arthritis	170	0.0501187		69/76 (91%)	IL33,TLR2,Tlr11,IL12B,TLR3,IL36B,Tlr12	162	0.328095		34	0.000501187		59/76 (78%)	Tlr11,RELA,TRAF3,IL1A,SPP1,IL12A,HLA-A,RELB,NFKB2,NFKB1,FAS,TLR4,CSF1,TLR6,IL36RN,FCER1G,TNF	45	0.00338844
Granulocyte Adhesion and Diapedesis	242	0.311172		137/145 (94%)	IL33,MMP21,CXCL11,MMP8,CLDN6,IL36B,SELPLG,HSPB1	233	0.539511		33	0.000363078		118/145 (81%)	IL1A,ICAM1,CCL20,SDC4,CXCL10,2610528A11Rik,MMP12,Ccl6,CSF3R,SDC1,MMP28,CXCR4,PF4,ITGA2,ITGA6,ITGA5,MMP10,CSF3,ITGAL,CXCL6,Ccl9,ITGB2,IL36RN,CXCL2,CX3CL1,TNF,CLDN3	40	0.00109648
Hepatic Fibrosis / Hepatic Stellate Cell Activation	281	0.459198		159/167 (95%)	COL19A1,CCR5,CTGF,IL10RA,TGFB2,FGFR2,IGFBP5,AGT	210	0.457088		41	0.00154882		139/167 (83%)	RELA,CCR5,IL1A,ICAM1,CTGF,MYH8,FGF2,SMAD3,NFKB1,PDGFC,FAS,BCL2,VEGFA,EDN1,TGFB2,KLF12,PDGFRB,IL6R,IFNGR2,FGFR2,NFKB2,MYL1,PDGFB,TLR4,CSF1,CD14,TNF,AGTR1	113	0.0234423
IL-10 Signaling	174	0.0758578		61/67 (91%)	IL33,CCR1,CCR5,IL10RA,FCGR2B,IL36B	140	0.262422		31	0.0001		50/67 (75%)	CCR1,SOCS3,RELA,IL1A,CCR5,FCGR2A,BLVRA,NFKBIE,BLVRB,NFKB2,FCGR2B,NFKB1,NFKBIA,IL36RN,CD14,NFKBIB,TNF	34	8.12831e-05
IL-12 Signaling and Production in Macrophages	28	0.0501187		115/125 (92%)	TLR2,IL12B,PIK3CG,PIK3C3,FGFR4,TGFB2,FGFR2,IRF8,REL,IFNA14	16	0.0489779		39	0.00112202		102/125 (82%)	PPARG,RELA,IL12A,MST1,FGFR2,ALOX12,IL12RB2,IFNA4,NFKB2,NFKB1,IFNA14,SPI1,IRF1,PIK3R3,TLR4,TGFB2,MAP3K8,IRS2,IRF8,NFKBIB,REL,TNF,MAP2K1	41	0.00114815
Iron homeostasis signaling pathway	403	1		122/126 (97%)	BMP15,ABCB10,NARFL,SMAD1	350	1		40	0.00125893		103/126 (82%)	HBG1,BMP4,SLC46A1,ATP6V1C1,SMAD3,BMP8A,HIF3A,GDF15,IL6R,HIF1A,JAK2,ATP6V1A,HBB,PDGFB,ATP6V0A2,SLC11A2,FECH,SLC40A1,SLC11A1,STEAP3,ATP6V1B2,BMP1,PDGFRB	36	0.00047863
Regulation of the Epithelial-Mesenchymal Transition Pathway	208	0.191867		173/184 (94%)	ETS1,RAP2B,FGF21,WNT9B,PIK3CG,PIK3C3,FGFR4,TGFB2,FGFR2,WNT8B,FGF13	120	0.218273		37	0.000831764		153/184 (83%)	RELA,WNT10B,FGF2,SMAD3,HIF1A,FZD1,JAK2,NFKB1,PYGO1,FGF23,TGFB2,WNT4,IRS2,MAP2K1,PDGFRB,ETS1,FGF16,MAP2K7,TWIST2,FGF14,RALB,FGFR2,ZEB1,NFKB2,PIK3R3,DVL2,FZD5,LEF1,JAG1,CLDN3,MAP2K5	94	0.00812831
Allograft Rejection Signaling	189	0.136458		41/45 (91%)	GZMB,RT1-O1,HLA-E,RT1-M6-1/RT1-M6-2	168	0.336512		97	0.020893		36/45 (80%)	H2-T22,H2-T24,GZMB,HLA-A,RT1-O1,FCER1G,TNF,FAS,RT1-M6-1/RT1-M6-2	280	0.164437
Atherosclerosis Signaling	347	1		106/110 (96%)	IL33,ABHD3,IL36B,SELPLG	290	1		116	0.047863		94/110 (85%)	RELA,IL1A,ICAM1,MSR1,ABHD3,CXCR4,ALOX12,NFKB2,NFKB1,PLA2G7,PDGFC,PDGFB,ITGB2,CSF1,IL36RN,TNF	247	0.0524807
Cancer Drug Resistance By Drug Efflux	271	0.416869		50/53 (94%)	RAP2B,FOXO6,PIK3CG	346	1		100	0.0229087		43/53 (81%)	mir-154,PIK3R3,mir-130,mir-181,mir-331,ABCC1,RALB,PTGS2,NFKB1,MAP2K1	107	0.0199526
Crosstalk between Dendritic Cells and Natural Killer Cells	308	0.542001		61/64 (95%)	IL12B,TLR3,HLA-E	134	0.240991		102	0.0331131		53/64 (83%)	RELA,TLR4,IL12A,TYROBP,HLA-A,CD83,NFKB2,NFKB1,TNF,ITGAL,FAS	290	0.233346
Glutathione Redox Reactions II									113	0.0457088		2/4 (50%)	GSR,GLRX	297	0.234963
Glycerol Degradation I	224	0.237684		5/6 (83%)	Gk				95	0.0128825		3/6 (50%)	GK5,Gk,GPD2	319	0.331131
Graft-versus-Host Disease Signaling	172	0.0676083		31/35 (89%)	IL33,GZMB,HLA-E,IL36B	246	0.610942		107	0.0398107		28/35 (80%)	IL1A,GZMB,HLA-A,IL36RN,FCER1G,TNF,FAS	333	0.398107
Heme Degradation									111	0.0457088		2/4 (50%)	BLVRA,BLVRB	109	0.0229087
Hepatic Cholestasis	180	0.120226		138/148 (93%)	IL33,IL12B,NR1H4,FGFR4,CNTF,PRKAR1B,TGFB2,IL13,IL36B,IL11	253	1		96	0.0186209		126/148 (85%)	PPARA,RELA,IL1A,CYP7B1,IL12A,NFKBIE,NFKB2,IRAK3,NFKB1,Ins1,TLR4,TRAF2,NFKBIA,NR0B2,ADCY5,ABCC1,IL36RN,TGFB2,CD14,NFKBIB,TNF,IRAK2	100	0.0154882
IL-17A Signaling in Fibroblasts									90	0.00758578		24/32 (75%)	RELA,NFKBIA,TRAF3IP2,NFKBIE,NFKB2,NFKBIZ,NFKBIB,NFKB1	39	0.000776247
Molecular Mechanisms of Cancer	336	1		353/367 (96%)	RAP2B,BMP15,CCNE2,WNT9B,FGFR2,WNT8B,CTNNA2,RABIF,PIK3C3,FGFR4,PIK3CG,TGFB2,PRKAR1B,SMAD1	270	1		117	0.047863		323/367 (88%)	RELA,RAC2,WNT10B,BMP4,NFKBIE,SMAD3,HIF1A,JAK2,FZD1,E2F3,NFKB1,FAS,BCL2,LAMTOR3,CTNNA2,NFKBIA,ADCY5,TGFB2,BID,WNT4,IRS2,GNA13,ARHGEF3,NFKBIB,BIRC3,MAP2K1,E2F8,BMP1,CDK18,SMAD9,BMP8A,ITGA2,RALB,ITGA5,FGFR2,NFKB2,PIK3R3,RHOQ,RABIF,RND3,RASGRP1,LEF1,FZD5,CTNND1	248	0.0537032
NAD Biosynthesis III									114	0.0457088		2/4 (50%)	NMNAT1,NAMPT	110	0.0229087
Phagosome Formation	171	0.0660693		105/114 (92%)	TLR2,Tlr11,PIK3CG,PIK3C3,FGFR4,FGFR2,TLR3,FCGR2B,Tlr12	87	0.0831764		104	0.0346737		97/114 (85%)	Tlr11,MSR1,MRC2,FCGR2A,ITGA2,ITGA5,FGFR2,FCGR2B,FCGR1A,PIK3R3,ITGB2,TLR4,RHOQ,RND3,TLR6,FCER1G,IRS2	103	0.0154882
Phosphatidylcholine Biosynthesis I	229	0.271019		6/7 (86%)	PCYT1B				99	0.020893		4/7 (57%)	PCYT1B,CHKA,PCYT1A	254	0.0707946
Polyamine Regulation in Colon Cancer	317	0.629506		21/22 (95%)	MXD1	208	0.446684		115	0.047863		17/22 (77%)	PPARG,PSMA8,MXD1,SAT1,SAT2	281	0.167494
Prostanoid Biosynthesis									109	0.0436516		6/9 (67%)	PTGES,PTGS1,PTGS2	105	0.0169824
Regulation of IL-2 Expression in Activated and Anergic T Lymphocytes	349	1		81/83 (98%)	RAP2B,TGFB2	295	1		92	0.00912011		68/83 (82%)	RELA,MAP2K7,CALML5,SMAD3,NFKBIE,RALB,NFKB2,NFKB1,NFKBIA,PPP3CB,TGFB2,NFATC2,VAV1,NFKBIB,MAP2K1	92	0.00707946
2-oxobutanoate Degradation I									360	0.386367		4/5 (80%)	MCEE	308	0.284446
4-hydroxyproline Degradation I									334	0.254097		2/3 (67%)	HOGA1	284	0.18197
Acetone Degradation I (to Methylglyoxal)	257	0.352371		26/28 (93%)	CYP2C18,CYP2J2	227	0.529663
Adenine and Adenosine Salvage III									350	0.323594		3/4 (75%)	Adal	298	0.234963
Adenosine Nucleotides Degradation II									454	1		13/14 (93%)	Adal	373	0.608135
Airway Inflammation in Asthma	197	0.165196		3/4 (75%)	IL13	90	0.102094		344	0.323594		3/4 (75%)	TNF
Airway Pathology in Chronic Obstructive Pulmonary Disease	228	0.271019		6/7 (86%)	MMP8	108	0.171791		373	0.49545		6/7 (86%)	TNF
Amyloid Processing	387	1		46/47 (98%)	PRKAR1B				474	1		46/47 (98%)	MAPT	452	1
Anandamide Degradation									293	0.0933254		0/1 (0%)	FAAH
Antigen Presentation Pathway	390	1		22/23 (96%)	HLA-E	215	0.461318		477	1		21/23 (91%)	HLA-A,TAPBP	338	0.444631
Antiproliferative Role of TOB in T Cell Signaling	179	0.105439		23/26 (88%)	CCNA2,CCNE2,TGFB2	13	0.030903		366	0.440555		23/26 (88%)	CCNA2,SMAD3,TGFB2	357	0.509331
Ascorbate Recycling (Cytosolic)									333	0.254097		2/3 (67%)	GLRX
Assembly of RNA Polymerase II Complex									355	0.35156		37/42 (88%)	TAF6L,CCNH,POLR2A,GTF2H1,GTF2A1	275	0.133352
Autoimmune Thyroid Disease Signaling	269	0.400867		29/31 (94%)	GZMB,HLA-E	241	0.566239		304	0.156315		26/31 (84%)	GZMB,HLA-A,FCER1G,FAS,TG	395	1
autophagy	400	1		51/53 (96%)	PIK3C3,Ctsr	345	1		487	1		49/53 (92%)	CTSS,NBR1,Cts7,BCL2	342	0.451856
Axonal Guidance Signaling	293	0.504661		404/423 (96%)	RAP2B,DPYSL2,BMP15,MMP21,WNT9B,BDNF,Wasl,FGFR2,ADAM11,WNT8B,NTN1,EFNB2,SEMA3A,GNG11,PIK3C3,FGFR4,PIK3CG,MMP8,PRKAR1B	209	0.448745		301	0.148936		377/423 (89%)	RAC2,WNT10B,BMP4,SEMA6A,GNG13,EPHA4,LIMK2,ADAM11,FZD1,PDGFC,VEGFA,EFNB2,PPP3CB,ABLIM3,ADAM19,WNT4,ADAM23,IRS2,GNA13,MAP2K1,ADAMTS5,FARP2,BMP1,ADAMTS4,ADAMTS1,ADAM15,CXCR4,BMP8A,C9orf3,ITGA2,RALB,ITGA5,MMP10,FGFR2,PDGFB,MYL1,EFNA1,PIK3R3,ADAMTS6,GLIS2,LINGO1,NFATC2,FZD5,SEMA4B,EPHA2,NRP1	379	1
B Cell Development									309	0.160325		19/23 (83%)	PTPRC,IL7R,HLA-A,IL7	286	0.184077
BER pathway									342	0.30903		10/12 (83%)	APEX1,OGG1	282	0.180302
Biotin-carboxyl Carrier Protein Assembly	185	0.126765		2/3 (67%)	ACACB	81	0.0776247
Breast Cancer Regulation by Stathmin1	256	0.348337		183/193 (95%)	RAP2B,CCNE2,GNG11,PPP1R10,PIK3CG,PIK3C3,FGFR4,CAMK1G,PRKAR1B,FGFR2	194	0.406443		416	1		177/193 (92%)	CALML5,CAMK1,PPP1R3C,PPP2R5B,RALB,GNG13,FGFR2,LIMK2,E2F3,PIK3R3,ADCY5,IRS2,ARHGEF3,GNA13,MAP2K1,E2F8	401	1
Bupropion Degradation	227	0.270396		21/23 (91%)	CYP2C18,CYP2J2	214	0.461318
Calcium Transport I									393	0.58479		8/9 (89%)	ATP2C1	344	0.452898
Cardiomyocyte Differentiation via BMP Receptors									325	0.206063		14/17 (82%)	NKX2-5,BMP4,GATA4	261	0.0933254
Caveolar-mediated Endocytosis Signaling	326	1		65/66 (98%)	DYRK3	262	1		305	0.157036		57/66 (86%)	ITGB2,HLA-A,PTPN1,ITGA2,ITGA6,ITGA5,ITGAL,DNM2,DYRK3	278	0.133968
CCR5 Signaling in Macrophages	330	1		82/84 (98%)	CCR5,GNG11	265	1		402	1		77/84 (92%)	CACNG1,CALML5,CCR5,CD4,FCER1G,GNG13,FAS	383	1
CDP-diacylglycerol Biosynthesis I									431	1		23/24 (96%)	GPAT3	415	1
Cell Cycle Control of Chromosomal Replication	354	1		47/49 (96%)	MCM8,ORC5	179	0.374973		372	0.484172		44/49 (90%)	MCM6,CDK18,RPA3,TOP2A,PRIM2	332	0.39355
Cell Cycle Regulation by BTG Family Proteins	276	0.446684		32/34 (94%)	CCNE2,NOCT	127	0.228034		408	1		31/34 (91%)	PPP2R5B,E2F3,E2F8	389	1
Cell Cycle: G1/S Checkpoint Regulation	304	0.530884		60/63 (95%)	CCNE2,TGFB2,RPL5	131	0.233884		472	1		58/63 (92%)	SMAD3,TGFB2,E2F3,E2F8,HDAC5	450	1
Cell Cycle: G2/M DNA Damage Checkpoint Regulation	388	1		47/49 (96%)	CKS1B,BORA	180	0.374973		475	1		46/49 (94%)	CKS2,TOP2A,PLK1	453	1
Cellular Effects of Sildenafil (Viagra)	333	1		116/118 (98%)	KCNN3,PRKAR1B	267	1		388	0.54325		107/118 (91%)	KCNN4,CACNG1,CALML5,GPR37,MYH8,PDE3B,ADCY5,PDE3A,PDE5A,PDE1A,MYL1	355	0.500035
Ceramide Degradation									296	0.100693		4/6 (67%)	ACER3,ASAH2
Choline Biosynthesis III	275	0.444631		12/13 (92%)	PCYT1B				353	0.34435		11/13 (85%)	PCYT1B,PCYT1A	371	0.582103
Chondroitin Sulfate Degradation (Metazoa)	192	0.140281		13/15 (87%)	HYAL2,HYAL1
Chronic Myeloid Leukemia Signaling	253	0.342768		102/108 (94%)	RAP2B,PIK3CG,PIK3C3,FGFR4,TGFB2,FGFR2	160	0.322107		324	0.202768		95/108 (88%)	PIK3R3,RELA,SMAD3,RALB,TGFB2,FGFR2,IRS2,NFKB2,E2F3,NFKB1,MAP2K1,E2F8,HDAC5	279	0.161436
Circadian Rhythm Signaling	274	0.431519		31/33 (94%)	GRIN2A,ARNTL				322	0.188365		28/33 (85%)	PER1,CRY2,BHLHE40,CREB1,CRY1	250	0.0588844
Citrulline-Nitric Oxide Cycle	212	0.202302		4/5 (80%)	NOS1	98	0.125893
Clathrin-mediated Endocytosis Signaling	327	1		179/187 (96%)	FGF21,ARRB2,PIK3CG,PIK3C3,FGFR4,Ubb,FGFR2,FGF13	240	0.555904		401	1		170/187 (91%)	FGF16,FGF2,FGF14,ITGA5,FGFR2,PDGFC,PDGFB,PIK3R3,VEGFA,ITGB2,LDLR,PPP3CB,FGF23,STAM,IRS2,MYO1E,DNM2	316	0.326588
Cleavage and Polyadenylation of Pre-mRNA									412	1		10/11 (91%)	CSTF3	360	0.521195
CMP-N-acetylneuraminate Biosynthesis I (Eukaryotes)	211	0.202302		4/5 (80%)	NANP
Coenzyme A Biosynthesis	183	0.126765		2/3 (67%)	PPCS
Complement System									488	1		30/32 (94%)	ITGB2,CFH	463	1
CTLA4 Signaling in Cytotoxic T Lymphocytes	209	0.193197		82/88 (93%)	GRAP2,PIK3CG,PIK3C3,FGFR4,FGFR2,CD8B	113	0.205589		404	1		81/88 (92%)	PIK3R3,HLA-A,PPP2R5B,FCER1G,FGFR2,IRS2,JAK2	384	1
Dermatan Sulfate Degradation (Metazoa)	196	0.155597		14/16 (88%)	HYAL2,HYAL1
Differential Regulation of Cytokine Production in Intestinal Epithelial Cells by IL-17A and IL-17F	203	0.171791		15/17 (88%)	IL12B,IL13	78	0.074131		282	0.0660693		13/17 (76%)	IL1A,IL12A,CSF3,TNF	312	0.302691
Differential Regulation of Cytokine Production in Macrophages and T Helper Cells by IL-17A and IL-17F	190	0.140281		13/15 (87%)	IL12B,IL13	74	0.0588844		306	0.157761		12/15 (80%)	IL12A,CSF3,TNF	375	0.63387
Diphthamide Biosynthesis	182	0.126765		2/3 (67%)	DPH6	79	0.0776247
D-myo-inositol (1,3,4)-trisphosphate Biosynthesis	313	0.576766		18/19 (95%)	ITPKB				382	0.539511		17/19 (89%)	SYNJ2,IPMK	427	1
D-myo-inositol (1,4,5)-Trisphosphate Biosynthesis									434	1		25/26 (96%)	PI4K2A	418	1
D-myo-inositol (1,4,5)-trisphosphate Degradation									449	1		16/17 (94%)	SYNJ2
DNA damage-induced 14-3-3Ïƒ Signaling	214	0.204174		17/19 (89%)	CCNE2,RAD9A	88	0.0891251		464	1		18/19 (95%)	RAD9A	439	1
DNA Double-Strand Break Repair by Homologous Recombination	283	0.468813		13/14 (93%)	MRE11	156	0.314051
DNA Double-Strand Break Repair by Non-Homologous End Joining	284	0.468813		13/14 (93%)	MRE11	157	0.314051		418	1		13/14 (93%)	WRN
Docosahexaenoic Acid (DHA) Signaling	205	0.178649		46/50 (92%)	PIK3CG,PIK3C3,FGFR4,FGFR2	102	0.146893		375	0.502343		45/50 (90%)	PIK3R3,BID,FGFR2,IRS2,BCL2	387	1
Dolichyl-diphosphooligosaccharide Biosynthesis	230	0.271019		6/7 (86%)	ALG6
Dopamine Receptor Signaling	393	1		68/71 (96%)	PPP1R10,PRKAR1B,SLC6A3	337	1		481	1		67/71 (94%)	DRD1,ADCY5,PPP1R3C,PPP2R5B	458	1
dTMP De Novo Biosynthesis									352	0.323594		3/4 (75%)	SHMT1	300	0.234963
Eicosanoid Signaling	404	1		59/60 (98%)	ABHD3	352	1		297	0.101859		51/60 (85%)	PTGFR,PTGES,ABHD3,PTGS1,ALOX12,PTGER2,PTGS2,PLA2G7,PTGER1	260	0.0912011
Embryonic Stem Cell Differentiation into Cardiac Lineages									330	0.237137		8/10 (80%)	NKX2-5,GATA4	277	0.13366
Endoplasmic Reticulum Stress Pathway									336	0.25704		16/19 (84%)	TRAF2,DDIT3,ERN1	267	0.121339
Ephrin A Signaling	226	0.253513		54/58 (93%)	PIK3CG,PIK3C3,FGFR4,FGFR2	111	0.199526		340	0.292415		51/58 (88%)	PIK3R3,FGFR2,EPHA4,VAV1,IRS2,EPHA2,EFNA1	364	0.5236
Epithelial Adherens Junction Signaling	379	1		128/132 (97%)	RAP2B,YES1,CTNNA2,TGFB2	320	1		465	1		122/132 (92%)	CTNNA2,MAGI1,MYH8,RALB,TGFB2,LEF1,ACVR2B,FARP2,MYL1,CTNND1	440	1
Epoxysqualene Biosynthesis									316	0.177419		1/2 (50%)	SQLE	270	0.125314
Erythropoietin Signaling	247	0.322107		80/85 (94%)	RAP2B,PIK3CG,PIK3C3,FGFR4,FGFR2	187	0.39355		277	0.0501187		72/85 (85%)	SOCS3,RELA,NFKBIE,RALB,FGFR2,JAK2,NFKB2,NFKB1,PIK3R3,NFKBIA,IRS2,NFKBIB,MAP2K1	108	0.020893
Estrogen Biosynthesis	294	0.504661		36/38 (95%)	CYP2C18,CYP2J2	312	1		436	1		35/38 (92%)	HSD17B13,HSD17B12,HSD17B2	340	0.450817
Estrogen Receptor Signaling	231	0.280543		113/120 (94%)	RAP2B,MED30,G6PC,NRIP1,MED6,MED4,HIST2H3C	330	1		471	1		110/120 (92%)	TAF6L,CCNH,MED23,POLR2A,NR0B2,RALB,GTF2H1,GTF2A1,MAP2K1,PPARGC1A	329	0.374973
Estrogen-mediated S-phase Entry	239	0.303389		23/25 (92%)	CCNA2,CCNE2	101	0.141579		364	0.414954		22/25 (88%)	CCNA2,E2F3,E2F8	351	0.488652
Ethanol Degradation II									461	1		28/30 (93%)	ADH7,RDH14	372	0.587489
Ethanol Degradation IV									460	1		20/21 (95%)	CAT	436	1
Eumelanin Biosynthesis									347	0.323594		3/4 (75%)	DCT	294	0.234963
Factors Promoting Cardiogenesis in Vertebrates	307	0.539511		83/87 (95%)	BMP15,CCNE2,TGFB2,SMAD1	112	0.200447		321	0.183231		76/87 (87%)	NKX2-5,BMP4,SMAD9,BMP8A,TGFB2,FZD5,LEF1,ACVR2B,FZD1,GATA4,BMP1	287	0.201372
FAK Signaling	280	0.453942		95/100 (95%)	RAP2B,PIK3CG,PIK3C3,FGFR4,FGFR2	220	0.497737		413	1		93/100 (93%)	PIK3R3,ITGA2,RALB,ITGA5,FGFR2,IRS2,MAP2K1	398	1
Fatty Acid Activation									426	1		12/13 (92%)	ACSBG2
Fatty Acid Î±-oxidation									459	1		17/18 (94%)	PTGS2	435	1
Fatty Acid Î²-oxidation I									462	1		29/31 (94%)	ACSBG2,HADH	437	1
Folate Polyglutamylation									361	0.386367		4/5 (80%)	SHMT1	309	0.284446
Folate Transformations I									323	0.201372		7/9 (78%)	MTHFR,SHMT1	266	0.111429
FXR/RXR Activation	251	0.334965		101/107 (94%)	IL33,NR1H4,FGFR4,G6PC,IL36B,AGT	256	1		338	0.291743		95/107 (89%)	PPARG,PPARA,TTR,IL1A,SDC1,NR0B2,SLC51A,IL36RN,TNF,SERPINF2,Ins1,PPARGC1A	303	0.25704
G Protein Signaling Mediated by Tubby	344	1		28/29 (97%)	GNG11	234	0.542001		379	0.514044		26/29 (90%)	GNG13,JAK2,Ins1	310	0.289068
GABA Receptor Signaling	310	0.566239		86/90 (96%)	SLC32A1,KCNN3,Ubb,GABRE	204	0.429536		476	1		84/90 (93%)	KCNN4,GABRB3,CACNG1,GPR37,ADCY5,GABRE	454	1
Gap Junction Signaling	360	1		179/187 (96%)	RAP2B,Gucy2d,PIK3CG,PIK3C3,FGFR4,PRKAR1B,FGFR2,GJA5	303	1		420	1		177/187 (95%)	PIK3R3,PPP3CB,LPAR1,DRD1,ADCY5,RALB,FGFR2,IRS2,MAP2K1,MAP2K5	406	1
GDP-glucose Biosynthesis									386	0.542001		7/8 (88%)	HK2	334	0.414954
Geranylgeranyldiphosphate Biosynthesis	201	0.165196		3/4 (75%)	FDPS	93	0.102094		351	0.323594		3/4 (75%)	COX10	299	0.234963
Germ Cell-Sertoli Cell Junction Signaling	340	1		154/161 (96%)	RAP2B,CTNNA2,PIK3CG,PIK3C3,FGFR4,TGFB2,FGFR2	275	1		314	0.167494		142/161 (88%)	RAC2,MAP2K7,MAP3K6,MAP3K13,RALB,ITGA2,ITGA6,FGFR2,LIMK2,PIK3R3,CTNNA2,RHOQ,RND3,TGFB2,MAP3K8,IRS2,TNF,MAP2K1,CTNND1	347	0.473151
Glucocorticoid Receptor Signaling	175	0.0776247		283/302 (94%)	RAP2B,SGK1,HSPA1A/HSPA1B,FGFR2,KRT80,IL13,FGG,AR,HSP90AB1,DUSP1,PIK3C3,FGFR4,PIK3CG,TGFB2,FKBP4,HSP90AA1,NRIP1,KRT15,AGT	95	0.108143		341	0.308319		271/302 (90%)	RELA,ICAM1,NFKBIE,SMAD3,JAK2,NFKB1,GTF2A1,FCGR1A,BCL2,NFKBIA,POLR2A,AR,PPP3CB,CREB1,TGFB2,IRS2,NFKBIB,MAP2K1,CCNH,MAP2K7,RALB,FGFR2,KRT81,PIK3R3,TAF6L,TRAF2,KRT19,GTF2H1,NFATC2,PTGS2,TNF	268	0.12388
Gluconeogenesis I									453	1		21/23 (91%)	ENO4,ENO2	337	0.444631
Glucose and Glucose-1-phosphate Degradation									392	0.58479		8/9 (89%)	HK2	343	0.452898
Glutamate Receptor Signaling	268	0.39355		48/51 (94%)	GRIN2A,GNG11,HOMER1	339	1		482	1		48/51 (94%)	CALML5,SLC1A4,SLC38A1	459	1
Glutaryl-CoA Degradation	301	0.515229		15/16 (94%)	ACAT2				429	1		15/16 (94%)	HADH	413	1
Glutathione Redox Reactions I									430	1		20/21 (95%)	GSR	414	1
Glutathione-mediated Detoxification									438	1		23/24 (96%)	ANPEP	421	1
Glycerol-3-phosphate Shuttle									335	0.254097		2/3 (67%)	GPD2	285	0.18197
Glycine Betaine Degradation	261	0.363915		9/10 (90%)	BHMT2	133	0.236048		280	0.0588844		7/10 (70%)	SARDH,DMGDH,SHMT1	111	0.0229087
Glycine Biosynthesis I									320	0.177419		1/2 (50%)	SHMT1	273	0.125314
Glycine Degradation (Creatine Biosynthesis)									318	0.177419		1/2 (50%)	GATM	271	0.125314
Glycolysis I									452	1		20/22 (91%)	ENO4,ENO2	335	0.421697
GPCR-Mediated Integration of Enteroendocrine Signaling Exemplified by an L Cell	396	1		67/68 (99%)	PRKAR1B				484	1		67/68 (99%)	ADCY5	461	1
G-Protein Coupled Receptor Signaling	195	0.140605		253/269 (94%)	RAP2B,PDE9A,RGS16,FGFR2,Htr5b,RGS12,CHRM1,CCR4,DUSP1,PIK3C3,FGFR4,PIK3CG,PRKAR1B,ADORA2A,AGTR2,MC2R	340	1		328	0.226986		240/269 (89%)	RELA,DUSP6,NFKBIE,PDE3A,PDE1A,NFKB1,LAMTOR3,NFKBIA,DRD1,PDE7B,PDE3B,ADCY5,CREB1,IRS2,NFKBIB,APEX1,MAP2K1,RALB,RGS4,FGFR2,NFKB2,PIK3R3,LPAR1,RASGRP1,PDE5A,MAP3K8,DUSP4,PTGER2,AGTR1	104	0.0158489
Granzyme A Signaling	258	0.363915		9/10 (90%)	H1f0	132	0.236048		329	0.237137		8/10 (80%)	H1f0,APEX1	276	0.13366
Granzyme B Signaling	300	0.515229		15/16 (94%)	GZMB				370	0.446684		14/16 (88%)	GZMB,BID
Gustation Pathway	398	1		132/136 (97%)	LPAR4,GNG11,PDE9A,PRKAR1B	343	1		485	1		124/136 (91%)	TAS2R4,CACNG1,LPAR4,LPAR6,PDE7B,PDE3B,ADCY5,PDE3A,PDE5A,GNG13,PDE1A,APEX1	363	0.5236
Hematopoiesis from Multipotent Stem Cells	265	0.391742		10/11 (91%)	KITLG				287	0.0758578		8/11 (73%)	CSF1,CSF3,IL7	114	0.0301995
Heme Biosynthesis from Uroporphyrinogen-III I	199	0.165196		3/4 (75%)	PPOX				346	0.323594		3/4 (75%)	FECH
Heme Biosynthesis II	236	0.303389		7/8 (88%)	PPOX				384	0.542001		7/8 (88%)	FECH
HER-2 Signaling in Breast Cancer	216	0.207014		84/90 (93%)	RAP2B,CCNE2,PIK3CG,PIK3C3,FGFR4,FGFR2	119	0.21677		415	1		85/90 (94%)	PIK3R3,ITGB2,RALB,FGFR2,IRS2	400	1
HIPPO signaling	385	1		79/81 (98%)	PPP1R10,SMAD1	329	1		470	1		76/81 (94%)	RASSF6,SMAD3,PPP1R3C,PPP2R5B,MST1	447	1
Histidine Degradation VI									455	1		14/15 (93%)	CYP7B1	376	0.63387
Î±-Adrenergic Signaling	324	1		83/86 (97%)	RAP2B,GNG11,PRKAR1B	261	1		400	1		81/86 (94%)	CALML5,ADCY5,RALB,GNG13,MAP2K1	382	1
Î±-tocopherol Degradation									349	0.323594		3/4 (75%)	CYP4F2	296	0.234963
Î³-glutamyl Cycle	267	0.391742		10/11 (91%)	GGT6				450	1		10/11 (91%)	ANPEP	362	0.521195
Î³-linolenate Biosynthesis II (Animals)									432	1		15/16 (94%)	ACSBG2
IL-15 Production									281	0.0660693		19/24 (79%)	RELA,JAK2,NFKB2,NFKB1,IRF1	106	0.0169824
IL-15 Signaling	225	0.253513		72/77 (94%)	RAP2B,PIK3CG,PIK3C3,FGFR4,FGFR2	167	0.335738		315	0.176198		67/77 (87%)	PIK3R3,RELA,RALB,FGFR2,IRS2,JAK2,NFKB2,NFKB1,MAP2K1,TNF	269	0.124738
IL-17 Signaling	204	0.17338		79/85 (93%)	RAP2B,CXCL11,PIK3CG,PIK3C3,FGFR4,FGFR2	109	0.189234		310	0.164437		74/85 (87%)	CXCL10,PIK3R3,RELA,TRAF3IP2,RALB,FGFR2,IRS2,PTGS2,JAK2,NFKB1,MAP2K1	118	0.047863
IL-17A Signaling in Gastric Cells	355	1		22/23 (96%)	CXCL11	213	0.461318		279	0.0562341		18/23 (78%)	CXCL10,RELA,CCL20,NFKB1,TNF	249	0.057544
IL-22 Signaling									403	1		23/24 (96%)	SOCS3
IL-4 Signaling	252	0.339625		82/87 (94%)	RAP2B,PIK3CG,PIK3C3,FGFR4,FGFR2	197	0.40738		365	0.420727		78/87 (90%)	SYNJ2,PIK3R3,HLA-A,RALB,NFATC2,FGFR2,IRS2,JAK2,HMGA1	322	0.333426
Inflammasome pathway									326	0.206063		14/17 (82%)	TLR4,NFKB2,NFKB1	262	0.0933254
Inhibition of Angiogenesis by TSP1									389	0.561048		28/31 (90%)	VEGFA,SDC1,Hspg2	314	0.325837
Inositol Pyrophosphates Biosynthesis									295	0.100693		4/6 (67%)	IPMK,IPPK	320	0.331131
Intrinsic Prothrombin Activation Pathway	220	0.223357		34/37 (92%)	F10,KLK6,FGG	137	0.257632		417	1		35/37 (95%)	KLKB1,F8	404	1
Isoleucine Degradation I	285	0.468813		13/14 (93%)	ACAT2
Ketogenesis	259	0.363915		9/10 (90%)	ACAT2				396	0.623735		9/10 (90%)	HMGCS2	352	0.488652
Ketolysis	237	0.303389		7/8 (88%)	ACAT2				385	0.542001		7/8 (88%)	OXCT2
Leukotriene Biosynthesis	260	0.363915		9/10 (90%)	GGT6
Lipid Antigen Presentation by CD1									407	1		16/17 (94%)	FCER1G
Lysine Degradation II									283	0.0707946		3/5 (60%)	AASDH,AADAT	305	0.284446
Lysine Degradation V									284	0.0707946		3/5 (60%)	AASDH,AADAT	307	0.284446
Maturity Onset Diabetes of Young (MODY) Signaling									380	0.539511		17/19 (89%)	SLC2A2,Ins1	391	1
Mechanisms of Viral Exit from Host Cells									406	1		34/36 (94%)	CHMP4C,VPS37C	385	1
Melatonin Degradation I	255	0.34435		44/47 (94%)	Ugt2b17,CYP2C18,CYP2J2	175	0.355631
Methionine Salvage II (Mammalian)	184	0.126765		2/3 (67%)	BHMT2	80	0.0776247
Methylmalonyl Pathway									348	0.323594		3/4 (75%)	MCEE	295	0.234963
Methylthiopropionate Biosynthesis									292	0.0933254		0/1 (0%)	ADI1
Mevalonate Pathway I	266	0.391742		10/11 (91%)	ACAT2				442	1		10/11 (91%)	HMGCS2	361	0.521195
Mitochondrial Dysfunction	320	1		146/147 (99%)	ATPAF1	255	1		398	1		141/147 (96%)	GSR,GPD2,COX10,CAT,TRAK1,BCL2	380	1
Mitochondrial L-carnitine Shuttle Pathway									446	1		16/17 (94%)	ACSBG2
Mitotic Roles of Polo-Like Kinase	296	0.509331		58/61 (95%)	KIF23,HSP90AB1,HSP90AA1	122	0.220293		409	1		57/61 (93%)	ANAPC4,PPP2R5B,PLK1,CDC23	390	1
Myc Mediated Apoptosis Signaling	221	0.22856		69/74 (93%)	RAP2B,PIK3CG,PIK3C3,FGFR4,FGFR2	155	0.313329		383	0.539511		67/74 (91%)	PIK3R3,RALB,BID,FGFR2,IRS2,FAS,BCL2	396	1
N-acetylglucosamine Degradation I	178	0.0870964		1/2 (50%)	GNPDA2	71	0.0524807
N-acetylglucosamine Degradation II	187	0.126765		2/3 (67%)	GNPDA2	83	0.0776247
NAD Biosynthesis from 2-amino-3-carboxymuconate Semialdehyde	223	0.237684		5/6 (83%)	QPRT	103	0.148936		367	0.443609		5/6 (83%)	NMNAT1	318	0.331131
NAD biosynthesis II (from tryptophan)	272	0.418794		11/12 (92%)	QPRT	145	0.276058		427	1		11/12 (92%)	NMNAT1	369	0.552077
NAD Phosphorylation and Dephosphorylation	249	0.334195		8/9 (89%)	ACP4	116	0.215278
NAD Salvage Pathway II	315	0.595662		19/20 (95%)	ACP4	199	0.415911		433	1		19/20 (95%)	NMNAT1	416	1
NAD Salvage Pathway III									357	0.386367		4/5 (80%)	NMNAT1	304	0.284446
Natural Killer Cell Signaling	215	0.207014		102/109 (94%)	RAP2B,PIK3CG,PIK3C3,FGFR4,KLRB1,CD244,FGFR2	106	0.164059		343	0.314051		97/109 (89%)	SYNJ2,PIK3R3,RAC2,FCGR2A,TYROBP,RALB,FCER1G,FGFR2,VAV1,IRS2,HCST,MAP2K1	377	1
Netrin Signaling	363	1		59/61 (97%)	PRKAR1B,NTN1	306	1		425	1		56/61 (92%)	RAC2,CACNG1,PPP3CB,ABLIM3,NFATC2	410	1
Neuregulin Signaling	318	1		86/89 (97%)	RAP2B,HSP90AB1,HSP90AA1	248	1		397	1		84/89 (94%)	PIK3R3,ITGA2,RALB,ITGA5,MAP2K1	378	1
Nicotine Degradation III	244	0.31989		42/45 (93%)	Ugt2b17,CYP2C18,CYP2J2	169	0.336512		428	1		43/45 (96%)	ADH7,AOX1	411	1
nNOS Signaling in Neurons	314	0.58479		42/44 (95%)	NOS1,GRIN2A	305	1		423	1		41/44 (93%)	CALML5,PPP3CB,RASD1	367	0.549541
nNOS Signaling in Skeletal Muscle Cells	290	0.490908		35/37 (95%)	NOS1,CHRNA1	138	0.257632		424	1		35/37 (95%)	CACNG1,CALML5	408	1
Noradrenaline and Adrenaline Degradation									457	1		29/31 (94%)	ADH7,RDH14	433	1
Notch Signaling	395	1		31/32 (97%)	DTX3				483	1		30/32 (94%)	HES7,JAG1	460	1
Nucleotide Excision Repair Pathway									354	0.347536		28/32 (88%)	RPA3,CCNH,POLR2A,GTF2H1	323	0.343558
Nur77 Signaling in T Lymphocytes									303	0.154525		41/48 (85%)	CALML5,PPP3CB,HLA-A,FCER1G,NR4A1,MAP2K5,BCL2	257	0.0891251
Oleate Biosynthesis II (Animals)									331	0.237137		8/10 (80%)	Ptprt,Scd4	353	0.488652
Oncostatin M Signaling	332	1		37/38 (97%)	RAP2B				405	1		35/38 (92%)	RALB,JAK2,MAP2K1	339	0.450817
Oxidative Phosphorylation	384	1		86/87 (99%)	ATPAF1	327	1		469	1		86/87 (99%)	COX10	446	1
Parkinson's Signaling									371	0.446684		14/16 (88%)	SEPT5,GPR37	448	1
Pentose Phosphate Pathway									394	0.58479		8/9 (89%)	G6PD	345	0.452898
Pentose Phosphate Pathway (Oxidative Branch)									332	0.254097		2/3 (67%)	G6PD	283	0.18197
Phagosome Maturation	399	1		121/125 (97%)	NOS1,PIK3C3,Ctsr,NAPB	344	1		486	1		115/125 (92%)	ATP6V1C1,HLA-A,CTSS,ATP6V0A2,CYBB,VPS37B,ATP6V1A,VPS37C,ATP6V1B2,Cts7	311	0.291072
Phenylalanine Degradation IV (Mammalian, via Side Chain)									448	1		12/13 (92%)	AASDH
Phosphatidylethanolamine Biosynthesis II									299	0.132739		5/7 (71%)	PCYT2,CHKA	253	0.0707946
Phosphatidylglycerol Biosynthesis II (Non-plastidic)									440	1		25/26 (96%)	GPAT3	423	1
Phospholipases	368	1		55/56 (98%)	ABHD3	311	1		435	1		54/56 (96%)	ABHD3,PLA2G7	419	1
Phototransduction Pathway	391	1		46/48 (96%)	RHO,PRKAR1B	336	1		479	1		45/48 (94%)	RGS9,RHO,OPN3	456	1
Pregnenolone Biosynthesis									458	1		11/12 (92%)	CYP7B1	370	0.552077
Primary Immunodeficiency Signaling	342	1		31/32 (97%)	UNG	244	0.578096		391	0.582103		29/32 (91%)	PTPRC,IL7R,CD4	394	1
Protein Ubiquitination Pathway	173	0.0691831		225/241 (93%)	HSPH1,UBE2R2,HSPA1A/HSPA1B,HSPB8,Ubb,HSPD1,DNAJB2,DNAJA1,UBE2G2,USP31,HSP90AB1,HSP90AA1,DNAJB1,DNAJC30,HSPA4L,HSPB1	212	0.458142		473	1		229/241 (95%)	HSPB3,USP28,ANAPC4,USP45,USP32,DNAJC9,HLA-A,CDC23,DNAJB9,NEDD4L,BIRC3,USP51	451	1
Purine Nucleotides Degradation II (Aerobic)									445	1		16/17 (94%)	Adal	426	1
Purine Ribonucleosides Degradation to Ribose-1-phosphate									359	0.386367		4/5 (80%)	Adal	306	0.284446
Putrescine Biosynthesis III									319	0.177419		1/2 (50%)	AZIN2	272	0.125314
Putrescine Degradation III									378	0.509331		16/18 (89%)	SAT1,SAT2	434	1
PXR/RXR Activation	278	0.452898		53/56 (95%)	PRKAR1B,G6PC,PAPSS2	205	0.440555		285	0.0724436		47/56 (84%)	PPARA,RELA,NR0B2,CES3,NR1I3,HMGCS2,TNF,Ins1,PPARGC1A	354	0.49545
Pyrimidine Deoxyribonucleotides De Novo Biosynthesis I									337	0.283792		17/20 (85%)	AK8,RRM2,AK9	417	1
RAN Signaling									410	1		14/15 (93%)	KPNA1	374	0.63387
RAR Activation	306	0.53827		171/179 (96%)	DUSP1,PIK3CG,PRKAR1B,TGFB2,NRIP1,RDH8,REL,SMAD1	226	0.517607		308	0.159221		158/179 (88%)	RELA,CCNH,SMAD9,SMAD3,RELB,JAK2,NFKB2,NFKB1,PIK3R3,VEGFA,ADH7,ADCY5,RDH14,TGFB2,GTF2H1,RDH12,REL,ZBTB16,MAP2K1,PNPLA4,PPARGC1A	112	0.0234423
Reelin Signaling in Neurons	262	0.366438		85/90 (94%)	YES1,PIK3CG,PIK3C3,FGFR4,FGFR2	203	0.429536		286	0.0724436		77/90 (86%)	MAP2K7,ITGA2,ITGA6,FGFR2,ITGA5,ITGAL,PIK3R3,BLK,ITGB2,MAPT,LYN,IRS2,ARHGEF3	289	0.22751
Remodeling of Epithelial Adherens Junctions	381	1		57/58 (98%)	CTNNA2				466	1		54/58 (93%)	CTNNA2,EXOC2,DNM2,CTNND1	365	0.5236
Retinoate Biosynthesis I	364	1		30/31 (97%)	RDH8	242	0.566239		390	0.561048		28/31 (90%)	ADH7,RDH14,RDH12	315	0.325837
Role of Cytokines in Mediating Communication between Immune Cells	15	0.0199526		31/36 (86%)	IL33,IL12B,IL13,IFNA14,IL36B	77	0.0691831		110	0.0457088		29/36 (81%)	IL1A,IL12A,IL36RN,IFNA4,CSF3,IFNA14,TNF	255	0.0812831
Role of Hypercytokinemia/hyperchemokinemia in the Pathogenesis of Influenza	3	0.000977237		21/27 (78%)	IL33,CCR1,CCR5,IL12B,IFNA14,IL36B	14	0.0338844		35	0.000512861		18/27 (67%)	CCR1,CXCL10,IL1A,CCR5,IL12A,IL36RN,IFNA4,IFNA14,TNF	43	0.00131826
Role of IL-17A in Arthritis	243	0.313329		60/64 (94%)	PIK3CG,PIK3C3,FGFR4,FGFR2	135	0.240991		89	0.00537032		51/64 (80%)	RELA,NFKBIE,FGFR2,CCL20,NFKB2,NFKB1,CXCL6,PIK3R3,NFKBIA,IRS2,PTGS2,NFKBIB,MAP2K1	38	0.00074131
Role of IL-17A in Psoriasis	235	0.303389		7/8 (88%)	S100A9				311	0.166341		6/8 (75%)	CCL20,CXCL6	258	0.0912011
Role of JAK family kinases in IL-6-type Cytokine Signaling									363	0.414954		22/25 (88%)	SOCS3,IL6R,JAK2	350	0.488652
Role of JAK1 and JAK3 in Î³c Cytokine Signaling	217	0.212324		67/72 (93%)	RAP2B,PIK3CG,PIK3C3,FGFR4,FGFR2	151	0.299226		356	0.353997		64/72 (89%)	IL7R,PIK3R3,SOCS3,RALB,FGFR2,IRS2,JAK2,IL7	356	0.503501
Role of JAK1, JAK2 and TYK2 in Interferon Signaling									91	0.00794328		14/20 (70%)	RELA,TSHB,IFNGR2,JAK2,NFKB2,NFKB1	42	0.00128825
Role of JAK2 in Hormone-like Cytokine Signaling									300	0.141254		25/30 (83%)	SOCS3,PTPN1,SOCS6,IRS2,JAK2	274	0.126183
Role of Lipids/Lipid Rafts in the Pathogenesis of Influenza	23	0.0457088		6/8 (75%)	FDPS,IFNA14	11	0.0177828		101	0.0316228		5/8 (63%)	RSAD2,IFNA4,IFNA14	97	0.011749
Role of Macrophages, Fibroblasts and Endothelial Cells in Rheumatoid Arthritis	277	0.450817		285/299 (95%)	RAP2B,Tlr11,WNT9B,FGFR2,WNT8B,IL36B,Tlr12,TLR2,IL33,ROR2,PIK3C3,PIK3CG,FGFR4,TLR3	291	1		38	0.000851138		254/299 (85%)	RELA,SOCS3,IL1A,TRAF3,WNT10B,ICAM1,FGF2,NFKBIE,JAK2,FZD1,NFKB1,PDGFC,FCGR1A,IL18R1,VEGFA,ROR2,TRAF3IP2,NFKBIA,PPP3CB,CREB1,WNT4,IRS2,NFKBIB,MAP2K1,ADAMTS4,Tlr11,CALML5,MAP2K7,IL6R,RALB,FGFR2,IRAK3,IL7,PDGFB,PIK3R3,TLR4,TRAF2,CSF1,IL36RN,TLR6,NFATC2,LEF1,FZD5,TNF,IRAK2	37	0.000501187
Role of MAPK Signaling in the Pathogenesis of Influenza	350	1		70/72 (97%)	RAP2B,ABHD3	297	1		327	0.223872		63/72 (88%)	CXCL10,MAP2K7,ABHD3,RALB,PTGS2,MAP2K1,PLA2G7,TNF,BCL2	313	0.323594
Role of Osteoblasts, Osteoclasts and Chondrocytes in Rheumatoid Arthritis	232	0.293089		213/225 (95%)	IL33,BMP15,WNT9B,PIK3CG,PIK3C3,FGFR4,MMP8,FGFR2,SMAD1,WNT8B,IL36B,IL11	237	0.55335		42	0.0017378		190/225 (84%)	RELA,IL1A,WNT10B,BMP4,NFKBIE,FZD1,NFKB1,BCL2,IL18R1,NFKBIA,PPP3CB,WNT4,IRS2,NFKBIB,BIRC3,ADAMTS5,BMP1,ADAMTS4,CALML5,MAP2K7,SPP1,SMAD9,BMP8A,ITGA2,ITGA5,FGFR2,IL7,PIK3R3,TRAF2,CSF1,IL36RN,NFATC2,FZD5,LEF1,TNF	44	0.00295121
Role of PKR in Interferon Induction and Antiviral Response	302	0.5188		37/39 (95%)	TLR3,RNASEL	264	1		32	0.000144544		27/39 (69%)	RELA,TRAF3,TRAF2,NFKBIA,NFKBIE,BID,NFKB2,NFKBIB,NFKB1,FCGR1A,TNF,IRF1	35	0.000141254
Role of Tissue Factor in Cancer	14	0.018197		110/121 (91%)	RAP2B,F10,YES1,ARRB2,CTGF,PIK3CG,PIK3C3,FGFR4,FGFR2,F7,FGG	121	0.21928		302	0.153815		106/121 (88%)	CTGF,RALB,ITGA6,FGFR2,LIMK2,JAK2,PIK3R3,VEGFA,BLK,CSF1,LYN,RPS6KA4,IRS2,GNA13,CYR61	330	0.383707
Selenocysteine Biosynthesis II (Archaea and Eukaryotes)									358	0.386367		4/5 (80%)	SEPHS1
Semaphorin Signaling in Neurons	335	1		48/50 (96%)	DPYSL2,SEMA3A	184	0.384592		376	0.502343		45/50 (90%)	RHOQ,RND3,DPYSL4,LIMK2,NRP1	388	1
Serotonin and Melatonin Biosynthesis	210	0.202302		4/5 (80%)	TPH1
Serotonin Degradation	372	1		52/53 (98%)	Ugt2b17	314	1		447	1		51/53 (96%)	ADH7,RDH14	428	1
Serotonin Receptor Signaling	222	0.234963		35/38 (92%)	TPH1,HTR3B,Htr5b	334	1		478	1		37/38 (97%)	ADCY5	455	1
Sertoli Cell-Sertoli Cell Junction Signaling	359	1		162/168 (96%)	RAP2B,NOS1,CTNNA2,TJAP1,PRKAR1B,CLDN6	302	1		419	1		155/168 (92%)	CTNNA2,MAP2K7,MAP3K6,MAP3K13,RALB,CGN,ITGA2,ITGA5,MAP3K8,SPTA1,TNF,MAP2K1,CLDN3	405	1
S-methyl-5-thio-Î±-D-ribose 1-phosphate Degradation	176	0.0870964		1/2 (50%)	MRI1	69	0.0524807		317	0.177419		1/2 (50%)	ADI1
Sonic Hedgehog Signaling	246	0.31989		24/26 (92%)	ARRB2,PRKAR1B				480	1		24/26 (92%)	GLIS2,DYRK1A	457	1
Sorbitol Degradation I									294	0.0933254		0/1 (0%)	SORD	252	0.0645654
Spermine and Spermidine Degradation I									112	0.0457088		2/4 (50%)	SAT1,SAT2	293	0.234963
Sphingomyelin Metabolism	238	0.303389		7/8 (88%)	ENPP7				387	0.542001		7/8 (88%)	SGMS2
Sphingosine and Sphingosine-1-phosphate Metabolism									312	0.166341		6/8 (75%)	ACER3,ASAH2
Stearate Biosynthesis I (Animals)									456	1		40/42 (95%)	DHCR24,ACSBG2	432	1
Sulfate Activation for Sulfonation	177	0.0870964		1/2 (50%)	PAPSS2	70	0.0524807
Superoxide Radicals Degradation									313	0.166341		6/8 (75%)	NQO1,CAT	259	0.0912011
Superpathway of Citrulline Metabolism	286	0.468813		13/14 (93%)	NOS1	158	0.314051
Superpathway of D-myo-inositol (1,4,5)-trisphosphate Metabolism	371	1		22/23 (96%)	ITPKB				444	1		21/23 (91%)	SYNJ2,IPMK	425	1
Superpathway of Geranylgeranyldiphosphate Biosynthesis I (via Mevalonate)	193	0.140281		13/15 (87%)	FDPS,ACAT2	164	0.331894		362	0.413048		13/15 (87%)	COX10,HMGCS2	301	0.253513
Superpathway of Melatonin Degradation	263	0.381066		47/50 (94%)	Ugt2b17,CYP2C18,CYP2J2	185	0.384592
Superpathway of Methionine Degradation	377	1		32/33 (97%)	BHMT2	245	0.588844		463	1		32/33 (97%)	MCEE	438	1
Superpathway of Serine and Glycine Biosynthesis I									374	0.49545		6/7 (86%)	SHMT1	328	0.374111
Systemic Lupus Erythematosus Signaling	181	0.121619		156/167 (93%)	IL33,RAP2B,SNRNP35,PIK3CG,PIK3C3,FGFR4,FGFR2,FCGR2B,IFNA14,HLA-E,IL36B	148	0.283792		105	0.0363078		144/167 (86%)	LSM14B,IL1A,HLA-A,FCGR2A,SNRNP27,IL6R,RALB,FGFR2,IFNA4,FCGR2B,FCGR1A,IFNA14,PTPRC,PIK3R3,BDKRB2,LSM8,IL36RN,LYN,FCER1G,NFATC2,IRS2,LSM5,TNF	98	0.0120226
T Cell Receptor Signaling	218	0.213304		103/110 (94%)	RAP2B,GRAP2,PIK3CG,PIK3C3,FGFR4,FGFR2,CD8B	166	0.334195		94	0.0125893		92/110 (84%)	RELA,CALML5,CD4,RALB,FGFR2,NFKB2,NFKB1,PTPRC,TEC,PIK3R3,PTPRH,NFKBIA,PPP3CB,RASGRP1,NFATC2,IRS2,VAV1,MAP2K1	46	0.0047863
T Helper Cell Differentiation	233	0.293089		58/62 (94%)	IL12B,IL10RA,IL13,ICOSLG/LOC102723996	125	0.226986		298	0.11885		53/62 (85%)	IL12A,HLA-A,IL6R,FCER1G,IFNGR2,IL12RB2,TNF,ICOSLG/LOC102723996,IL18R1	288	0.211836
Telomere Extension by Telomerase	191	0.140281		13/15 (87%)	MRE11,POT1	75	0.0588844		421	1		14/15 (93%)	POT1
Th1 and Th2 Activation Pathway	6	0.0040738		142/157 (90%)	CCR1,RUNX3,CCR5,mir-29,FGFR2,IL13,IL33,NFIL3,CCR4,IL12B,PIK3C3,PIK3CG,FGFR4,IL10RA,ICOSLG/LOC102723996	8	0.00912011		44	0.00269153		131/157 (83%)	SOCS3,CCR5,ICAM1,IL12A,HLA-A,CD4,ACVR2B,JAK2,NFKB1,SPI1,IL18R1,CD274,IRS2,ICOSLG/LOC102723996,CCR1,CXCR4,IL6R,IFNGR2,FGFR2,IL12RB2,IRF1,PIK3R3,ITGB2,NFATC2,VAV1,JAG1	90	0.00630957
The Visual Cycle	312	0.576766		18/19 (95%)	RDH8	188	0.399945		381	0.539511		17/19 (89%)	RDH14,RDH12	324	0.35156
Thymine Degradation	200	0.165196		3/4 (75%)	DPYSL2	92	0.102094
Thyroid Cancer Signaling	234	0.295801		40/43 (93%)	RAP2B,GDNF,BDNF				411	1		39/43 (91%)	PPARG,RALB,LEF1,MAP2K1	366	0.533335
Thyroid Hormone Metabolism II (via Conjugation and/or Degradation)	365	1		26/27 (96%)	Ugt2b17	225	0.516416
Tight Junction Signaling	321	1		147/152 (97%)	MPDZ,PRKAR1B,TGFB2,CLDN6,NAPB	257	1		399	1		138/152 (91%)	RELA,F2RL2,MYH8,PPP2R5B,MPP5,NFKB2,NFKB1,MYL1,MPDZ,CGN,TGFB2,TNF,CSTF3,CLDN3	381	1
TR/RXR Activation	219	0.221309		86/92 (93%)	F10,PIK3CG,PIK3C3,FGFR4,FGFR2,G6PC	128	0.228034		289	0.0831764		79/92 (86%)	PIK3R3,UCP3,LDLR,TSHB,SLC2A1,PDE3B,SLC16A2,FGFR2,BCL3,IRS2,HIF1A,THRSP,PPARGC1A	101	0.0154882
Trans, trans-farnesyl Diphosphate Biosynthesis	202	0.165196		3/4 (75%)	FDPS	94	0.102094
Transcriptional Regulatory Network in Embryonic Stem Cells	361	1		41/42 (98%)	LHX5	304	1		422	1		40/42 (95%)	MYF5,GATA4	407	1
Trehalose Degradation II (Trehalase)									345	0.323594		3/4 (75%)	HK2	292	0.234963
tRNA Charging									439	1		36/37 (97%)	NARS2	422	1
Tryptophan Degradation III (Eukaryotic)	375	1		22/23 (96%)	ACAT2				451	1		22/23 (96%)	HADH	430	1
Tryptophan Degradation X (Mammalian, via Tryptamine)									437	1		18/19 (95%)	RDH14	420	1
Tumoricidal Function of Hepatic Natural Killer Cells	352	1		22/23 (96%)	GZMB				278	0.0562341		18/23 (78%)	ICAM1,GZMB,BID,ITGAL,FAS	403	1
Ubiquinol-10 Biosynthesis (Eukaryotic)									377	0.509331		16/18 (89%)	CYP7B1,GADL1	317	0.327341
UDP-N-acetyl-D-galactosamine Biosynthesis II	250	0.334195		8/9 (89%)	GNPDA2	117	0.215278		395	0.58479		8/9 (89%)	HK2	346	0.452898
UDP-N-acetyl-D-glucosamine Biosynthesis II									368	0.443609		5/6 (83%)	GFPT2	321	0.331131
Unfolded protein response	386	1		48/50 (96%)	HSPH1,HSPA1A/HSPA1B				291	0.0891251		42/50 (84%)	PPARG,MAP2K7,TRAF2,DDIT3,ERN1,INSIG1,DNAJB9,BCL2	265	0.102565
Uracil Degradation II (Reductive)	198	0.165196		3/4 (75%)	DPYSL2	91	0.102094
UVC-Induced MAPK Signaling	383	1		47/48 (98%)	RAP2B				468	1		46/48 (96%)	RALB,MAP2K1	445	1
Valine Degradation I									443	1		17/18 (94%)	HIBADH
Virus Entry via Endocytic Pathways	299	0.514044		102/107 (95%)	RAP2B,PIK3CG,PIK3C3,FGFR4,FGFR2	235	0.54325		339	0.291743		95/107 (89%)	PIK3R3,RAC2,ITGB2,HLA-A,ITGA2,RALB,ITGA6,ITGA5,FGFR2,IRS2,ITGAL,DNM2	331	0.390841
Vitamin-C Transport	194	0.140281		13/15 (87%)	SLC23A1,SLC2A4	165	0.331894		307	0.157761		12/15 (80%)	SLC23A1,SLC2A1,GLRX	302	0.253513
Xenobiotic Metabolism Signaling	389	1		247/258 (96%)	RAP2B,HSP90AB1,PIK3CG,PIK3C3,FGFR4,CAMK1G,CHST3,HSP90AA1,FGFR2,NRIP1,NDST2	228	0.529663		290	0.0831764		227/258 (88%)	NDST3,RELA,IL1A,CAMK1,PPP2R5B,NFKB1,CHST15,CHST2,NR1I3,CHST3,CHST10,HS3ST1,IRS2,MAP2K1,AHR,MAP2K7,MAP3K6,CES3,MAP3K13,RALB,NQO1,FGFR2,NFKB2,HDAC5,PIK3R3,CAT,MAP3K8,TNF,HS3ST5,MAP2K5,PPARGC1A	291	0.233346
Zymosterol Biosynthesis									369	0.443609		5/6 (83%)	MSMO1

## Sheet: TC disease and function
Comparison groups	Tachycardia versus Control															* p < 0,1 = genes withi the significant as well as borderline p value cut off
P value cut off	p < 0.1*								p < 0.05**							** P < 0,05 = genes within the significant p value cut off
Categories_Functions_Diseases or Functions Annotation	Categories	Functions	Diseases or Functions Annotation	p-Value	Predicted Activation State	Activation z-score	# Molecules	Molecules	p-Value	Predicted Activation State	Activation z-score	# Molecules	Molecules
Molecular Transport, Nucleic Acid Metabolism, Small Molecule Biochemistry_concentration_Concentration of cyclic GMP	Molecular Transport, Nucleic Acid Metabolism, Small Molecule Biochemistry	concentration	Concentration of cyclic GMP	0.00862	Increased	2	4	AGTR2,NOS1,PDE9A,SEMA3A
Amino Acid Metabolism, Molecular Transport, Small Molecule Biochemistry_transport_Transport of amino acids	Amino Acid Metabolism, Molecular Transport, Small Molecule Biochemistry	transport	Transport of amino acids	0.0421	Increased	2.398	6	ADORA2A,AGT,BDNF,GDNF,SLC32A1,SLC38A3
Cell-To-Cell Signaling and Interaction_activation_Activation of cells	Cell-To-Cell Signaling and Interaction	activation	Activation of cells	0.0427	Increased	1.664	9	ADORA2A,AGT,BDNF,CD2,CNTF,CTGF,HCRT,KITLG,SYBU
Cardiovascular System Development and Function, Organ Development_heart rate_Heart rate	Cardiovascular System Development and Function, Organ Development	heart rate	Heart rate	0.0311	Increased	1.706	6	AGT,BDNF,CHRM1,CTGF,HCRT,NOS1
Cellular Movement_cell movement_Cell movement	Cellular Movement	cell movement	Cell movement	0.0282	Increased	1.791	26	Acan,AGT,AGTR2,ARRB2,BDNF,CCR1,CCR4,CCR5,CTGF,CXCL11,CYP2J2,ETS1,GATA2,HSP90AA1,IL12B,KITLG,LIMS2,LPAR4,mir-25,NOS1,NTN1,Rcan1,SLC9A5,SOX11,TGFB2,WDR44
Organismal Development_growth_Growth of vessel	Organismal Development	growth	Growth of vessel	0.000306	Increased	1.937	8	AGTR2,CTGF,IL13,KITLG,KLF5,PIM1,SELPLG,SERPINH1
Amino Acid Metabolism, Molecular Transport, Small Molecule Biochemistry_uptake_Uptake of amino acids	Amino Acid Metabolism, Molecular Transport, Small Molecule Biochemistry	uptake	Uptake of amino acids	0.00704	Increased	1.96	4	AGT,GDNF,SLC32A1,SLC38A3
Gastrointestinal Disease, Hepatic System Disease, Organismal Injury and Abnormalities_liver lesion_Liver lesion	Gastrointestinal Disease, Hepatic System Disease, Organismal Injury and Abnormalities	liver lesion	Liver lesion	0.00133	Decreased	-1.987	13	let-7,mir-10,mir-103,mir-132,mir-221,mir-25,mir-598,mir-872,MMP8,PIK3CG,Pmaip1,SERPINH1,YES1	0.00297			9	mir-10,mir-132,mir-221,mir-25,mir-872,MMP8,PIK3CG,Pmaip1,SERPINH1
Cell Morphology, Cellular Assembly and Organization, Cellular Function and Maintenance, Nervous System Development and Function_extension_Extension of axons	Cell Morphology, Cellular Assembly and Organization, Cellular Function and Maintenance, Nervous System Development and Function	extension	Extension of axons	0.0473	Decreased	-1.964	5	BDNF,CCR5,CNTF,NTN1,SEMA3A
Nervous System Development and Function_development_Development of central nervous system	Nervous System Development and Function	development	Development of central nervous system	0.0231	Borderline	-1.4	8	AGTR2,BDNF,CNTF,DUSP10,mir-9,ROR2,SEMA3A,TLR2
Cellular Compromise_degeneration_Degeneration of cells	Cellular Compromise	degeneration	Degeneration of cells	0.0202	Borderline	-0.755	6	BDNF,CNTF,GDNF,GZMB,PIM3,RHO
Cell Death and Survival, Skeletal and Muscular Disorders_cell death_Cell death of muscle cells	Cell Death and Survival, Skeletal and Muscular Disorders	cell death	Cell death of muscle cells	0.0461	Borderline	-0.714	11	AGT,ARRB2,CYP2J2,ETS1,HSPB1,HSPB8,HSPD1,KLF5,PIM1,PPP1R10,RIPK3
Cardiovascular Disease, Cell Death and Survival, Organismal Injury and Abnormalities, Skeletal and Muscular Disorders_cell death_Cell death of cardiomyocytes	Cardiovascular Disease, Cell Death and Survival, Organismal Injury and Abnormalities, Skeletal and Muscular Disorders	cell death	Cell death of cardiomyocytes	0.0453	Borderline	-0.39	8	AGT,CYP2J2,HSPB1,HSPB8,HSPD1,PIM1,PPP1R10,RIPK3
Tissue Morphology_quantity_Quantity of cells	Tissue Morphology	quantity	Quantity of cells	0.00983	Borderline	-0.346	14	ADORA2A,AGT,BDNF,CCNA2,CNTF,FGF13,GDNF,HSPD1,IL11,IL13,MXD1,NOS1,PCYT1B,RHO
Neurological Disease_degeneration_Degeneration of nervous system	Neurological Disease	degeneration	Degeneration of nervous system	0.04	Borderline	-0.324	5	ADORA2A,BDNF,CNTF,GDNF,GZMB
Neurological Disease_neurodegeneration_Neurodegeneration	Neurological Disease	neurodegeneration	Neurodegeneration	0.0167	Borderline	-0.293	6	ADORA2A,BDNF,CNTF,GDNF,GZMB,RHO
Cell-To-Cell Signaling and Interaction, Drug Metabolism, Molecular Transport, Small Molecule Biochemistry_release_Release of norepinephrine	Cell-To-Cell Signaling and Interaction, Drug Metabolism, Molecular Transport, Small Molecule Biochemistry	release	Release of norepinephrine	0.00349	Borderline	-0.181	4	ADORA2A,AGT,HCRT,NOS1	0.00666			3	ADORA2A,HCRT,NOS1
Cell Death and Survival_degradation_Cellular degradation	Cell Death and Survival	degradation	Cellular degradation	0.0224	Borderline	-0.051	5	BDNF,CNTF,GDNF,GZMB,RIPK3
Cell Cycle, Gene Expression_binding_Binding of protein binding site	Cell Cycle, Gene Expression	binding	Binding of protein binding site	0.00816	Borderline	0	5	AR,CTGF,EGR2,FGFR4,NR1H4
Cellular Development_maturation_Maturation of cells	Cellular Development	maturation	Maturation of cells	0.018	Borderline	0	5	BDNF,CNTF,GDNF,SYBU,TLR2
Organismal Injury and Abnormalities_degeneration_Organ Degeneration	Organismal Injury and Abnormalities	degeneration	Organ Degeneration	0.0034	Borderline	0.025	6	ADORA2A,AGT,BDNF,CNTF,PIM3,RHO
Gene Expression_transactivation_Transactivation of RNA	Gene Expression	transactivation	Transactivation of RNA	0.0436	Borderline	0.035	5	AR,BDNF,CD300C,JDP2,NR1H4
Nervous System Development and Function, Tissue Morphology_quantity_Quantity of neurons	Nervous System Development and Function, Tissue Morphology	quantity	Quantity of neurons	0.0446	Borderline	0.173	7	BDNF,CNTF,FGF13,GDNF,IL13,NOS1,PCYT1B
Nervous System Development and Function_neuroprotection_Neuroprotection	Nervous System Development and Function	neuroprotection	Neuroprotection	0.0462	Borderline	0.243	4	ADORA2A,BDNF,CNTF,GDNF
Cellular Development_differentiation_Differentiation of nervous system	Cellular Development	differentiation	Differentiation of nervous system	0.037	Borderline	0.404	13	AGTR2,BDNF,CCR5,CNTF,DPYSL2,DUSP10,GATA2,GDNF,HSPA1A/HSPA1B,mir-9,SEMA3A,SOX11,TLR2
Hematological System Development and Function, Tissue Morphology_quantity_Quantity of leukocytes	Hematological System Development and Function, Tissue Morphology	quantity	Quantity of leukocytes	0.0333	Borderline	0.878	4	ADORA2A,AGT,BDNF,IL11
Lipid Metabolism, Molecular Transport, Small Molecule Biochemistry_secretion_Secretion of steroid	Lipid Metabolism, Molecular Transport, Small Molecule Biochemistry	secretion	Secretion of steroid	0.0373	Borderline	1.131	4	ACAT2,AGT,BDNF,HCRT
Cellular Movement_migration_Migration of cells	Cellular Movement	migration	Migration of cells	0.00954	Borderline	1.442	24	Acan,AGT,AGTR2,ARRB2,BDNF,CCR1,CCR5,CTGF,CXCL11,CYP2J2,ETS1,GATA2,HSP90AA1,IL12B,KITLG,LIMS2,LPAR4,mir-25,NOS1,Rcan1,SLC9A5,SOX11,TGFB2,WDR44
Amino Acid Metabolism, Lipid Metabolism, Molecular Transport, Small Molecule Biochemistry_transport_Transport of GABA	Amino Acid Metabolism, Lipid Metabolism, Molecular Transport, Small Molecule Biochemistry	transport	Transport of GABA	0.00407			3	ADORA2A,BDNF,SLC32A1	0.0177			2	ADORA2A,SLC32A1
Amino Acid Metabolism, Lipid Metabolism, Molecular Transport, Small Molecule Biochemistry_uptake_Uptake of GABA	Amino Acid Metabolism, Lipid Metabolism, Molecular Transport, Small Molecule Biochemistry	uptake	Uptake of GABA	0.0178			2	GDNF,SLC32A1
Amino Acid Metabolism, Molecular Transport, Small Molecule Biochemistry_efflux_Efflux of glutamine	Amino Acid Metabolism, Molecular Transport, Small Molecule Biochemistry	efflux	Efflux of glutamine	0.0442			1	SLC38A3	0.0265			1	SLC38A3
Amino Acid Metabolism, Molecular Transport, Small Molecule Biochemistry_transport_Transport of L-glutamine	Amino Acid Metabolism, Molecular Transport, Small Molecule Biochemistry	transport	Transport of L-glutamine	0.0442			1	SLC38A3	0.0265			1	SLC38A3
Amino Acid Metabolism, Post-Translational Modification, Small Molecule Biochemistry_hydroxylation_Hydroxylation of L-proline	Amino Acid Metabolism, Post-Translational Modification, Small Molecule Biochemistry	hydroxylation	Hydroxylation of L-proline	0.0442			1	P4HA1
Amino Acid Metabolism, Small Molecule Biochemistry_synthesis_Synthesis of citrulline	Amino Acid Metabolism, Small Molecule Biochemistry	synthesis	Synthesis of citrulline	0.0442			1	NOS1	0.0265			1	NOS1
Antimicrobial Response, Inflammatory Response_antiviral response_Antiviral response	Antimicrobial Response, Inflammatory Response	antiviral response	Antiviral response	0.0457			2	APOBEC1,Mx2
Auditory and Vestibular System Development and Function, Cardiovascular System Development and Function, Embryonic Development, Organ Development, Organismal Development, Tissue Development_angiogenesis_Angiogenesis of ear	Auditory and Vestibular System Development and Function, Cardiovascular System Development and Function, Embryonic Development, Organ Development, Organismal Development, Tissue Development	angiogenesis	Angiogenesis of ear	0.0442			1	BDNF
Auditory Disease_tinnitus_Tinnitus	Auditory Disease	tinnitus	Tinnitus	0.0442			1	ARC	0.0265			1	ARC
Behavior, Nervous System Development and Function_long-term memory_Long-term memory	Behavior, Nervous System Development and Function	long-term memory	Long-term memory	0.0491			3	ARC,SGK1,SLC2A4
Behavior, Nervous System Development and Function_short-term memory_Short-term memory	Behavior, Nervous System Development and Function	short-term memory	Short-term memory	0.0353			2	BDNF,SLC2A4
Behavior, Nervous System Development and Function_spatial memory_Spatial memory	Behavior, Nervous System Development and Function	spatial memory	Spatial memory	0.00816			3	BDNF,SGK1,SLC2A4
Behavior, Nervous System Development and Function_working memory_Working memory	Behavior, Nervous System Development and Function	working memory	Working memory	0.0442			1	BDNF
Behavior_conditioning_Conditioning	Behavior	conditioning	Conditioning	0.0368			3	AGT,ARC,GDNF
Behavior_courtship behavior_Courtship behavior	Behavior	courtship behavior	Courtship behavior	0.0442			1	AR
Behavior_gait_Gait	Behavior	gait	Gait	0.0442			1	GDNF
Behavior_seizure behavior_Seizure behavior	Behavior	seizure behavior	Seizure behavior	0.0442			1	CCR5	0.0265			1	CCR5
Behavior_self-administration_Self-administration	Behavior	self-administration	Self-administration	0.0178			2	BDNF,HCRT
Behavior_self-administration_Self-administration of cocaine	Behavior	self-administration	Self-administration of cocaine	0.0442			1	HCRT	0.0265			1	HCRT
Cancer, Cellular Development, Cellular Growth and Proliferation, Endocrine System Disorders, Organismal Injury and Abnormalities, Reproductive System Disease, Tumor Morphology_proliferation_Proliferation of ovarian cancer cells	Cancer, Cellular Development, Cellular Growth and Proliferation, Endocrine System Disorders, Organismal Injury and Abnormalities, Reproductive System Disease, Tumor Morphology	proliferation	Proliferation of ovarian cancer cells	0.0442			1	PLAGL1	0.0265			1	PLAGL1
Cancer, Embryonic Development_transformation_Transformation of embryonic cell lines	Cancer, Embryonic Development	transformation	Transformation of embryonic cell lines	0.0217			3	CCNA2,MXD1,PARP10
Cancer, Gastrointestinal Disease, Hepatic System Disease, Organismal Injury and Abnormalities_cancer_Liver cancer	Cancer, Gastrointestinal Disease, Hepatic System Disease, Organismal Injury and Abnormalities	cancer	Liver cancer	0.0011			8	let-7,mir-10,mir-103,mir-132,mir-221,mir-25,mir-598,mir-872	0.00864			5	mir-10,mir-132,mir-221,mir-25,mir-872
Cancer, Organismal Injury and Abnormalities_abdominal neoplasm_Abdominal neoplasm	Cancer, Organismal Injury and Abnormalities	abdominal neoplasm	Abdominal neoplasm	0.00322			9	let-7,mir-10,mir-103,mir-132,mir-221,mir-25,mir-598,mir-872,PLAGL1	0.00991			6	mir-10,mir-132,mir-221,mir-25,mir-872,PLAGL1
Cancer, Organismal Injury and Abnormalities_cancer_Cancer	Cancer, Organismal Injury and Abnormalities	cancer	Cancer	0.0121			10	let-7,mir-10,mir-103,mir-132,mir-221,mir-25,mir-598,mir-872,MXD1,PLAGL1	0.0163			7	mir-10,mir-132,mir-221,mir-25,mir-872,MXD1,PLAGL1
Cancer, Organismal Injury and Abnormalities_extracranial solid tumor_Extracranial solid tumor	Cancer, Organismal Injury and Abnormalities	extracranial solid tumor	Extracranial solid tumor	0.019			9	let-7,mir-10,mir-103,mir-132,mir-221,mir-25,mir-598,mir-872,PLAGL1	0.0341			6	mir-10,mir-132,mir-221,mir-25,mir-872,PLAGL1
Carbohydrate Metabolism, Molecular Transport, Small Molecule Biochemistry_localization_Localization of glucose-6-phosphate	Carbohydrate Metabolism, Molecular Transport, Small Molecule Biochemistry	localization	Localization of glucose-6-phosphate	0.0442			1	G6PC	0.0265			1	G6PC
Carbohydrate Metabolism, Molecular Transport, Small Molecule Biochemistry_release_Release of inositol phosphate	Carbohydrate Metabolism, Molecular Transport, Small Molecule Biochemistry	release	Release of inositol phosphate	0.0442			1	AGT
Carbohydrate Metabolism, Small Molecule Biochemistry_hydrolysis_Hydrolysis of glucose-6-phosphate	Carbohydrate Metabolism, Small Molecule Biochemistry	hydrolysis	Hydrolysis of glucose-6-phosphate	0.0442			1	G6PC	0.0265			1	G6PC
Carbohydrate Metabolism, Small Molecule Biochemistry_turnover_Turnover of inositol phosphate	Carbohydrate Metabolism, Small Molecule Biochemistry	turnover	Turnover of inositol phosphate	0.0442			1	GNRH1	0.0265			1	GNRH1
Cardiovascular Disease, Cell Death and Survival, Organismal Injury and Abnormalities, Skeletal and Muscular Disorders_necroptosis_Necroptosis of ventricular myocytes	Cardiovascular Disease, Cell Death and Survival, Organismal Injury and Abnormalities, Skeletal and Muscular Disorders	necroptosis	Necroptosis of ventricular myocytes	0.0442			1	RIPK3	0.0265			1	RIPK3
Cardiovascular Disease, Neurological Disease_leakage_Leakage of blood-brain barrier	Cardiovascular Disease, Neurological Disease	leakage	Leakage of blood-brain barrier	0.0442			1	CCR5	0.0265			1	CCR5
Cardiovascular Disease, Organismal Injury and Abnormalities, Skeletal and Muscular Disorders_damage_Damage of cardiac muscle	Cardiovascular Disease, Organismal Injury and Abnormalities, Skeletal and Muscular Disorders	damage	Damage of cardiac muscle	0.011			2	AGT,PIM3
Cardiovascular Disease, Organismal Injury and Abnormalities, Tissue Morphology_volume_Volume of infarct	Cardiovascular Disease, Organismal Injury and Abnormalities, Tissue Morphology	volume	Volume of infarct	0.0176			3	BDNF,GDNF,Pmaip1
Cardiovascular Disease, Organismal Injury and Abnormalities_fibrosis_Fibrosis of coronary artery	Cardiovascular Disease, Organismal Injury and Abnormalities	fibrosis	Fibrosis of coronary artery	0.0442			1	AGT
Cardiovascular Disease, Organismal Injury and Abnormalities_hypertrophy_Hypertrophy of carotid artery	Cardiovascular Disease, Organismal Injury and Abnormalities	hypertrophy	Hypertrophy of carotid artery	0.0442			1	AGT
Cardiovascular Disease, Organismal Injury and Abnormalities_hypertrophy_Hypertrophy of thoracic aorta	Cardiovascular Disease, Organismal Injury and Abnormalities	hypertrophy	Hypertrophy of thoracic aorta	0.0442			1	AGT
Cardiovascular Disease, Organismal Injury and Abnormalities_interstitial fibrosis_Interstitial fibrosis of heart	Cardiovascular Disease, Organismal Injury and Abnormalities	interstitial fibrosis	Interstitial fibrosis of heart	0.0442			1	AGT
Cardiovascular Disease_thickening_Thickening of neointima	Cardiovascular Disease	thickening	Thickening of neointima	0.026			2	AGT,mir-221
Cardiovascular System Development and Function, Cell Morphology, Cell-To-Cell Signaling and Interaction, Cellular Assembly and Organization, Tissue Morphology_electrical resistance_Electrical resistance of microvascular endothelial cells	Cardiovascular System Development and Function, Cell Morphology, Cell-To-Cell Signaling and Interaction, Cellular Assembly and Organization, Tissue Morphology	electrical resistance	Electrical resistance of microvascular endothelial cells	0.0442			1	Wasl	0.0265			1	Wasl
Cardiovascular System Development and Function, Hematological System Development and Function_pressure_Pressure of blood vessel	Cardiovascular System Development and Function, Hematological System Development and Function	pressure	Pressure of blood vessel	0.0353			2	AGT,NOS1
Cardiovascular System Development and Function, Organ Morphology, Renal and Urological System Development and Function, Tissue Morphology_diameter_Diameter of efferent glomerular arteriole	Cardiovascular System Development and Function, Organ Morphology, Renal and Urological System Development and Function, Tissue Morphology	diameter	Diameter of efferent glomerular arteriole	0.0442			1	AGT
Cardiovascular System Development and Function, Organismal Development, Tissue Morphology_area_Area of carotid artery	Cardiovascular System Development and Function, Organismal Development, Tissue Morphology	area	Area of carotid artery	0.0442			1	AGT
Cardiovascular System Development and Function, Organismal Development, Tissue Morphology_vasodilation_Vasodilation of mesentery	Cardiovascular System Development and Function, Organismal Development, Tissue Morphology	vasodilation	Vasodilation of mesentery	0.0442			1	F10
Cardiovascular System Development and Function, Organismal Development_formation_Formation of neointima	Cardiovascular System Development and Function, Organismal Development	formation	Formation of neointima	0.00862			4	AGTR2,KLF5,PIM1,SELPLG
Cardiovascular System Development and Function, Organismal Development_growth_Growth of blood vessel	Cardiovascular System Development and Function, Organismal Development	growth	Growth of blood vessel	0.0263			3	CTGF,IL13,SERPINH1
Cardiovascular System Development and Function, Tissue Morphology_contraction_Contraction of mesenteric artery	Cardiovascular System Development and Function, Tissue Morphology	contraction	Contraction of mesenteric artery	0.011			2	AGT,AGTR2
Cardiovascular System Development and Function, Tissue Morphology_contraction_Contraction of portal vein	Cardiovascular System Development and Function, Tissue Morphology	contraction	Contraction of portal vein	0.0442			1	AGT
Cardiovascular System Development and Function, Tissue Morphology_diameter_Diameter of afferent arteriole	Cardiovascular System Development and Function, Tissue Morphology	diameter	Diameter of afferent arteriole	0.0442			1	AGT
Cardiovascular System Development and Function_vasoconstriction_Vasoconstriction of heart	Cardiovascular System Development and Function	vasoconstriction	Vasoconstriction of heart	0.0442			1	AGT
Cell Cycle, Cell-To-Cell Signaling and Interaction, Cellular Growth and Proliferation_contact growth inhibition_Contact growth inhibition of breast cancer cell lines	Cell Cycle, Cell-To-Cell Signaling and Interaction, Cellular Growth and Proliferation	contact growth inhibition	Contact growth inhibition of breast cancer cell lines	0.0442			1	Ppp1r15a
Cell Cycle, Connective Tissue Development and Function, Skeletal and Muscular System Development and Function_cell cycle progression_Cell cycle progression of myofibroblasts	Cell Cycle, Connective Tissue Development and Function, Skeletal and Muscular System Development and Function	cell cycle progression	Cell cycle progression of myofibroblasts	0.0442			1	KLF5
Cell Cycle, Connective Tissue Development and Function_cell cycle progression_Cell cycle progression of fibroblasts	Cell Cycle, Connective Tissue Development and Function	cell cycle progression	Cell cycle progression of fibroblasts	0.00568			2	AGTR2,KLF5
Cell Cycle, Connective Tissue Development and Function_polyploidization_Polyploidization of fibroblast cell lines	Cell Cycle, Connective Tissue Development and Function	polyploidization	Polyploidization of fibroblast cell lines	0.0442			1	CCNA2	0.0265			1	CCNA2
Cell Cycle, Embryonic Development_polyploidization_Polyploidization of embryonic cell lines	Cell Cycle, Embryonic Development	polyploidization	Polyploidization of embryonic cell lines	0.0442			1	CCNA2	0.0265			1	CCNA2
Cell Cycle, Gene Expression_binding_Binding of AP1 consensus site	Cell Cycle, Gene Expression	binding	Binding of AP1 consensus site	0.026			2	AR,NR1H4
Cell Cycle, Gene Expression_binding_Binding of AP2 binding site	Cell Cycle, Gene Expression	binding	Binding of AP2 binding site	0.0442			1	FGFR4
Cell Cycle, Gene Expression_binding_Binding of p53 consensus binding site	Cell Cycle, Gene Expression	binding	Binding of p53 consensus binding site	0.0442			1	CTGF
Cell Cycle, Skeletal and Muscular System Development and Function_cell cycle progression_Cell cycle progression of neointimal cells	Cell Cycle, Skeletal and Muscular System Development and Function	cell cycle progression	Cell cycle progression of neointimal cells	0.0442			1	PIM1
Cell Cycle, Skeletal and Muscular System Development and Function_cell cycle progression_Cell cycle progression of vascular smooth muscle cells	Cell Cycle, Skeletal and Muscular System Development and Function	cell cycle progression	Cell cycle progression of vascular smooth muscle cells	0.011			2	KLF5,PIM1
Cell Cycle_G0/G1 phase transition_Arrest in G0/G1 phase transition of vascular smooth muscle cells	Cell Cycle	G0/G1 phase transition	Arrest in G0/G1 phase transition of vascular smooth muscle cells	0.0442			1	RIPK3	0.0265			1	RIPK3
Cell Cycle_G1 phase_Arrest in G1 phase of sarcoma cell lines	Cell Cycle	G1 phase	Arrest in G1 phase of sarcoma cell lines	0.0442			1	DUSP1
Cell Cycle_polyploidization_Polyploidization of cells	Cell Cycle	polyploidization	Polyploidization of cells	0.00568			2	AGT,CCNA2
Cell Death and Survival, Cell Morphology, Nervous System Development and Function, Neurological Disease, Organ Morphology, Organismal Development, Tissue Morphology_loss_Loss of mesencephalic neurons	Cell Death and Survival, Cell Morphology, Nervous System Development and Function, Neurological Disease, Organ Morphology, Organismal Development, Tissue Morphology	loss	Loss of mesencephalic neurons	0.011			2	BDNF,GDNF
Cell Death and Survival, Cell Morphology, Nervous System Development and Function, Neurological Disease, Tissue Morphology_loss_Loss of neurons	Cell Death and Survival, Cell Morphology, Nervous System Development and Function, Neurological Disease, Tissue Morphology	loss	Loss of neurons	0.0462			4	BDNF,CCR5,GDNF,IL13
Cell Death and Survival, Cellular Compromise, Neurological Disease, Tissue Morphology_degeneration_Degeneration of corticospinal neurons	Cell Death and Survival, Cellular Compromise, Neurological Disease, Tissue Morphology	degeneration	Degeneration of corticospinal neurons	0.0442			1	BDNF
Cell Death and Survival, Cellular Compromise, Neurological Disease, Tissue Morphology_degeneration_Degeneration of facial motor neurons	Cell Death and Survival, Cellular Compromise, Neurological Disease, Tissue Morphology	degeneration	Degeneration of facial motor neurons	0.0442			1	GDNF
Cell Death and Survival, Cellular Compromise, Neurological Disease, Tissue Morphology_neurodegeneration_Neurodegeneration of dopaminergic neurons	Cell Death and Survival, Cellular Compromise, Neurological Disease, Tissue Morphology	neurodegeneration	Neurodegeneration of dopaminergic neurons	0.00407			3	BDNF,CNTF,GDNF
Cell Death and Survival, Cellular Compromise, Neurological Disease, Tissue Morphology_neurodegeneration_Neurodegeneration of motor neurons	Cell Death and Survival, Cellular Compromise, Neurological Disease, Tissue Morphology	neurodegeneration	Neurodegeneration of motor neurons	0.011			2	BDNF,GDNF
Cell Death and Survival, Cellular Compromise_apoptosis_Apoptosis of nucleus	Cell Death and Survival, Cellular Compromise	apoptosis	Apoptosis of nucleus	0.0442			1	GZMB
Cell Death and Survival, Embryonic Development_cell viability_Cell viability of mesenchymal stem cells	Cell Death and Survival, Embryonic Development	cell viability	Cell viability of mesenchymal stem cells	0.0442			1	SOX11	0.0265			1	SOX11
Cell Death and Survival, Hematological System Development and Function_cell viability_Cell viability of T lymphocytes	Cell Death and Survival, Hematological System Development and Function	cell viability	Cell viability of T lymphocytes	0.0442			1	KLK6	0.0265			1	KLK6
Cell Death and Survival, Nervous System Development and Function_cell viability_Cell viability of granule cells	Cell Death and Survival, Nervous System Development and Function	cell viability	Cell viability of granule cells	0.014			3	BDNF,PLAGL1,REL
Cell Death and Survival, Nervous System Development and Function_cell viability_Cell viability of motor neurons	Cell Death and Survival, Nervous System Development and Function	cell viability	Cell viability of motor neurons	0.0313			3	BDNF,CNTF,GDNF
Cell Death and Survival, Nervous System Development and Function_cell viability_Cell viability of sympathetic neuron	Cell Death and Survival, Nervous System Development and Function	cell viability	Cell viability of sympathetic neuron	0.0457			2	GDNF,HSPB1
Cell Death and Survival, Nervous System Development and Function_survival_Survival of corticospinal neurons	Cell Death and Survival, Nervous System Development and Function	survival	Survival of corticospinal neurons	0.0442			1	BDNF
Cell Death and Survival, Nervous System Development and Function_survival_Survival of GABAergic neurons	Cell Death and Survival, Nervous System Development and Function	survival	Survival of GABAergic neurons	0.0442			1	BDNF
Cell Death and Survival, Nervous System Development and Function_survival_Survival of ganglion cells	Cell Death and Survival, Nervous System Development and Function	survival	Survival of ganglion cells	0.0368			3	CNTF,GDNF,IL11
Cell Death and Survival, Nervous System Development and Function_survival_Survival of sensory neurons	Cell Death and Survival, Nervous System Development and Function	survival	Survival of sensory neurons	0.026			2	GDNF,HSPB1
Cell Death and Survival, Organ Morphology, Tissue Morphology_quantity_Quantity of apoptotic photoreceptors	Cell Death and Survival, Organ Morphology, Tissue Morphology	quantity	Quantity of apoptotic photoreceptors	0.0442			1	RHO	0.0265			1	RHO
Cell Death and Survival, Skeletal and Muscular Disorders_apoptosis_Apoptosis of vascular smooth muscle cells	Cell Death and Survival, Skeletal and Muscular Disorders	apoptosis	Apoptosis of vascular smooth muscle cells	0.0427			3	ARRB2,KLF5,RIPK3
Cell Death and Survival_cell death_Cell death of B lymphocytes	Cell Death and Survival	cell death	Cell death of B lymphocytes	0.0442			1	KLK6	0.0265			1	KLK6
Cell Death and Survival_cell death_Cell death of interneurons	Cell Death and Survival	cell death	Cell death of interneurons	0.00195			2	BDNF,GDNF
Cell Death and Survival_cell death_Cell death of striatal neurons	Cell Death and Survival	cell death	Cell death of striatal neurons	0.014			3	BDNF,DUSP1,GDNF
Cell Death and Survival_cell death_Cell death of striatonigral neurons	Cell Death and Survival	cell death	Cell death of striatonigral neurons	0.0442			1	GDNF
Cell Morphology, Cell-To-Cell Signaling and Interaction, Cellular Function and Maintenance, Nervous System Development and Function_afterdepolarization_Afterdepolarization of CA1 neuron	Cell Morphology, Cell-To-Cell Signaling and Interaction, Cellular Function and Maintenance, Nervous System Development and Function	afterdepolarization	Afterdepolarization of CA1 neuron	0.0442			1	CHRM1
Cell Morphology, Cellular Assembly and Organization, Cellular Function and Maintenance_polarization_Polarization of plasma membrane	Cell Morphology, Cellular Assembly and Organization, Cellular Function and Maintenance	polarization	Polarization of plasma membrane	0.0442			1	GNRH1	0.0265			1	GNRH1
Cell Morphology, Cellular Assembly and Organization_polarization_Polarization of cytoskeleton	Cell Morphology, Cellular Assembly and Organization	polarization	Polarization of cytoskeleton	0.0442			1	CD2
Cell Morphology, Cellular Compromise_vacuolation_Vacuolation of cardiomyocytes	Cell Morphology, Cellular Compromise	vacuolation	Vacuolation of cardiomyocytes	0.00568			2	AGT,AGTR2
Cell Morphology, Cellular Function and Maintenance_autophagy_Autophagy of hepatic stellate cells	Cell Morphology, Cellular Function and Maintenance	autophagy	Autophagy of hepatic stellate cells	0.0442			1	SERPINH1	0.0265			1	SERPINH1
Cell Morphology, Cellular Movement, Nervous System Development and Function_innervation_Innervation of neurons	Cell Morphology, Cellular Movement, Nervous System Development and Function	innervation	Innervation of neurons	0.0442			1	GDNF
Cell Morphology, Nervous System Development and Function, Tissue Morphology_volume_Volume of neurons	Cell Morphology, Nervous System Development and Function, Tissue Morphology	volume	Volume of neurons	0.0442			1	FGF13	0.0265			1	FGF13
Cell Morphology, Nervous System Development and Function_morphology_Morphology of central nervous system cells	Cell Morphology, Nervous System Development and Function	morphology	Morphology of central nervous system cells	0.0491			3	BDNF,GDNF,SMAD1
Cell Morphology, Nervous System Development and Function_projection_Projection of GABAergic neurons	Cell Morphology, Nervous System Development and Function	projection	Projection of GABAergic neurons	0.0442			1	HCRT	0.0265			1	HCRT
Cell Morphology, Organ Morphology, Organismal Injury and Abnormalities, Skeletal and Muscular Disorders, Skeletal and Muscular System Development and Function, Tissue Morphology_hypertrophy_Hypertrophy of type IIb muscle fibers	Cell Morphology, Organ Morphology, Organismal Injury and Abnormalities, Skeletal and Muscular Disorders, Skeletal and Muscular System Development and Function, Tissue Morphology	hypertrophy	Hypertrophy of type IIb muscle fibers	0.0442			1	AR
Cell Morphology, Organ Morphology, Reproductive System Development and Function, Tissue Morphology_volume_Volume of Leydig cells	Cell Morphology, Organ Morphology, Reproductive System Development and Function, Tissue Morphology	volume	Volume of Leydig cells	0.0442			1	GNRH1	0.0265			1	GNRH1
Cell Morphology, Tissue Morphology_volume_Volume of cells	Cell Morphology, Tissue Morphology	volume	Volume of cells	0.0457			2	FGF13,GNRH1	0.0177			2	FGF13,GNRH1
Cell Morphology_contractility_Contractility of hepatic stellate cells	Cell Morphology	contractility	Contractility of hepatic stellate cells	0.0442			1	NOS1	0.0265			1	NOS1
Cell Morphology_pH_PH of recycling endosomes	Cell Morphology	pH	PH of recycling endosomes	0.0442			1	SLC9A5	0.0265			1	SLC9A5
Cell Morphology_polarity_Polarity of tumor cell lines	Cell Morphology	polarity	Polarity of tumor cell lines	0.0442			1	SLC9A5	0.0265			1	SLC9A5
Cell-To-Cell Signaling and Interaction, Cellular Assembly and Organization, Cellular Function and Maintenance, Tissue Development_formation_Formation of fibronectin matrix	Cell-To-Cell Signaling and Interaction, Cellular Assembly and Organization, Cellular Function and Maintenance, Tissue Development	formation	Formation of fibronectin matrix	0.0442			1	DPYSL2	0.0265			1	DPYSL2
Cell-To-Cell Signaling and Interaction, Cellular Assembly and Organization, Cellular Movement, Nervous System Development and Function_chemoattraction_Chemoattraction of axons	Cell-To-Cell Signaling and Interaction, Cellular Assembly and Organization, Cellular Movement, Nervous System Development and Function	chemoattraction	Chemoattraction of axons	0.0442			1	NTN1	0.0265			1	NTN1
Cell-To-Cell Signaling and Interaction, Cellular Function and Maintenance, Nervous System Development and Function_discharge_Discharge of granule cells	Cell-To-Cell Signaling and Interaction, Cellular Function and Maintenance, Nervous System Development and Function	discharge	Discharge of granule cells	0.0442			1	BDNF
Cell-To-Cell Signaling and Interaction, Cellular Function and Maintenance, Nervous System Development and Function_elimination_Elimination of synapse	Cell-To-Cell Signaling and Interaction, Cellular Function and Maintenance, Nervous System Development and Function	elimination	Elimination of synapse	0.0442			1	NOS1	0.0265			1	NOS1
Cell-To-Cell Signaling and Interaction, Cellular Growth and Proliferation, Nervous System Development and Function_excitation_Excitation of GABAergic neurons	Cell-To-Cell Signaling and Interaction, Cellular Growth and Proliferation, Nervous System Development and Function	excitation	Excitation of GABAergic neurons	0.0442			1	HCRT	0.0265			1	HCRT
Cell-To-Cell Signaling and Interaction, Cellular Growth and Proliferation, Nervous System Development and Function_excitation_Excitation of noradrenergic neurons	Cell-To-Cell Signaling and Interaction, Cellular Growth and Proliferation, Nervous System Development and Function	excitation	Excitation of noradrenergic neurons	0.0442			1	HCRT	0.0265			1	HCRT
Cell-To-Cell Signaling and Interaction, Cellular Movement, Hematological System Development and Function_recruitment_Recruitment of hematopoietic cells	Cell-To-Cell Signaling and Interaction, Cellular Movement, Hematological System Development and Function	recruitment	Recruitment of hematopoietic cells	0.0442			1	BDNF
Cell-To-Cell Signaling and Interaction, Cellular Movement_chemoattraction_Chemoattraction	Cell-To-Cell Signaling and Interaction, Cellular Movement	chemoattraction	Chemoattraction	0.0353			2	IL12B,NTN1	0.0135			2	IL12B,NTN1
Cell-To-Cell Signaling and Interaction, Drug Metabolism, Molecular Transport, Small Molecule Biochemistry_secretion_Secretion of norepinephrine	Cell-To-Cell Signaling and Interaction, Drug Metabolism, Molecular Transport, Small Molecule Biochemistry	secretion	Secretion of norepinephrine	0.0171			4	ADORA2A,AGT,AGTR2,KCNB1
Cell-To-Cell Signaling and Interaction, Drug Metabolism, Molecular Transport, Small Molecule Biochemistry_uptake_Uptake of dopamine	Cell-To-Cell Signaling and Interaction, Drug Metabolism, Molecular Transport, Small Molecule Biochemistry	uptake	Uptake of dopamine	0.0178			2	GDNF,SLC6A3
Cell-To-Cell Signaling and Interaction, Drug Metabolism, Small Molecule Biochemistry_overflow_Overflow of dopamine	Cell-To-Cell Signaling and Interaction, Drug Metabolism, Small Molecule Biochemistry	overflow	Overflow of dopamine	0.0442			1	GDNF
Cell-To-Cell Signaling and Interaction, Endocrine System Development and Function_adhesion_Adhesion of endocrine cell lines	Cell-To-Cell Signaling and Interaction, Endocrine System Development and Function	adhesion	Adhesion of endocrine cell lines	0.0442			1	FGFR4
Cell-To-Cell Signaling and Interaction, Molecular Transport, Small Molecule Biochemistry_quantity_Quantity of histamine	Cell-To-Cell Signaling and Interaction, Molecular Transport, Small Molecule Biochemistry	quantity	Quantity of histamine	0.0442			1	KITLG
Cell-To-Cell Signaling and Interaction, Molecular Transport, Small Molecule Biochemistry_secretion_Secretion of catecholamine	Cell-To-Cell Signaling and Interaction, Molecular Transport, Small Molecule Biochemistry	secretion	Secretion of catecholamine	0.0436			5	ADORA2A,AGT,AGTR2,CHRNA4,KCNB1
Cell-To-Cell Signaling and Interaction, Molecular Transport, Small Molecule Biochemistry_uptake_Uptake of neurotransmitter	Cell-To-Cell Signaling and Interaction, Molecular Transport, Small Molecule Biochemistry	uptake	Uptake of neurotransmitter	0.0263			3	AGT,GDNF,SLC6A3
Cell-To-Cell Signaling and Interaction, Nervous System Development and Function_activation_Activation of astrocytes	Cell-To-Cell Signaling and Interaction, Nervous System Development and Function	activation	Activation of astrocytes	0.026			2	ADORA2A,CNTF
Cell-To-Cell Signaling and Interaction, Nervous System Development and Function_activation_Activation of neuroglia	Cell-To-Cell Signaling and Interaction, Nervous System Development and Function	activation	Activation of neuroglia	0.0427			3	ADORA2A,BDNF,CNTF
Cell-To-Cell Signaling and Interaction, Nervous System Development and Function_activation_Activation of superior cervical ganglion neurons	Cell-To-Cell Signaling and Interaction, Nervous System Development and Function	activation	Activation of superior cervical ganglion neurons	0.0442			1	SYBU
Cell-To-Cell Signaling and Interaction, Nervous System Development and Function_activation_Activation of sympathetic nerve	Cell-To-Cell Signaling and Interaction, Nervous System Development and Function	activation	Activation of sympathetic nerve	0.011			2	AGT,BDNF
Cell-To-Cell Signaling and Interaction, Nervous System Development and Function_afterhyperpolarization_Afterhyperpolarization of CA1 neuron	Cell-To-Cell Signaling and Interaction, Nervous System Development and Function	afterhyperpolarization	Afterhyperpolarization of CA1 neuron	0.0442			1	CHRM1
Cell-To-Cell Signaling and Interaction, Nervous System Development and Function_conduction_Conduction of motor nerve	Cell-To-Cell Signaling and Interaction, Nervous System Development and Function	conduction	Conduction of motor nerve	0.0442			1	CNTF
Cell-To-Cell Signaling and Interaction, Nervous System Development and Function_excitatory postsynaptic potential_Excitatory postsynaptic potential	Cell-To-Cell Signaling and Interaction, Nervous System Development and Function	excitatory postsynaptic potential	Excitatory postsynaptic potential	0.000972			4	ADORA2A,BDNF,GRIN2A,HCRT	0.033			2	ADORA2A,HCRT
Cell-To-Cell Signaling and Interaction, Nervous System Development and Function_firing_Firing of sympathetic neuron	Cell-To-Cell Signaling and Interaction, Nervous System Development and Function	firing	Firing of sympathetic neuron	0.0442			1	HCRT	0.0265			1	HCRT
Cell-To-Cell Signaling and Interaction, Nervous System Development and Function_long-term potentiation_Initiation of long-term potentiation	Cell-To-Cell Signaling and Interaction, Nervous System Development and Function	long-term potentiation	Initiation of long-term potentiation	0.0442			1	BDNF
Cell-To-Cell Signaling and Interaction, Nervous System Development and Function_synaptic transmission_Synaptic transmission of CA1 neuron	Cell-To-Cell Signaling and Interaction, Nervous System Development and Function	synaptic transmission	Synaptic transmission of CA1 neuron	0.026			2	ADORA2A,HOMER1
Cell-To-Cell Signaling and Interaction, Nervous System Development and Function_synaptic transmission_Synaptic transmission of nervous tissue	Cell-To-Cell Signaling and Interaction, Nervous System Development and Function	synaptic transmission	Synaptic transmission of nervous tissue	0.0201			5	ADORA2A,CHRM1,CHRNA4,HOMER1,SYBU
Cell-To-Cell Signaling and Interaction, Nervous System Development and Function_synaptic transmission_Synaptic transmission of neuromuscular synapse	Cell-To-Cell Signaling and Interaction, Nervous System Development and Function	synaptic transmission	Synaptic transmission of neuromuscular synapse	0.0442			1	CHRM1
Cell-To-Cell Signaling and Interaction, Nervous System Development and Function_synaptic transmission_Synaptic transmission of synapse	Cell-To-Cell Signaling and Interaction, Nervous System Development and Function	synaptic transmission	Synaptic transmission of synapse	0.00407			3	ADORA2A,CHRM1,CHRNA4
Cell-To-Cell Signaling and Interaction, Tissue Development_adhesion_Adhesion of collagen type IV matrix	Cell-To-Cell Signaling and Interaction, Tissue Development	adhesion	Adhesion of collagen type IV matrix	0.0442			1	FGFR4
Cell-To-Cell Signaling and Interaction_activation_Activation of stem cells	Cell-To-Cell Signaling and Interaction	activation	Activation of stem cells	0.0442			1	KITLG
Cell-To-Cell Signaling and Interaction_hypertrophic response_Hypertrophic response of vascular smooth muscle cells	Cell-To-Cell Signaling and Interaction	hypertrophic response	Hypertrophic response of vascular smooth muscle cells	0.0442			1	AGT
Cellular Assembly and Organization, Cellular Compromise, Cellular Function and Maintenance_destabilization_Destabilization of astral microtubules	Cellular Assembly and Organization, Cellular Compromise, Cellular Function and Maintenance	destabilization	Destabilization of astral microtubules	0.0442			1	DPYSL2	0.0265			1	DPYSL2
Cellular Assembly and Organization, Cellular Compromise, DNA Replication, Recombination, and Repair_formation_Formation of nuclear inclusions	Cellular Assembly and Organization, Cellular Compromise, DNA Replication, Recombination, and Repair	formation	Formation of nuclear inclusions	0.011			2	DNAJA1,DNAJB1
Cellular Assembly and Organization, Cellular Function and Maintenance, Nervous System Development and Function, Tissue Morphology_quantity_Quantity of collateral branches	Cellular Assembly and Organization, Cellular Function and Maintenance, Nervous System Development and Function, Tissue Morphology	quantity	Quantity of collateral branches	0.0442			1	BDNF
Cellular Assembly and Organization, Cellular Function and Maintenance_formation_Formation of peroxisome membrane	Cellular Assembly and Organization, Cellular Function and Maintenance	formation	Formation of peroxisome membrane	0.00195			2	PEX11A,PEX3
Cellular Assembly and Organization, Cellular Function and Maintenance_organization_Organization of peroxisomes	Cellular Assembly and Organization, Cellular Function and Maintenance	organization	Organization of peroxisomes	0.0178			2	PEX3,PEX6
Cellular Assembly and Organization, DNA Replication, Recombination, and Repair_quantity_Quantity of centrosome	Cellular Assembly and Organization, DNA Replication, Recombination, and Repair	quantity	Quantity of centrosome	0.0442			1	CCNA2	0.0265			1	CCNA2
Cellular Assembly and Organization_accumulation_Accumulation of endosomes	Cellular Assembly and Organization	accumulation	Accumulation of endosomes	0.0442			1	BDNF
Cellular Assembly and Organization_nucleation_Nucleation of spindle fibers	Cellular Assembly and Organization	nucleation	Nucleation of spindle fibers	0.0442			1	CCNA2	0.0265			1	CCNA2
Cellular Compromise, Cellular Function and Maintenance_endoplasmic reticulum stress response_Endoplasmic reticulum stress response	Cellular Compromise, Cellular Function and Maintenance	endoplasmic reticulum stress response	Endoplasmic reticulum stress response	0.0368			3	HSP90AB1,HSPA1A/HSPA1B,HSPA4L
Cellular Compromise, Endocrine System Development and Function, Nervous System Development and Function_acidification_Acidification of gonadotropes	Cellular Compromise, Endocrine System Development and Function, Nervous System Development and Function	acidification	Acidification of gonadotropes	0.0442			1	GNRH1	0.0265			1	GNRH1
Cellular Compromise, Gastrointestinal Disease, Hepatic System Disease, Organismal Injury and Abnormalities_oxidative stress response_Oxidative stress response of liver	Cellular Compromise, Gastrointestinal Disease, Hepatic System Disease, Organismal Injury and Abnormalities	oxidative stress response	Oxidative stress response of liver	0.0442			1	AGT
Cellular Compromise, Neurological Disease, Ophthalmic Disease, Organismal Injury and Abnormalities, Tissue Morphology_neurodegeneration_Neurodegeneration of photoreceptors	Cellular Compromise, Neurological Disease, Ophthalmic Disease, Organismal Injury and Abnormalities, Tissue Morphology	neurodegeneration	Neurodegeneration of photoreceptors	0.00591			3	BDNF,CNTF,RHO
Cellular Compromise, Neurological Disease, Organismal Injury and Abnormalities_atrophy_Atrophy of neurons	Cellular Compromise, Neurological Disease, Organismal Injury and Abnormalities	atrophy	Atrophy of neurons	0.026			2	BDNF,GDNF
Cellular Compromise, Organismal Injury and Abnormalities, Renal and Urological Disease_injury_Injury of podocytes	Cellular Compromise, Organismal Injury and Abnormalities, Renal and Urological Disease	injury	Injury of podocytes	0.0442			1	AGT
Cellular Compromise, Organismal Injury and Abnormalities, Respiratory Disease_permeability transition_Permeability transition of lung cells	Cellular Compromise, Organismal Injury and Abnormalities, Respiratory Disease	permeability transition	Permeability transition of lung cells	0.0442			1	IL13	0.0265			1	IL13
Cellular Compromise_injury_Injury of tubules	Cellular Compromise	injury	Injury of tubules	0.0442			1	AGT
Cellular Development, Cellular Growth and Proliferation, Connective Tissue Development and Function, Organ Development, Skeletal and Muscular System Development and Function, Tissue Development_proliferation_Proliferation of myofibroblasts	Cellular Development, Cellular Growth and Proliferation, Connective Tissue Development and Function, Organ Development, Skeletal and Muscular System Development and Function, Tissue Development	proliferation	Proliferation of myofibroblasts	0.0442			1	AGTR2
Cellular Development, Cellular Growth and Proliferation, Embryonic Development, Hair and Skin Development and Function, Organ Development, Organismal Development, Tissue Development_re-epithelialization_Re-epithelialization of keratinocytes	Cellular Development, Cellular Growth and Proliferation, Embryonic Development, Hair and Skin Development and Function, Organ Development, Organismal Development, Tissue Development	re-epithelialization	Re-epithelialization of keratinocytes	0.0442			1	AGTR2
Cellular Development, Cellular Growth and Proliferation, Embryonic Development, Nervous System Development and Function, Organ Development, Organismal Development, Tissue Development_proliferation_Proliferation of cortical precursor cells	Cellular Development, Cellular Growth and Proliferation, Embryonic Development, Nervous System Development and Function, Organ Development, Organismal Development, Tissue Development	proliferation	Proliferation of cortical precursor cells	0.0442			1	Rcan1	0.0265			1	Rcan1
Cellular Development, Cellular Growth and Proliferation, Hematological System Development and Function, Humoral Immune Response, Lymphoid Tissue Structure and Development_proliferation_Proliferation of B lymphocytes	Cellular Development, Cellular Growth and Proliferation, Hematological System Development and Function, Humoral Immune Response, Lymphoid Tissue Structure and Development	proliferation	Proliferation of B lymphocytes	0.0353			2	CHRNA1,IL13	0.0135			2	CHRNA1,IL13
Cellular Development, Cellular Growth and Proliferation, Hematological System Development and Function, Hypersensitivity Response, Inflammatory Response, Lymphoid Tissue Structure and Development_proliferation_Proliferation of peritoneal mast cells	Cellular Development, Cellular Growth and Proliferation, Hematological System Development and Function, Hypersensitivity Response, Inflammatory Response, Lymphoid Tissue Structure and Development	proliferation	Proliferation of peritoneal mast cells	0.0442			1	KITLG
Cellular Development, Cellular Growth and Proliferation, Nervous System Development and Function, Tissue Development_development_Development of neuroglia	Cellular Development, Cellular Growth and Proliferation, Nervous System Development and Function, Tissue Development	development	Development of neuroglia	0.0457			2	CNTF,ROR2
Cellular Development, Cellular Growth and Proliferation, Nervous System Development and Function_generation_Generation of nervous tissue cell lines	Cellular Development, Cellular Growth and Proliferation, Nervous System Development and Function	generation	Generation of nervous tissue cell lines	0.0442			1	BDNF
Cellular Development, Cellular Growth and Proliferation, Nervous System Development and Function_myelination_Myelination of cells	Cellular Development, Cellular Growth and Proliferation, Nervous System Development and Function	myelination	Myelination of cells	0.0261			4	CNTF,GDNF,MPDZ,SEMA3A
Cellular Development, Cellular Growth and Proliferation, Organ Development, Renal and Urological System Development and Function_proliferation_Proliferation of proximal tubule cells	Cellular Development, Cellular Growth and Proliferation, Organ Development, Renal and Urological System Development and Function	proliferation	Proliferation of proximal tubule cells	0.0442			1	AGT
Cellular Development, Cellular Growth and Proliferation, Organ Development, Reproductive System Development and Function, Skeletal and Muscular System Development and Function, Tissue Development_proliferation_Proliferation of myoid cells	Cellular Development, Cellular Growth and Proliferation, Organ Development, Reproductive System Development and Function, Skeletal and Muscular System Development and Function, Tissue Development	proliferation	Proliferation of myoid cells	0.0442			1	AGT
Cellular Development, Cellular Growth and Proliferation, Organismal Development, Tissue Development_development_Development of exocrine cells	Cellular Development, Cellular Growth and Proliferation, Organismal Development, Tissue Development	development	Development of exocrine cells	0.0442			1	FGFR2	0.0265			1	FGFR2
Cellular Development, Connective Tissue Development and Function, Hematopoiesis, Tissue Development_differentiation_Differentiation of bone marrow stromal cells	Cellular Development, Connective Tissue Development and Function, Hematopoiesis, Tissue Development	differentiation	Differentiation of bone marrow stromal cells	0.011			2	CNTF,GDNF
Cellular Development, Embryonic Development, Nervous System Development and Function, Organ Development, Organismal Development, Tissue Development_maturation_Maturation of Purkinje cells	Cellular Development, Embryonic Development, Nervous System Development and Function, Organ Development, Organismal Development, Tissue Development	maturation	Maturation of Purkinje cells	0.0442			1	GDNF
Cellular Development, Embryonic Development, Organismal Development_differentiation_Differentiation of neuronal progenitor cells	Cellular Development, Embryonic Development, Organismal Development	differentiation	Differentiation of neuronal progenitor cells	0.0353			2	BDNF,FGFR2
Cellular Development, Nervous System Development and Function, Tissue Development_differentiation_Differentiation of GABAergic neurons	Cellular Development, Nervous System Development and Function, Tissue Development	differentiation	Differentiation of GABAergic neurons	0.0442			1	BDNF
Cellular Development, Nervous System Development and Function, Tissue Development_differentiation_Differentiation of mesencephalic neurons	Cellular Development, Nervous System Development and Function, Tissue Development	differentiation	Differentiation of mesencephalic neurons	0.0442			1	GDNF
Cellular Development, Nervous System Development and Function, Tissue Development_differentiation_Differentiation of noradrenergic neurons	Cellular Development, Nervous System Development and Function, Tissue Development	differentiation	Differentiation of noradrenergic neurons	0.0442			1	SOX11	0.0265			1	SOX11
Cellular Development, Nervous System Development and Function, Tissue Development_differentiation_Differentiation of striatal neurons	Cellular Development, Nervous System Development and Function, Tissue Development	differentiation	Differentiation of striatal neurons	0.0442			1	BDNF
Cellular Development, Nervous System Development and Function, Tissue Development_maturation_Maturation of neurons	Cellular Development, Nervous System Development and Function, Tissue Development	maturation	Maturation of neurons	0.0217			3	BDNF,GDNF,SYBU
Cellular Development, Nervous System Development and Function_differentiation_Differentiation of oligodendrocytes	Cellular Development, Nervous System Development and Function	differentiation	Differentiation of oligodendrocytes	0.0373			4	DUSP10,mir-9,SEMA3A,TLR2
Cellular Development_differentiation_Differentiation of progenitor cells	Cellular Development	differentiation	Differentiation of progenitor cells	0.00591			3	BDNF,CNTF,FGFR2
Cellular Development_differentiation_Differentiation of prostate cancer cell lines	Cellular Development	differentiation	Differentiation of prostate cancer cell lines	0.0442			1	FGFR2	0.0265			1	FGFR2
Cellular Development_maturation_Maturation of oligodendrocytes	Cellular Development	maturation	Maturation of oligodendrocytes	0.011			2	CNTF,TLR2
Cellular Function and Maintenance, Molecular Transport_exocytosis_Exocytosis by eukaryotic cells	Cellular Function and Maintenance, Molecular Transport	exocytosis	Exocytosis by eukaryotic cells	0.0313			3	NAPB,RAB3D,SGK1
Cellular Function and Maintenance, Nervous System Development and Function, Tissue Development_function_Function of neurons	Cellular Function and Maintenance, Nervous System Development and Function, Tissue Development	function	Function of neurons	0.0457			2	BDNF,CNTF
Cellular Function and Maintenance, Nervous System Development and Function, Tissue Development_hyperfunction_Hyperfunction of dopaminergic neurons	Cellular Function and Maintenance, Nervous System Development and Function, Tissue Development	hyperfunction	Hyperfunction of dopaminergic neurons	0.0442			1	BDNF
Cellular Function and Maintenance, Small Molecule Biochemistry_homeostasis_Homeostasis of Na+	Cellular Function and Maintenance, Small Molecule Biochemistry	homeostasis	Homeostasis of Na+	0.000803			3	AGT,AGTR2,SGK1
Cellular Movement, Connective Tissue Development and Function, Skeletal and Muscular System Development and Function_migration_Migration of myofibroblasts	Cellular Movement, Connective Tissue Development and Function, Skeletal and Muscular System Development and Function	migration	Migration of myofibroblasts	0.0442			1	AGTR2
Cellular Movement, Embryonic Development_migration_Migration of mesenchymal stem cells	Cellular Movement, Embryonic Development	migration	Migration of mesenchymal stem cells	0.0442			1	SOX11	0.0265			1	SOX11
Cellular Movement, Hematological System Development and Function, Hypersensitivity Response, Immune Cell Trafficking, Inflammatory Response_migration_Migration of mast cells	Cellular Movement, Hematological System Development and Function, Hypersensitivity Response, Immune Cell Trafficking, Inflammatory Response	migration	Migration of mast cells	0.0442			1	KITLG
Cellular Movement, Hematological System Development and Function_chemokinesis_Chemokinesis of hematopoietic cells	Cellular Movement, Hematological System Development and Function	chemokinesis	Chemokinesis of hematopoietic cells	0.0442			1	BDNF
Connective Tissue Development and Function, Organ Morphology, Reproductive System Development and Function, Tissue Morphology_quantity_Quantity of Sertoli cells	Connective Tissue Development and Function, Organ Morphology, Reproductive System Development and Function, Tissue Morphology	quantity	Quantity of Sertoli cells	0.0442			1	GDNF
Connective Tissue Development and Function, Organismal Functions, Tissue Morphology_healing_Healing of femur	Connective Tissue Development and Function, Organismal Functions, Tissue Morphology	healing	Healing of femur	0.0442			1	SOX11	0.0265			1	SOX11
Connective Tissue Disorders, Inflammatory Disease, Inflammatory Response, Organismal Injury and Abnormalities, Skeletal and Muscular Disorders_adjuvant arthritis_Adjuvant arthritis	Connective Tissue Disorders, Inflammatory Disease, Inflammatory Response, Organismal Injury and Abnormalities, Skeletal and Muscular Disorders	adjuvant arthritis	Adjuvant arthritis	0.0427			3	CCR1,CCR4,CCR5
Connective Tissue Disorders, Inflammatory Disease, Inflammatory Response, Organismal Injury and Abnormalities, Skeletal and Muscular Disorders_inflammation_Inflammation of joint	Connective Tissue Disorders, Inflammatory Disease, Inflammatory Response, Organismal Injury and Abnormalities, Skeletal and Muscular Disorders	inflammation	Inflammation of joint	0.0304			5	Acan,CCR1,CCR4,CCR5,TLR3
Dermatological Diseases and Conditions, Neurological Disease, Organismal Injury and Abnormalities_hyperalgesia_Delay in hyperalgesia	Dermatological Diseases and Conditions, Neurological Disease, Organismal Injury and Abnormalities	hyperalgesia	Delay in hyperalgesia	0.0442			1	SGK1
Developmental Disorder, Hereditary Disorder, Neurological Disease, Organismal Injury and Abnormalities_periventricular nodular heterotopia_Periventricular nodular heterotopia	Developmental Disorder, Hereditary Disorder, Neurological Disease, Organismal Injury and Abnormalities	periventricular nodular heterotopia	Periventricular nodular heterotopia	0.0442			1	Rcan1	0.0265			1	Rcan1
Developmental Disorder, Hereditary Disorder, Organismal Injury and Abnormalities, Renal and Urological Disease_polycystic kidney disease_Polycystic Kidney Disease	Developmental Disorder, Hereditary Disorder, Organismal Injury and Abnormalities, Renal and Urological Disease	polycystic kidney disease	Polycystic Kidney Disease	0.0121			10	CTGF,DBP,mir-10,mir-128,mir-132,mir-214,mir-7,PRKAR1B,PSCA,SGK1
Developmental Disorder, Neurological Disease, Psychological Disorders_behavioral deficit_Behavioral deficit	Developmental Disorder, Neurological Disease, Psychological Disorders	behavioral deficit	Behavioral deficit	0.0442			1	GDNF
Digestive System Development and Function, Organismal Functions_body temperature_Body temperature of colon	Digestive System Development and Function, Organismal Functions	body temperature	Body temperature of colon	0.0442			1	HCRT	0.0265			1	HCRT
DNA Replication, Recombination, and Repair_DNA damage response_DNA damage response of cardiomyocytes	DNA Replication, Recombination, and Repair	DNA damage response	DNA damage response of cardiomyocytes	0.0442			1	PPP1R10
Drug Metabolism, Lipid Metabolism, Molecular Transport, Small Molecule Biochemistry_release_Release of beta-estradiol	Drug Metabolism, Lipid Metabolism, Molecular Transport, Small Molecule Biochemistry	release	Release of beta-estradiol	0.0442			1	MSGN1	0.0265			1	MSGN1
Embryonic Development, Organ Development, Organ Morphology, Organismal Development, Renal and Urological System Development and Function, Tissue Development_morphogenesis_Morphogenesis of kidney	Embryonic Development, Organ Development, Organ Morphology, Organismal Development, Renal and Urological System Development and Function, Tissue Development	morphogenesis	Morphogenesis of kidney	0.0442			1	AGTR2
Embryonic Development, Organ Development, Organismal Development, Renal and Urological System Development and Function, Tissue Development_formation_Formation of kidney	Embryonic Development, Organ Development, Organismal Development, Renal and Urological System Development and Function, Tissue Development	formation	Formation of kidney	0.00862			4	AGT,AGTR2,IL11,TGFB2
Embryonic Development, Organismal Development_sex determination_Sex determination	Embryonic Development, Organismal Development	sex determination	Sex determination	0.0178			2	AR,GNRH1
Endocrine System Development and Function, Lipid Metabolism, Molecular Transport, Small Molecule Biochemistry_release_Release of aldosterone	Endocrine System Development and Function, Lipid Metabolism, Molecular Transport, Small Molecule Biochemistry	release	Release of aldosterone	0.0442			1	AGT
Endocrine System Disorders, Gastrointestinal Disease, Metabolic Disease, Organismal Injury and Abnormalities_non-insulin-dependent diabetes mellitus_Non-insulin-dependent diabetes mellitus	Endocrine System Disorders, Gastrointestinal Disease, Metabolic Disease, Organismal Injury and Abnormalities	non-insulin-dependent diabetes mellitus	Non-insulin-dependent diabetes mellitus	0.04			5	let-7,mir-10,mir-103,mir-221,mir-29
Free Radical Scavenging, Molecular Transport_release_Release of reactive oxygen species	Free Radical Scavenging, Molecular Transport	release	Release of reactive oxygen species	0.0442			1	AGT
Gastrointestinal Disease, Organismal Injury and Abnormalities_diarrhea_Diarrhea	Gastrointestinal Disease, Organismal Injury and Abnormalities	diarrhea	Diarrhea	0.0442			1	IL11
Hematological System Development and Function, Hypersensitivity Response, Inflammatory Response, Tissue Morphology_quantity_Quantity of mucosal mast cells	Hematological System Development and Function, Hypersensitivity Response, Inflammatory Response, Tissue Morphology	quantity	Quantity of mucosal mast cells	0.0442			1	IL11
Hematological System Development and Function, Inflammatory Response, Tissue Morphology_quantity_Quantity of macrophages	Hematological System Development and Function, Inflammatory Response, Tissue Morphology	quantity	Quantity of macrophages	0.0353			2	AGT,IL11
Hematological System Development and Function, Lymphoid Tissue Structure and Development, Tissue Morphology_quantity_Quantity of Th1 cells	Hematological System Development and Function, Lymphoid Tissue Structure and Development, Tissue Morphology	quantity	Quantity of Th1 cells	0.0442			1	ADORA2A	0.0265			1	ADORA2A
Hematological System Development and Function, Lymphoid Tissue Structure and Development, Tissue Morphology_quantity_Quantity of Th17 cells	Hematological System Development and Function, Lymphoid Tissue Structure and Development, Tissue Morphology	quantity	Quantity of Th17 cells	0.0442			1	ADORA2A	0.0265			1	ADORA2A
Hematological System Development and Function, Lymphoid Tissue Structure and Development, Tissue Morphology_quantity_Quantity of Th2 cells	Hematological System Development and Function, Lymphoid Tissue Structure and Development, Tissue Morphology	quantity	Quantity of Th2 cells	0.0442			1	ADORA2A	0.0265			1	ADORA2A
Hematological System Development and Function, Lymphoid Tissue Structure and Development, Tissue Morphology_quantity_Quantity of TREG cells	Hematological System Development and Function, Lymphoid Tissue Structure and Development, Tissue Morphology	quantity	Quantity of TREG cells	0.0442			1	ADORA2A	0.0265			1	ADORA2A
Hematological System Development and Function, Organismal Functions_flow_Flow of blood	Hematological System Development and Function, Organismal Functions	flow	Flow of blood	0.0491			3	AGT,BDNF,DPYSL2
Hematological System Development and Function, Tissue Morphology_quantity_Quantity of antigen presenting cells	Hematological System Development and Function, Tissue Morphology	quantity	Quantity of antigen presenting cells	0.00816			3	AGT,BDNF,IL11
Hereditary Disorder, Neurological Disease, Organismal Injury and Abnormalities, Psychological Disorders, Skeletal and Muscular Disorders_Huntington disease_Huntington's Disease	Hereditary Disorder, Neurological Disease, Organismal Injury and Abnormalities, Psychological Disorders, Skeletal and Muscular Disorders	Huntington disease	Huntington's Disease	0.0442			1	CNTF
Immunological Disease, Neurological Disease, Skeletal and Muscular Disorders_experimental autoimmune myasthenia gravis_Experimental autoimmune myasthenia gravis	Immunological Disease, Neurological Disease, Skeletal and Muscular Disorders	experimental autoimmune myasthenia gravis	Experimental autoimmune myasthenia gravis	0.00568			2	ADORA2A,CHRNA1	0.00207			2	ADORA2A,CHRNA1
Inflammatory Disease, Inflammatory Response, Neurological Disease, Organismal Injury and Abnormalities_inflammation_Inflammation of dentate gyrus	Inflammatory Disease, Inflammatory Response, Neurological Disease, Organismal Injury and Abnormalities	inflammation	Inflammation of dentate gyrus	0.0442			1	CCR5	0.0265			1	CCR5
Inflammatory Disease, Ophthalmic Disease, Organismal Injury and Abnormalities_iridocyclitis_Iridocyclitis	Inflammatory Disease, Ophthalmic Disease, Organismal Injury and Abnormalities	iridocyclitis	Iridocyclitis	0.0442			1	HSPD1
Lipid Metabolism, Molecular Transport, Small Molecule Biochemistry_accumulation_Accumulation of ceramide	Lipid Metabolism, Molecular Transport, Small Molecule Biochemistry	accumulation	Accumulation of ceramide	0.0442			1	AGTR2
Lipid Metabolism, Molecular Transport, Small Molecule Biochemistry_deposition_Deposition of fat	Lipid Metabolism, Molecular Transport, Small Molecule Biochemistry	deposition	Deposition of fat	0.0442			1	NR1H4
Lipid Metabolism, Small Molecule Biochemistry, Vitamin and Mineral Metabolism_biosynthesis_Biosynthesis of dolichol	Lipid Metabolism, Small Molecule Biochemistry, Vitamin and Mineral Metabolism	biosynthesis	Biosynthesis of dolichol	0.0442			1	ACAT2
Lipid Metabolism, Small Molecule Biochemistry, Vitamin and Mineral Metabolism_synthesis_Synthesis of cholesterol	Lipid Metabolism, Small Molecule Biochemistry, Vitamin and Mineral Metabolism	synthesis	Synthesis of cholesterol	0.0313			3	ACAT2,BDNF,FDPS
Lipid Metabolism, Small Molecule Biochemistry_hydrolysis_Hydrolysis of inositol phospholipid	Lipid Metabolism, Small Molecule Biochemistry	hydrolysis	Hydrolysis of inositol phospholipid	0.0442			1	AGT
Lipid Metabolism, Small Molecule Biochemistry_synthesis_Synthesis of 12(S)-hydroxyeicosatetraenoic acid	Lipid Metabolism, Small Molecule Biochemistry	synthesis	Synthesis of 12(S)-hydroxyeicosatetraenoic acid	0.0442			1	SEMA3A	0.0265			1	SEMA3A
Lipid Metabolism, Small Molecule Biochemistry_synthesis_Synthesis of 15-deoxy-delta-12,14 -PGJ 2	Lipid Metabolism, Small Molecule Biochemistry	synthesis	Synthesis of 15-deoxy-delta-12,14 -PGJ 2	0.0442			1	IL13	0.0265			1	IL13
Lipid Metabolism, Small Molecule Biochemistry_synthesis_Synthesis of leukotriene B4	Lipid Metabolism, Small Molecule Biochemistry	synthesis	Synthesis of leukotriene B4	0.0442			1	GNRH1	0.0265			1	GNRH1
Molecular Transport, Nucleic Acid Metabolism, Small Molecule Biochemistry_uptake_Uptake of inosine	Molecular Transport, Nucleic Acid Metabolism, Small Molecule Biochemistry	uptake	Uptake of inosine	0.0442			1	SLC28A1	0.0265			1	SLC28A1
Molecular Transport, Protein Trafficking_secretion_Secretion of protein	Molecular Transport, Protein Trafficking	secretion	Secretion of protein	0.0335			5	ADORA2A,AGT,AGTR2,IL13,PIK3C3
Molecular Transport, Renal and Urological System Development and Function_natriuresis_Natriuresis	Molecular Transport, Renal and Urological System Development and Function	natriuresis	Natriuresis	0.0368			3	ADORA2A,AGT,AGTR2
Molecular Transport, Small Molecule Biochemistry_exchange_Exchange of H+	Molecular Transport, Small Molecule Biochemistry	exchange	Exchange of H+	0.0442			1	SLC38A3	0.0265			1	SLC38A3
Molecular Transport_extrusion_Extrusion of chloride	Molecular Transport	extrusion	Extrusion of chloride	0.0442			1	BDNF
Nervous System Development and Function, Organ Morphology, Tissue Morphology_quantity_Quantity of Purkinje cells	Nervous System Development and Function, Organ Morphology, Tissue Morphology	quantity	Quantity of Purkinje cells	0.0442			1	GDNF
Nervous System Development and Function, Tissue Morphology_quantity_Quantity of trigeminal ganglion neurons	Nervous System Development and Function, Tissue Morphology	quantity	Quantity of trigeminal ganglion neurons	0.0442			1	GDNF
Nervous System Development and Function_arousal_Arousal	Nervous System Development and Function	arousal	Arousal	0.0442			1	ADORA2A	0.0265			1	ADORA2A
Nervous System Development and Function_baroreceptor reflex_Baroreceptor reflex of artery	Nervous System Development and Function	baroreceptor reflex	Baroreceptor reflex of artery	0.0442			1	AGT
Nervous System Development and Function_memory extinction_Memory extinction	Nervous System Development and Function	memory extinction	Memory extinction	0.0442			1	BDNF
Nervous System Development and Function_myelination_Myelination of nervous system	Nervous System Development and Function	myelination	Myelination of nervous system	0.00816			3	CNTF,GDNF,SEMA3A
Nervous System Development and Function_neuroprotection_Neuroprotection of nigrostriatal dopamine system neuron	Nervous System Development and Function	neuroprotection	Neuroprotection of nigrostriatal dopamine system neuron	0.0442			1	GDNF
Nervous System Development and Function_non-rapid eye movement sleep_Non-rapid eye movement sleep	Nervous System Development and Function	non-rapid eye movement sleep	Non-rapid eye movement sleep	0.0442			1	HCRT	0.0265			1	HCRT
Nervous System Development and Function_rapid eye movement sleep_Rapid eye movement sleep	Nervous System Development and Function	rapid eye movement sleep	Rapid eye movement sleep	0.0442			1	HCRT	0.0265			1	HCRT
Nervous System Development and Function_waking_Waking	Nervous System Development and Function	waking	Waking	0.0442			1	HCRT	0.0265			1	HCRT
Neurological Disease, Organismal Injury and Abnormalities, Skeletal and Muscular Disorders_tetany_Tetany of soleus muscle	Neurological Disease, Organismal Injury and Abnormalities, Skeletal and Muscular Disorders	tetany	Tetany of soleus muscle	0.0442			1	CNTF
Neurological Disease, Organismal Injury and Abnormalities_brain lesion_Brain lesion	Neurological Disease, Organismal Injury and Abnormalities	brain lesion	Brain lesion	0.0313			3	BDNF,CNTF,GDNF
Neurological Disease, Skeletal and Muscular Disorders_neuromuscular disease_Neuromuscular disease	Neurological Disease, Skeletal and Muscular Disorders	neuromuscular disease	Neuromuscular disease	0.0109			3	ADORA2A,CHRNA1,CNTF
Nucleic Acid Metabolism, Small Molecule Biochemistry_editing_Editing of cytidine	Nucleic Acid Metabolism, Small Molecule Biochemistry	editing	Editing of cytidine	0.0442			1	APOBEC1	0.0265			1	APOBEC1
Nutritional Disease, Organismal Injury and Abnormalities_cachexia_Cachexia	Nutritional Disease, Organismal Injury and Abnormalities	cachexia	Cachexia	0.0442			1	CNTF
Organ Development, Organ Morphology, Organismal Development, Skeletal and Muscular System Development and Function_mass_Mass of soleus muscle	Organ Development, Organ Morphology, Organismal Development, Skeletal and Muscular System Development and Function	mass	Mass of soleus muscle	0.0442			1	CNTF
Organ Development, Organ Morphology, Skeletal and Muscular System Development and Function_area_Area of levator ani muscle	Organ Development, Organ Morphology, Skeletal and Muscular System Development and Function	area	Area of levator ani muscle	0.0442			1	CNTF
Organ Development, Organ Morphology, Skeletal and Muscular System Development and Function_mass_Mass of skeletal muscle	Organ Development, Organ Morphology, Skeletal and Muscular System Development and Function	mass	Mass of skeletal muscle	0.026			2	AGT,CNTF
Organ Development, Organ Morphology, Skeletal and Muscular System Development and Function_volume_Volume of levator ani muscle	Organ Development, Organ Morphology, Skeletal and Muscular System Development and Function	volume	Volume of levator ani muscle	0.0442			1	CNTF
Organ Development, Visual System Development and Function_function_Function of retina	Organ Development, Visual System Development and Function	function	Function of retina	0.0442			1	RHO	0.0265			1	RHO
Organ Development_function_Function of urinary bladder	Organ Development	function	Function of urinary bladder	0.0442			1	BDNF
Organ Morphology, Skeletal and Muscular System Development and Function, Tissue Morphology_quantity_Quantity of muscle cells	Organ Morphology, Skeletal and Muscular System Development and Function, Tissue Morphology	quantity	Quantity of muscle cells	0.0353			2	AGT,CNTF
Organ Morphology, Skeletal and Muscular System Development and Function, Tissue Morphology_quantity_Quantity of myofiber	Organ Morphology, Skeletal and Muscular System Development and Function, Tissue Morphology	quantity	Quantity of myofiber	0.0442			1	CNTF
Organ Morphology, Skeletal and Muscular System Development and Function_contraction_Contraction of skeletal muscle	Organ Morphology, Skeletal and Muscular System Development and Function	contraction	Contraction of skeletal muscle	0.0457			2	CHRNA1,CNTF
Organ Morphology, Skeletal and Muscular System Development and Function_contraction_Contraction of soleus muscle	Organ Morphology, Skeletal and Muscular System Development and Function	contraction	Contraction of soleus muscle	0.0442			1	CNTF
Organ Morphology, Tissue Morphology, Visual System Development and Function_quantity_Quantity of photoreceptors	Organ Morphology, Tissue Morphology, Visual System Development and Function	quantity	Quantity of photoreceptors	0.011			2	HSPD1,RHO
Organismal Development, Skeletal and Muscular System Development and Function_strength_Strength of soleus muscle	Organismal Development, Skeletal and Muscular System Development and Function	strength	Strength of soleus muscle	0.0442			1	CNTF
Organismal Development_lean body mass_Lean body mass	Organismal Development	lean body mass	Lean body mass	0.0442			1	AR
Organismal Functions, Renal and Urological System Development and Function_autoregulation_Autoregulation of kidney	Organismal Functions, Renal and Urological System Development and Function	autoregulation	Autoregulation of kidney	0.0442			1	AGT
Organismal Functions_movement_Movement of rodents	Organismal Functions	movement	Movement of rodents	0.026			2	GDNF,HCRT
Organismal Functions_turning_Turning of rodents	Organismal Functions	turning	Turning of rodents	0.0442			1	GDNF
Organismal Injury and Abnormalities, Renal and Urological Disease_neurogenic detrusor overactivity_Neurogenic detrusor overactivity	Organismal Injury and Abnormalities, Renal and Urological Disease	neurogenic detrusor overactivity	Neurogenic detrusor overactivity	0.0442			1	BDNF
Organismal Injury and Abnormalities, Tissue Morphology_volume_Volume of lesion	Organismal Injury and Abnormalities, Tissue Morphology	volume	Volume of lesion	0.00567			4	BDNF,CNTF,GDNF,Pmaip1
Post-Translational Modification, Protein Folding_folding_Folding of protein	Post-Translational Modification, Protein Folding	folding	Folding of protein	0.0263			3	HSP90AA1,HSP90AB1,HSPA4L
Protein Degradation, Protein Synthesis_degradation_Degradation of Gelatin	Protein Degradation, Protein Synthesis	degradation	Degradation of Gelatin	0.0442			1	KLK6	0.0265			1	KLK6
Renal and Urological System Development and Function_hyperactivation_Hyperactivation of urinary bladder	Renal and Urological System Development and Function	hyperactivation	Hyperactivation of urinary bladder	0.0442			1	BDNF
Renal and Urological System Development and Function_osmolarity_Osmolarity of urine	Renal and Urological System Development and Function	osmolarity	Osmolarity of urine	0.0442			1	AGT
Skeletal and Muscular System Development and Function_area_Area of muscle	Skeletal and Muscular System Development and Function	area	Area of muscle	0.0457			2	AGT,CNTF
Skeletal and Muscular System Development and Function_contraction_Contraction of anococcygeus smooth muscle	Skeletal and Muscular System Development and Function	contraction	Contraction of anococcygeus smooth muscle	0.0442			1	AGT
Skeletal and Muscular System Development and Function_relaxation_Relaxation of anococcygeus smooth muscle	Skeletal and Muscular System Development and Function	relaxation	Relaxation of anococcygeus smooth muscle	0.0442			1	AGT
Small Molecule Biochemistry_release_Release of hormone	Small Molecule Biochemistry	release	Release of hormone	0.0457			2	GNRH1,MSGN1	0.0177			2	GNRH1,MSGN1
Tissue Development_disassembly_Disassembly of extracellular matrix	Tissue Development	disassembly	Disassembly of extracellular matrix	0.0442			1	ETS1	0.0265			1	ETS1
Tissue Development_synthesis_Synthesis of extracellular matrix	Tissue Development	synthesis	Synthesis of extracellular matrix	0.0442			1	STC1	0.0265			1	STC1
Tissue Morphology_area_Area of mucosa	Tissue Morphology	area	Area of mucosa	0.0442			1	IL11
Tissue Morphology_loss_Loss of neurons in central nervous system	Tissue Morphology	loss	Loss of neurons in central nervous system	0.0368			3	CCR5,GDNF,IL13
Tissue Morphology_thickening_Thickening of intestinal tissue	Tissue Morphology	thickening	Thickening of intestinal tissue	0.0442			1	IL11
Amino Acid Metabolism, Molecular Transport, Small Molecule Biochemistry_secretion_Secretion of L-glutamic acid	Amino Acid Metabolism, Molecular Transport, Small Molecule Biochemistry	secretion	Secretion of L-glutamic acid				3	ADORA2A,DPYSL2,NTSR1	0.0222			3	ADORA2A,DPYSL2,NTSR1
Cancer, Organismal Injury and Abnormalities_growth_Growth of tumor	Cancer, Organismal Injury and Abnormalities	growth	Growth of tumor				2	FGFR2,PLAGL1	0.033			2	FGFR2,PLAGL1
Cancer_transformation_Transformation of fibroblast cell lines	Cancer	transformation	Transformation of fibroblast cell lines				6	ALK,CCNA2,FGFR2,HSP90AA1,MXD1,SH3D19	0.0242	Borderline	0.243	6	ALK,CCNA2,FGFR2,HSP90AA1,MXD1,SH3D19
Cardiovascular System Development and Function, Cellular Development, Cellular Growth and Proliferation, Organ Development, Skeletal and Muscular System Development and Function, Tissue Development_proliferation_Proliferation of vascular smooth muscle cells
Cell Morphology, Cellular Assembly and Organization, Cellular Development, Cellular Function and Maintenance, Cellular Growth and Proliferation, Nervous System Development and Function, Organismal Development, Tissue Development_myelination_Myelination of axons
Cell Morphology, Cellular Compromise_collapse_Collapse of growth cone	Cell Morphology, Cellular Compromise	collapse	Collapse of growth cone					DPYSL2,NTN1,SEMA3A	0.0372			3	DPYSL2,NTN1,SEMA3A
Cell-To-Cell Signaling and Interaction, Cellular Assembly and Organization, Cellular Development, Cellular Function and Maintenance, Cellular Growth and Proliferation, Nervous System Development and Function, Tissue Development_maturation_Maturation of synapse
Cellular Development, Cellular Growth and Proliferation, Hematological System Development and Function, Hypersensitivity Response, Inflammatory Response, Lymphoid Tissue Structure and Development_proliferation_Proliferation of bone marrow-derived mast cells
Molecular Transport_transport_Transport of H+	Molecular Transport	transport	Transport of H+				2	IL13,SLC9A5	0.0389			2	IL13,SLC9A5

## Sheet: TC NCX disease and functions
Comparison groups	Tachycaria versus Tachycardia NCX															* p < 0,1 = genes withi the significant as well as borderline p value cut off
P value cut off	p < 0.1*								p < 0.05**							** P < 0,05 = genes within the significant p value cut off
Categories_Functions_Diseases or Functions Annotation	Categories	Functions	Diseases or Functions Annotation	p-Value	Predicted Activation State	Activation z-score	# Molecules	Molecules	p-Value	Predicted Activation State	Activation z-score	# Molecules	Molecules
Gene Expression_expression_Expression of RNA	Gene Expression	expression	Expression of RNA	0.000289	Increased	2.057	76	AHR,AIF1,ALOX12,AR,BCL2,BDKRB2,BHLHE40,BMP4,BRD8,BRIP1,CCR5,CPEB1,CREB1,CTGF,DBP,DDIT3,DDN,DUSP5,DYRK1A,EDN1,ETS2,FAS,FGF2,GATA4,GEM,GNRH1,GTF2H1,HDAC5,HIF1A,HIF3A,HIVEP2,ID1,IL6R,Ins1,IRF1,JAK2,KCTD13,KDM1A,KLF4,MAP2K1,MAP2K5,MAPK15,NFKB1,NFKBIA,NKX2-1,NKX2-5,NR0B2,NR4A1,NR4A3,OGT,OPTN,PDGFB,POU2F3,PPARA,PPARG,PPARGC1A,PPP2R5B,RASD1,RELA,RUNX1,Sik1,SMAD3,SMAD9,SPI1,SRSF6,STAR,TBX3,TFEC,TNF,TOX2,…	9.11e-05	Borderline	0.718	59	AHR,AR,BCL2,BHLHE40,BMP4,BRD8,CCR5,CPEB1,CREB1,CTGF,DBP,DDIT3,DDN,DUSP5,DYRK1A,EDN1,ETS2,GATA4,GEM,GTF2H1,HDAC5,HIF1A,HIF3A,HIVEP2,ID1,IL6R,Ins1,IRF1,JAK2,KCTD13,KDM1A,KLF4,MAP2K1,MAP2K5,MAPK15,NFKB1,NFKBIA,NKX2-5,NR4A1,NR4A3,OGT,OPTN,PDGFB,POU2F3,PPARG,PPARGC1A,RASD1,RELA,Sik1,SMAD9,SPI1,SRSF6,STAR,TBX3,TOX2,VEGFA,ZBTB10,ZEB1,ZNF143
Gene Expression_transcription_Transcription	Gene Expression	transcription	Transcription	0.000146	Increased	2.47	73	AHR,AIF1,ALOX12,AR,BCL2,BDKRB2,BHLHE40,BMP4,BRD8,BRIP1,CCR5,CREB1,CTGF,DBP,DDIT3,DDN,DUSP5,EDN1,ETS2,FAS,FGF2,GATA4,GEM,GNRH1,GTF2H1,HDAC5,HIF1A,HIF3A,HIVEP2,ID1,Ins1,IRF1,JAK2,KCTD13,KDM1A,KLF4,MAP2K1,MAP2K5,MAPK15,NFKB1,NFKBIA,NKX2-1,NKX2-5,NR0B2,NR4A1,NR4A3,OGT,OPTN,PDGFB,POU2F3,PPARA,PPARG,PPARGC1A,PPP2R5B,RASD1,RELA,RUNX1,Sik1,SMAD3,SMAD9,SPI1,SRSF6,STAR,TBX3,TFEC,TNF,TOX2,VEGFA,ZBTB10,ZBTB3…	8.15e-05	Borderline	1.086	56	AHR,AR,BCL2,BHLHE40,BMP4,BRD8,CCR5,CREB1,CTGF,DBP,DDIT3,DDN,DUSP5,EDN1,ETS2,GATA4,GEM,GTF2H1,HDAC5,HIF1A,HIF3A,HIVEP2,ID1,Ins1,IRF1,JAK2,KCTD13,KDM1A,KLF4,MAP2K1,MAP2K5,MAPK15,NFKB1,NFKBIA,NKX2-5,NR4A1,NR4A3,OGT,OPTN,PDGFB,POU2F3,PPARG,PPARGC1A,RASD1,RELA,Sik1,SMAD9,SPI1,SRSF6,STAR,TBX3,TOX2,VEGFA,ZBTB10,ZEB1,ZNF143
Gene Expression_transcription_Transcription of RNA	Gene Expression	transcription	Transcription of RNA	0.000264	Increased	2.135	63	AHR,AR,BCL2,BDKRB2,BHLHE40,BMP4,BRD8,CREB1,DBP,DDIT3,DDN,DUSP5,EDN1,ETS2,FGF2,GATA4,GEM,GNRH1,GTF2H1,HDAC5,HIF1A,HIF3A,HIVEP2,ID1,Ins1,IRF1,JAK2,KCTD13,KDM1A,KLF4,MAP2K5,MAPK15,NFKB1,NFKBIA,NKX2-1,NKX2-5,NR0B2,NR4A1,NR4A3,OGT,PDGFB,POU2F3,PPARA,PPARG,PPARGC1A,PPP2R5B,RASD1,RELA,RUNX1,Sik1,SMAD3,SMAD9,SPI1,TBX3,TFEC,TNF,TOX2,VEGFA,ZBTB10,ZBTB38,ZEB1,ZNF143,ZNF423	5.61e-05	Borderline	1.136	50	AHR,AR,BCL2,BHLHE40,BMP4,BRD8,CREB1,DBP,DDIT3,DDN,DUSP5,EDN1,ETS2,GATA4,GEM,GTF2H1,HDAC5,HIF1A,HIF3A,HIVEP2,ID1,Ins1,IRF1,JAK2,KCTD13,KDM1A,KLF4,MAP2K5,MAPK15,NFKB1,NFKBIA,NKX2-5,NR4A1,NR4A3,OGT,PDGFB,POU2F3,PPARG,PPARGC1A,RASD1,RELA,Sik1,SMAD9,SPI1,TBX3,TOX2,VEGFA,ZBTB10,ZEB1,ZNF143
Gene Expression_activation_Activation of DNA endogenous promoter	Gene Expression	activation	Activation of DNA endogenous promoter	0.000314	Increased	1.746	40	AHR,BHLHE40,BMP4,BRD8,CREB1,DBP,DDIT3,DDN,EDN1,ETS2,GATA4,GTF2H1,HIF1A,HIF3A,HIVEP2,ID1,IRF1,KDM1A,KLF4,MAP2K5,MAPK15,NKX2-1,NKX2-5,NR0B2,NR4A1,NR4A3,POU2F3,PPARG,PPARGC1A,PPP2R5B,Sik1,SMAD3,TBX3,TFEC,TOX2,VEGFA,ZBTB10,ZBTB38,ZEB1,ZNF143	2.13e-05	Borderline	1.161	34	AHR,BHLHE40,BMP4,BRD8,CREB1,DBP,DDIT3,DDN,EDN1,ETS2,GATA4,GTF2H1,HIF1A,HIF3A,HIVEP2,ID1,IRF1,KDM1A,KLF4,MAP2K5,MAPK15,NKX2-5,NR4A1,NR4A3,POU2F3,PPARG,PPARGC1A,Sik1,TBX3,TOX2,VEGFA,ZBTB10,ZEB1,ZNF143
Cellular Movement, Immune Cell Trafficking_migration_Leukocyte migration	Cellular Movement, Immune Cell Trafficking	migration	Leukocyte migration	0.00337	Increased	1.593	18	BDKRB1,CCL20,CCR1,CCR5,CFH,CX3CL1,CX3CR1,CXCL10,CXCL2,EDN1,ICAM1,ITGA2,ITGB2,MAPT,NFKBIA,PLAT,TNF,VEGFA	0.000473	Borderline	1.205	16	BDKRB1,CCL20,CCR1,CCR5,CFH,CX3CL1,CXCL10,CXCL2,EDN1,ICAM1,ITGA2,ITGB2,MAPT,NFKBIA,PLAT,VEGFA
Lipid Metabolism, Small Molecule Biochemistry_synthesis_Synthesis of lipid	Lipid Metabolism, Small Molecule Biochemistry	synthesis	Synthesis of lipid	0.0421	Increased	1.823	31	B4GALT1,B4GALT6,BDKRB2,BMP4,CXCL10,CYP7B1,DGAT2,EDN1,FGF2,GNRH1,HSD17B2,IL1A,Ins1,JAK2,LYN,MAP2K1,NR4A1,PCYT1A,PCYT2,PDE5A,PDGFB,PIGL,PPARGC1A,PTGES,PTGS1,PTGS2,RHOQ,SEC14L2,SERINC5,STAR,TNF	0.0142	Borderline	1.291	25	B4GALT1,BMP4,CXCL10,CYP7B1,DGAT2,EDN1,HSD17B2,IL1A,Ins1,JAK2,LYN,MAP2K1,NR4A1,PCYT1A,PCYT2,PDE5A,PDGFB,PIGL,PPARGC1A,PTGES,PTGS1,PTGS2,RHOQ,SEC14L2,STAR
Inflammatory Response_inflammatory response_Inflammatory response	Inflammatory Response	inflammatory response	Inflammatory response	0.000339	Increased	1.586	22	BDKRB1,CASP4,CCR5,CD14,CSPG4,CX3CL1,CX3CR1,CXCL10,CXCL2,CXCL6,EDN1,IL1A,IL6R,ITGA2,JAK2,PLG,PTGS2,SDC1,TLR4,TLR6,TNF,TREM1	0.000559	Borderline	1.411	17	BDKRB1,CASP4,CCR5,CX3CL1,CXCL10,CXCL2,CXCL6,EDN1,IL1A,IL6R,ITGA2,JAK2,PTGS2,SDC1,TLR4,TLR6,TREM1
Cellular Movement_migration_Migration of cells	Cellular Movement	migration	Migration of cells	3.94e-06	Increased	1.624	56	ABCC1,ACKR3,AIF1,ALOX12,BDKRB1,CCL20,CCR1,CCR5,CD274,CFH,CPEB1,CTGF,CX3CL1,CX3CR1,CXCL10,CXCL2,CXCR4,CYR61,DNM2,DRD1,EDN1,EFNA1,EPHA4,ETS1,FGF2,G6PD,HAS1,ICAM1,ITGA2,ITGA5,ITGB2,JAK2,LIN28B,LPAR1,LPAR4,MAP2K1,MAPT,mir-25,NFKBIA,NQO1,NRP1,PDGFB,PLAT,PPARG,RALB,RAMP3,S100B,SDC4,SMAD3,SPHK1,SPP1,TGFB2,TLR4,TNF,VEGFA,ZEB1	1.02e-06	Increased	1.524	45	ABCC1,ACKR3,BDKRB1,CCL20,CCR1,CCR5,CFH,CPEB1,CTGF,CX3CL1,CXCL10,CXCL2,CYR61,DNM2,DRD1,EDN1,EFNA1,ETS1,G6PD,HAS1,ICAM1,ITGA2,ITGA5,ITGB2,JAK2,LIN28B,LPAR1,LPAR4,MAP2K1,MAPT,mir-25,NFKBIA,NQO1,PDGFB,PLAT,PPARG,RALB,RAMP3,S100B,SDC4,SPP1,TGFB2,TLR4,VEGFA,ZEB1
Cellular Movement_homing_Homing of cells	Cellular Movement	homing	Homing of cells	0.000336	Increased	1.993	19	ABCC1,BDKRB2,CCL20,Ccl6,CCR1,CX3CL1,CX3CR1,CXCL10,CXCL2,CXCR4,CYR61,EDN1,ITGA2,MAP2K1,NRP1,PLAT,PTPN1,SMAD3,VEGFA	0.00134	Increased	1.664	14	ABCC1,CCL20,Ccl6,CCR1,CX3CL1,CXCL10,CXCL2,CYR61,EDN1,ITGA2,MAP2K1,PLAT,PTPN1,VEGFA
Cellular Movement_chemotaxis_Chemotaxis	Cellular Movement	chemotaxis	Chemotaxis	0.000381	Increased	1.993	18	ABCC1,BDKRB2,CCL20,Ccl6,CCR1,CX3CL1,CX3CR1,CXCL10,CXCL2,CXCR4,CYR61,EDN1,ITGA2,MAP2K1,NRP1,PLAT,SMAD3,VEGFA	0.00201	Increased	1.664	13	ABCC1,CCL20,Ccl6,CCR1,CX3CL1,CXCL10,CXCL2,CYR61,EDN1,ITGA2,MAP2K1,PLAT,VEGFA
Cellular Movement_cell movement_Cell movement	Cellular Movement	cell movement	Cell movement	1.89e-06	Increased	2.078	66	ABCC1,ACKR3,AIF1,ALOX12,BDKRB1,BDKRB2,CCL20,Ccl6,CCR1,CCR5,Cd24a,CD274,CFH,CPEB1,CSF3,CSPG4,CTGF,CX3CL1,CX3CR1,CXCL10,CXCL2,CXCR4,CYR61,DNM2,DRD1,EDN1,EFNA1,EPHA4,ETS1,FGF2,G6PD,GDF15,HAS1,ICAM1,Ins1,ITGA2,ITGA5,ITGB2,JAK2,LIN28B,LPAR1,LPAR4,MAP2K1,MAP2K5,MAPT,mir-25,NFKBIA,NQO1,NRP1,PDGFB,PLAT,PPARG,PTPN1,RALB,RAMP3,S100B,SDC4,SMAD3,SPHK1,SPP1,TGFB2,TLR4,TNF,TRIM3,VEGFA,ZEB1	8.09e-07	Increased	1.74	52	ABCC1,ACKR3,BDKRB1,CCL20,Ccl6,CCR1,CCR5,Cd24a,CFH,CPEB1,CSF3,CTGF,CX3CL1,CXCL10,CXCL2,CYR61,DNM2,DRD1,EDN1,EFNA1,ETS1,G6PD,GDF15,HAS1,ICAM1,Ins1,ITGA2,ITGA5,ITGB2,JAK2,LIN28B,LPAR1,LPAR4,MAP2K1,MAP2K5,MAPT,mir-25,NFKBIA,NQO1,PDGFB,PLAT,PPARG,PTPN1,RALB,RAMP3,S100B,SDC4,SPP1,TGFB2,TLR4,VEGFA,ZEB1
Cell Signaling, Small Molecule Biochemistry_synthesis_Synthesis of nitric oxide	Cell Signaling, Small Molecule Biochemistry	synthesis	Synthesis of nitric oxide	0.00298	Increased	1.979	15	AIF1,DNM2,G6PD,ICAM1,IL1A,ITGB2,JAK2,PTGER2,PTGS2,RELA,SMAD3,SPP1,TNF,TREM1,TRPV1	0.0027	Increased	1.818	12	DNM2,G6PD,ICAM1,IL1A,ITGB2,JAK2,PTGER2,PTGS2,RELA,SPP1,TREM1,TRPV1
Lipid Metabolism, Molecular Transport, Small Molecule Biochemistry_concentration_Concentration of acylglycerol	Lipid Metabolism, Molecular Transport, Small Molecule Biochemistry	concentration	Concentration of acylglycerol	0.0111	Increased	2.412	8	DGAT2,Gm12253,Ins1,PPARA,PPARGC1B,PPP1R3C,THRSP,TNF	0.0206	Increased	1.969	6	DGAT2,Gm12253,Ins1,PPARGC1B,PPP1R3C,THRSP
Lipid Metabolism, Molecular Transport, Small Molecule Biochemistry_concentration_Concentration of triacylglycerol	Lipid Metabolism, Molecular Transport, Small Molecule Biochemistry	concentration	Concentration of triacylglycerol	0.0214	Increased	2.236	7	DGAT2,Gm12253,PPARA,PPARGC1B,PPP1R3C,THRSP,TNF	0.0472			5	DGAT2,Gm12253,PPARGC1B,PPP1R3C,THRSP
Inflammatory Response, Organismal Injury and Abnormalities_inflammation_Inflammation of organ	Inflammatory Response, Organismal Injury and Abnormalities	inflammation	Inflammation of organ	0.0154	Increased	1.722	10	CCR5,CX3CR1,FBXO32,ICAM1,IRF1,MOG,SAT1,SPP1,TNF,VEGFA
Inflammatory Response_inflammation_Inflammation of absolute anatomical region	Inflammatory Response	inflammation	Inflammation of absolute anatomical region	0.00125	Increased	1.835	10	BDKRB1,BDKRB2,CCR5,CX3CR1,FBXO32,ICAM1,MOG,SAT1,TNF,VEGFA
Cellular Development, Skeletal and Muscular System Development and Function_differentiation_Differentiation of muscle cell lines	Cellular Development, Skeletal and Muscular System Development and Function	differentiation	Differentiation of muscle cell lines	0.0443	Increased	1.951	4	FBXO32,FGF2,FGFR2,S100B
Lipid Metabolism, Molecular Transport, Small Molecule Biochemistry_quantity_Quantity of sphingolipid	Lipid Metabolism, Molecular Transport, Small Molecule Biochemistry	quantity	Quantity of sphingolipid	0.035	Increased	1.969	4	A4GALT,ASAH2,Ins1,TNF
Inflammatory Response_inflammation_Inflammation of body cavity	Inflammatory Response	inflammation	Inflammation of body cavity	0.0144	Increased	1.974	4	FBXO32,ICAM1,SAT1,TNF
Cellular Development, Cellular Growth and Proliferation, Organ Development, Renal and Urological System Development and Function_proliferation_Proliferation of kidney cells	Cellular Development, Cellular Growth and Proliferation, Organ Development, Renal and Urological System Development and Function	proliferation	Proliferation of kidney cells	0.0201	Increased	1.982	4	MST1,PDGFB,PDGFRB,TNF
Cell Death and Survival, Organismal Injury and Abnormalities, Renal and Urological Disease_apoptosis_Apoptosis of kidney cell lines	Cell Death and Survival, Organismal Injury and Abnormalities, Renal and Urological Disease	apoptosis	Apoptosis of kidney cell lines	0.0243	Decreased	-1.237	6	BCL2,Ins1,SPP1,TNF,VEGFA,ZEB1	0.0203	Decreased	-2.236	5	BCL2,Ins1,SPP1,VEGFA,ZEB1
Cell Death and Survival_apoptosis_Apoptosis of intestinal cell lines	Cell Death and Survival	apoptosis	Apoptosis of intestinal cell lines	0.0292	Decreased	-1.19	6	BCL2,BIRC3,ITGA5,MAP2K1,NFKBIA,TNF	0.0238	Decreased	-1.977	5	BCL2,BIRC3,ITGA5,MAP2K1,NFKBIA
Cardiovascular System Development and Function_vasoconstriction_Vasoconstriction of blood vessel	Cardiovascular System Development and Function	vasoconstriction	Vasoconstriction of blood vessel	0.0489	Decreased	-1.414	10	AGTR1,CX3CL1,DRD1,DUSP5,EDN1,HIF1A,ICAM1,PDE5A,PTGS1,PTGS2	0.0145	Borderline	-1.414	9	CX3CL1,DRD1,DUSP5,EDN1,HIF1A,ICAM1,PDE5A,PTGS1,PTGS2
Cell Death and Survival, Organismal Injury and Abnormalities, Renal and Urological Disease_cell death_Cell death of kidney cell lines	Cell Death and Survival, Organismal Injury and Abnormalities, Renal and Urological Disease	cell death	Cell death of kidney cell lines	0.0123	Decreased	-0.676	7	BCL2,Ins1,MAP2K1,SPP1,TNF,VEGFA,ZEB1	0.00801	Borderline	-1.408	6	BCL2,Ins1,MAP2K1,SPP1,VEGFA,ZEB1
Cell Death and Survival, Organismal Injury and Abnormalities_apoptosis_Apoptosis of epithelial cell lines	Cell Death and Survival, Organismal Injury and Abnormalities	apoptosis	Apoptosis of epithelial cell lines	0.021	Decreased	-0.736	9	BCL2,BIRC3,BMP4,DDIT3,Ins1,ITGA5,NFKBIA,PIM1,TNF	0.00763	Borderline	-1.333	8	BCL2,BIRC3,BMP4,DDIT3,Ins1,ITGA5,NFKBIA,PIM1
Neurological Disease, Organismal Injury and Abnormalities_abnormality_Abnormality of cerebrum	Neurological Disease, Organismal Injury and Abnormalities	abnormality	Abnormality of cerebrum	0.0399	Decreased	-0.447	5	CCR5,CX3CL1,CXCL2,FGF2,SEPT5	0.0433	Borderline	-1	4	CCR5,CX3CL1,CXCL2,SEPT5
Cell Death and Survival, Organismal Injury and Abnormalities_cell death_Cell death of epithelial cells	Cell Death and Survival, Organismal Injury and Abnormalities	cell death	Cell death of epithelial cells	0.0201	Decreased	-0.371	13	BCL2,BIRC3,BMP4,DDIT3,ICAM1,Ins1,ITGA5,NCF1,NFKBIA,PIM1,RASGRP1,RELA,TNF	0.00303	Borderline	-0.77	12	BCL2,BIRC3,BMP4,DDIT3,ICAM1,Ins1,ITGA5,NCF1,NFKBIA,PIM1,RASGRP1,RELA
Cell Death and Survival, Organismal Injury and Abnormalities, Renal and Urological Disease_cell death_Cell death of kidney cells	Cell Death and Survival, Organismal Injury and Abnormalities, Renal and Urological Disease	cell death	Cell death of kidney cells	0.000202	Decreased	-0.466	13	BCL2,CAT,FGF2,ICAM1,Ins1,IRF1,MAP2K1,NFKBIA,PTGS2,SPP1,TNF,VEGFA,ZEB1	0.000131	Borderline	-0.736	11	BCL2,CAT,ICAM1,Ins1,IRF1,MAP2K1,NFKBIA,PTGS2,SPP1,VEGFA,ZEB1
Cardiovascular System Development and Function, Cell Morphology, Organ Development, Organ Morphology, Skeletal and Muscular System Development and Function_contractility_Contractility of cardiomyocytes	Cardiovascular System Development and Function, Cell Morphology, Organ Development, Organ Morphology, Skeletal and Muscular System Development and Function	contractility	Contractility of cardiomyocytes	0.00641	Decreased	-1.951	4	EDN1,FBXO32,TNF,TRIM63
Cardiovascular System Development and Function, Organ Development, Skeletal and Muscular System Development and Function_function_Function of cardiac muscle	Cardiovascular System Development and Function, Organ Development, Skeletal and Muscular System Development and Function	function	Function of cardiac muscle	0.0212	Decreased	-1.951	5	DYRK1A,EDN1,FBXO32,TNF,TRIM63
Energy Production_consumption_Consumption of oxygen	Energy Production	consumption	Consumption of oxygen	0.0443	Decreased	-1.858	4	AR,EDN1,OGT,TNF
Cardiovascular System Development and Function, Organ Development, Organ Morphology_cardiac contractility_Cardiac contractility	Cardiovascular System Development and Function, Organ Development, Organ Morphology	cardiac contractility	Cardiac contractility	0.00498	Decreased	-1.709	7	EDN1,FBXO32,PDE5A,PPARA,TNF,TRIM63,VEGFA
Cell Death and Survival_apoptosis_Apoptosis of nervous tissue cell lines	Cell Death and Survival	apoptosis	Apoptosis of nervous tissue cell lines	0.0329	Decreased	-1.131	5	BCL2,FGF2,Ins1,OPTN,TNF
Cardiovascular System Development and Function, Organismal Development_angiogenesis_Angiogenesis	Cardiovascular System Development and Function, Organismal Development	angiogenesis	Angiogenesis	0.0179	Decreased	-1.043	21	AIF1,CSPG4,CTGF,CX3CR1,CXCL10,CYBB,CYR61,ETS1,FGF2,G6PD,Hspg2,ITGB2,JAK2,MAP2K5,NRP1,PF4,PRLH,PTGS2,SMAD3,TIE1,VEGFA
Cell Signaling, Molecular Transport, Vitamin and Mineral Metabolism_mobilization_Mobilization of Ca2+	Cell Signaling, Molecular Transport, Vitamin and Mineral Metabolism	mobilization	Mobilization of Ca2+	0.0322	Decreased	-1.042	10	CCL20,CCR5,CXCL2,EDN1,FCER1G,FCGR2B,PILRA,PPARG,SLC2A2,TRPV1
Cardiovascular System Development and Function, Organismal Development_vasculogenesis_Vasculogenesis	Cardiovascular System Development and Function, Organismal Development	vasculogenesis	Vasculogenesis	0.0139	Decreased	-0.852	16	AIF1,CSPG4,CTGF,CYR61,ETS1,FGF2,G6PD,Hspg2,JAK2,MAP2K5,NRP1,PF4,PRLH,SMAD3,TIE1,VEGFA
Cell Death and Survival, Skeletal and Muscular Disorders_cell death_Cell death of muscle cells	Cell Death and Survival, Skeletal and Muscular Disorders	cell death	Cell death of muscle cells	0.0193	Decreased	-0.789	21	AGTR1,BCL2,BID,DDIT3,E2F3,EDN1,ETS1,FAS,FGF2,GATA4,HIF1A,IRF1,JAK2,KLF5,MAP2K1,NAMPT,PIM1,PPARGC1A,SPHK1,TNF,TXNIP
Cell Death and Survival, Skeletal and Muscular Disorders_apoptosis_Apoptosis of muscle cells	Cell Death and Survival, Skeletal and Muscular Disorders	apoptosis	Apoptosis of muscle cells	0.0306	Decreased	-0.626	16	AGTR1,BCL2,E2F3,EDN1,FAS,GATA4,HIF1A,IRF1,JAK2,KLF5,MAP2K1,NAMPT,PPARGC1A,SPHK1,TNF,TXNIP
Cellular Development, Cellular Growth and Proliferation, Skeletal and Muscular System Development and Function_proliferation_Proliferation of muscle cell lines	Cellular Development, Cellular Growth and Proliferation, Skeletal and Muscular System Development and Function	proliferation	Proliferation of muscle cell lines	0.0395	Decreased	-0.498	7	AIF1,CREB1,EDN1,ETS1,FGF2,FGFR2,SPHK1
Carbohydrate Metabolism_synthesis_Synthesis of polysaccharide	Carbohydrate Metabolism	synthesis	Synthesis of polysaccharide	0.0273	Decreased	-0.478	9	CTGF,HAS1,Ins1,IRS2,PDGFRB,PPP1R3C,PTPN1,SOCS3,TNF
Cell Death and Survival_cell death_Cell death of connective tissue cells	Cell Death and Survival	cell death	Cell death of connective tissue cells	0.035	Borderline	-0.369	14	BCL2,CYR61,DDIT3,FAS,ID1,Ins1,ITGA6,LZTS2,MAP3K8,NFKBIA,PIM1,RELA,SDC4,TNF	0.0285	Borderline	-0.239	11	BCL2,CYR61,DDIT3,ID1,Ins1,LZTS2,MAP3K8,NFKBIA,PIM1,RELA,SDC4
Cell Death and Survival, Organismal Injury and Abnormalities_necrosis_Necrosis of epithelial tissue	Cell Death and Survival, Organismal Injury and Abnormalities	necrosis	Necrosis of epithelial tissue	0.0203	Borderline	0.151	15	BCL2,BIRC3,BMP4,DDIT3,EDN1,ICAM1,Ins1,ITGA5,NCF1,NFKBIA,Nppb,PIM1,RASGRP1,RELA,TNF	0.00208	Borderline	-0.187	14	BCL2,BIRC3,BMP4,DDIT3,EDN1,ICAM1,Ins1,ITGA5,NCF1,NFKBIA,Nppb,PIM1,RASGRP1,RELA
Carbohydrate Metabolism_synthesis_Synthesis of carbohydrate	Carbohydrate Metabolism	synthesis	Synthesis of carbohydrate	0.0342	Borderline	-0.019	19	AGTR1,B4GALT1,CTGF,DUSP6,EDN1,HAS1,ICAM1,Ins1,IRS2,PCYT1A,PCYT2,PDGFRB,PIGL,PPP1R3C,PTPN1,RHOQ,SERINC5,SOCS3,TNF	0.0444	Borderline	-0.175	14	B4GALT1,CTGF,DUSP6,EDN1,HAS1,ICAM1,Ins1,IRS2,PCYT1A,PCYT2,PIGL,PPP1R3C,PTPN1,RHOQ
Cell Death and Survival_necrosis_Necrosis	Cell Death and Survival	necrosis	Necrosis	0.0168	Borderline	0.016	79	ADI1,AGTR1,AHR,AKAP1,AR,BCL2,BID,BIRC3,BMP4,CAT,CCR5,CFH,CPEB4,CREB1,CSF3,CXCL2,CYR61,DDIT3,DHCR24,E2F3,EDN1,ETS1,Faim,FAS,FGF2,G6PD,GATA4,GDF15,GEM,HIF1A,HMGA1,ICAM1,ID1,IL6R,Ins1,IRF1,ITGA5,ITGA6,JAK2,KCNK3,KLF5,LINGO1,LZTS2,MAP2K1,MAP2K5,MAP2K7,MAP3K8,MAPT,MOG,NAMPT,NCF1,NFKBIA,Nos1ap,Nppb,NQO1,NR0B2,NRP1,OPTN,PIM1,PLAT,PPARGC1A,PTGS2,RASGRP1,REL,RELA,SDC4,SLC11A2,SOCS3,SORCS2,SPHK1,SPP1,STAR,…	0.00453	Borderline	-0.16	61	AHR,AKAP1,AR,BCL2,BIRC3,BMP4,CAT,CCR5,CFH,CREB1,CSF3,CXCL2,CYR61,DDIT3,DHCR24,EDN1,ETS1,Faim,G6PD,GATA4,GDF15,GEM,HIF1A,HMGA1,ICAM1,ID1,IL6R,Ins1,IRF1,ITGA5,JAK2,KLF5,LZTS2,MAP2K1,MAP2K5,MAP3K8,MAPT,NAMPT,NCF1,NFKBIA,Nos1ap,Nppb,NQO1,OPTN,PIM1,PLAT,PPARGC1A,PTGS2,RASGRP1,REL,RELA,SDC4,SLC11A2,SORCS2,SPP1,STAR,TLR4,TRMT6,TXNIP,VEGFA,ZEB1
Cellular Function and Maintenance, Inflammatory Response_phagocytosis_Phagocytosis	Cellular Function and Maintenance, Inflammatory Response	phagocytosis	Phagocytosis	0.02	Borderline	-0.128	6	CSF3,CYBB,DNM2,FCGR2A,NCF1,PPARG	0.00357	Borderline	-0.128	6	CSF3,CYBB,DNM2,FCGR2A,NCF1,PPARG
Cell Death and Survival_apoptosis_Apoptosis of fibroblast cell lines	Cell Death and Survival	apoptosis	Apoptosis of fibroblast cell lines	0.0167	Borderline	0.118	11	BCL2,CYR61,DDIT3,ID1,Ins1,ITGA6,LZTS2,MAP3K8,PIM1,SDC4,TNF	0.0117	Borderline	-0.071	9	BCL2,CYR61,DDIT3,ID1,Ins1,LZTS2,MAP3K8,PIM1,SDC4
Cell Death and Survival, Organismal Injury and Abnormalities, Renal and Urological Disease_necrosis_Necrosis of nephron	Cell Death and Survival, Organismal Injury and Abnormalities, Renal and Urological Disease	necrosis	Necrosis of nephron	0.00446	Borderline	0.152	6	CAT,FGF2,IRF1,NFKBIA,PTGS2,TNF	0.0258	Borderline	-0.063	4	CAT,IRF1,NFKBIA,PTGS2
Cell Death and Survival_apoptosis_Apoptosis	Cell Death and Survival	apoptosis	Apoptosis	0.000128	Borderline	-0.179	100	ADI1,AGTR1,AHR,AIF1,AKAP1,ALOX12,BCL2,BIRC3,BMP4,BOK,CASP4,CAT,Ccl6,CD53,CFH,CPEB4,CREB1,CTRB2,CXCL2,CXCR4,CYR61,DDIT3,DHCR24,DNM2,E2F3,EDN1,ETS1,Faim,FAS,FGF2,FGFR2,G6PD,GATA4,GEM,GNRH1,GZMB,HIF1A,HMGA1,ID1,ID3,Ins1,IRF1,ITGA5,ITGA6,JAK2,KLF5,LINGO1,LPAR1,LZTS2,MAP2K1,MAP2K5,MAP2K7,MAP3K8,MAPT,Mnt,NAMPT,NCF1,NFKB1,NFKBIA,Nos1ap,Nppb,NQO1,NR0B2,NRP1,OGG1,OPTN,PDE3A,PDE5A,PDGFRB,PDXK,PIM1,PLAT,PPA…	3.52e-05	Borderline	-0.061	77	AHR,AKAP1,BCL2,BIRC3,BMP4,BOK,CASP4,CAT,Ccl6,CD53,CFH,CREB1,CTRB2,CXCL2,CYR61,DDIT3,DHCR24,DNM2,EDN1,ETS1,Faim,G6PD,GATA4,GEM,HIF1A,HMGA1,ID1,ID3,Ins1,IRF1,ITGA5,JAK2,KLF5,LPAR1,LZTS2,MAP2K1,MAP2K5,MAP3K8,MAPT,NAMPT,NCF1,NFKB1,NFKBIA,Nos1ap,Nppb,NQO1,OGG1,OPTN,PDE3A,PDE5A,PDXK,PIM1,PLAT,PPARG,PPARGC1A,PPIF,PTGS2,RASGRP1,RELA,RHO,S100B,SDC4,SLC2A1,SORCS2,SPP1,STAR,STEAP3,TBX3,TGFB2,TLR4,TRAF2,TRPM…
Cell Death and Survival_cell death_Cell death	Cell Death and Survival	cell death	Cell death	0.000146	Borderline	0.245	124	ABCC1,ADI1,AGTR1,AHR,AIF1,AKAP1,ALOX12,AR,BCL2,BID,BIRC3,BMP4,BOK,CASP4,CAT,Ccl6,CCR5,CD53,CFH,CPEB4,CREB1,CSF3,CTGF,CTRB2,CXCL2,CXCR4,CYR61,DDIT3,DHCR24,DNM2,DRD1,DUSP6,E2F3,EDN1,ETS1,Faim,FAS,FGF2,FGFR2,G6PD,GATA4,GDF15,GEM,GNRH1,GZMB,HIF1A,HLA-A,HMGA1,ICAM1,ID1,ID3,IL6R,Ins1,IRF1,ITGA5,ITGA6,JAK2,KATNB1,KCNK3,KLF5,LINGO1,LPAR1,LZTS2,MAP2K1,MAP2K5,MAP2K7,MAP3K8,MAPT,Mnt,MOG,NAMPT,NCF1,NFKB1,NFK…	1.87e-05	Borderline	-0.033	96	ABCC1,AHR,AKAP1,AR,BCL2,BIRC3,BMP4,BOK,CASP4,CAT,Ccl6,CCR5,CD53,CFH,CREB1,CSF3,CTGF,CTRB2,CXCL2,CYR61,DDIT3,DHCR24,DNM2,DRD1,DUSP6,EDN1,ETS1,Faim,G6PD,GATA4,GDF15,GEM,HIF1A,HLA-A,HMGA1,ICAM1,ID1,ID3,IL6R,Ins1,IRF1,ITGA5,JAK2,KATNB1,KLF5,LPAR1,LZTS2,MAP2K1,MAP2K5,MAP3K8,MAPT,NAMPT,NCF1,NFKB1,NFKBIA,NOD1,Nos1ap,Nppb,NQO1,OGG1,OGT,OPTN,PDE3A,PDE5A,PDXK,PIM1,PLAT,PPARG,PPARGC1A,PPIF,PTGS2,RASGRP1,REL…
Cardiovascular System Development and Function, Cellular Development, Cellular Growth and Proliferation, Organ Development, Skeletal and Muscular System Development and Function, Tissue Development_proliferation_Proliferation of vascular smooth muscle cells	Cardiovascular System Development and Function, Cellular Development, Cellular Growth and Proliferation, Organ Development, Skeletal and Muscular System Development and Function, Tissue Development	proliferation	Proliferation of vascular smooth muscle cells	0.000222	Borderline	0.148	11	FGF2,ID3,KLF4,KLF5,mir-221,NQO1,PDGFB,PPARG,PPARGC1B,PTPN1,TNF	0.000296	Borderline	-0.027	9	ID3,KLF4,KLF5,mir-221,NQO1,PDGFB,PPARG,PPARGC1B,PTPN1
Cell Death and Survival_apoptosis_Apoptosis of neuroglia	Cell Death and Survival	apoptosis	Apoptosis of neuroglia	0.0212	Borderline	0.447	5	LPAR1,MAP2K1,OGG1,TNF,TRAF2	0.0258	Borderline	0	4	LPAR1,MAP2K1,OGG1,TRAF2
Cell Death and Survival_cell death_Cell death of neuroglia	Cell Death and Survival	cell death	Cell death of neuroglia	0.0123	Borderline	0.478	7	LPAR1,MAP2K1,OGG1,TLR4,TNF,TNFRSF21,TRAF2	0.00801	Borderline	0	6	LPAR1,MAP2K1,OGG1,TLR4,TNFRSF21,TRAF2
Cell Death and Survival, Skeletal and Muscular Disorders_apoptosis_Apoptosis of muscle cell lines	Cell Death and Survival, Skeletal and Muscular Disorders	apoptosis	Apoptosis of muscle cell lines	0.0123	Borderline	-0.368	7	BCL2,DDIT3,EDN1,ETS1,IRF1,SPHK1,TXNIP	0.00801	Borderline	0.082	6	BCL2,DDIT3,EDN1,ETS1,IRF1,TXNIP
Cell Death and Survival, Skeletal and Muscular Disorders_apoptosis_Apoptosis of smooth muscle cell lines	Cell Death and Survival, Skeletal and Muscular Disorders	apoptosis	Apoptosis of smooth muscle cell lines	0.00117	Borderline	-0.26	5	BCL2,EDN1,ETS1,IRF1,SPHK1	0.00268	Borderline	0.092	4	BCL2,EDN1,ETS1,IRF1
Gastrointestinal Disease, Hepatic System Disease, Organismal Injury and Abnormalities_damage_Damage of liver	Gastrointestinal Disease, Hepatic System Disease, Organismal Injury and Abnormalities	damage	Damage of liver	0.035	Borderline	0.152	4	CFH,CSF3,EDN1,ITGB2	0.0104	Borderline	0.152	4	CFH,CSF3,EDN1,ITGB2
Cell Death and Survival_apoptosis_Apoptosis of pheochromocytoma cell lines	Cell Death and Survival	apoptosis	Apoptosis of pheochromocytoma cell lines	0.0084	Borderline	1.216	16	AKAP1,BCL2,CAT,DHCR24,Faim,FAS,FGF2,G6PD,GEM,Ins1,MAP2K1,MAPT,NFKBIA,NR0B2,PTGS2,TNF	0.0131	Borderline	0.208	12	AKAP1,BCL2,CAT,DHCR24,Faim,G6PD,GEM,Ins1,MAP2K1,MAPT,NFKBIA,PTGS2
Cellular Movement_migration_Migration of connective tissue cells	Cellular Movement	migration	Migration of connective tissue cells	0.0474	Borderline	0.243	6	CTGF,DNM2,ITGA5,MAP2K1,RAMP3,SPP1	0.00956	Borderline	0.243	6	CTGF,DNM2,ITGA5,MAP2K1,RAMP3,SPP1
Cell Death and Survival, Nervous System Development and Function_cell viability_Cell viability of nervous tissue cell lines	Cell Death and Survival, Nervous System Development and Function	cell viability	Cell viability of nervous tissue cell lines	0.00641	Borderline	0.339	4	BCL2,CAT,CREB1,Ins1	0.0017	Borderline	0.339	4	BCL2,CAT,CREB1,Ins1
Cell-To-Cell Signaling and Interaction_adhesion_Adhesion of tumor cell lines	Cell-To-Cell Signaling and Interaction	adhesion	Adhesion of tumor cell lines	0.0478	Borderline	0.369	5	Cd24a,CYR61,ICAM1,ITGA2,SPP1	0.0118	Borderline	0.369	5	Cd24a,CYR61,ICAM1,ITGA2,SPP1
Cellular Development, Connective Tissue Development and Function, Tissue Development_differentiation_Differentiation of connective tissue cells	Cellular Development, Connective Tissue Development and Function, Tissue Development	differentiation	Differentiation of connective tissue cells	0.0157	Borderline	0.03	12	BCL2,BMP4,CSF1,EDN1,FGF2,IL1A,LEF1,METRNL,PPARG,RELA,SPP1,TCF21	0.00863	Borderline	0.532	10	BCL2,BMP4,CSF1,EDN1,IL1A,METRNL,PPARG,RELA,SPP1,TCF21
Cellular Movement, Skeletal and Muscular System Development and Function_cell movement_Cell movement of smooth muscle cells	Cellular Movement, Skeletal and Muscular System Development and Function	cell movement	Cell movement of smooth muscle cells	0.0424	Borderline	1.085	8	ACKR3,Ins1,NQO1,PDGFB,PPARG,PTPN1,RAMP3,TNF	0.0195	Borderline	0.706	7	ACKR3,Ins1,NQO1,PDGFB,PPARG,PTPN1,RAMP3
Cellular Development, Cellular Growth and Proliferation, Organ Development, Skeletal and Muscular System Development and Function, Tissue Development_proliferation_Proliferation of smooth muscle cells	Cellular Development, Cellular Growth and Proliferation, Organ Development, Skeletal and Muscular System Development and Function, Tissue Development	proliferation	Proliferation of smooth muscle cells	0.00193	Borderline	0.332	23	AIF1,ALOX12,CX3CL1,FGF2,FGFR2,HIF1A,ID3,ITGA2,KLF4,KLF5,mir-221,NAMPT,Nppb,NQO1,PDGFB,PPARG,PPARGC1A,PPARGC1B,PTGS2,PTPN1,TNF,VEGFA,ZNF143	0.0018	Borderline	0.714	18	CX3CL1,HIF1A,ID3,ITGA2,KLF4,KLF5,mir-221,NAMPT,Nppb,NQO1,PDGFB,PPARG,PPARGC1A,PPARGC1B,PTGS2,PTPN1,VEGFA,ZNF143
Cellular Development, Cellular Growth and Proliferation, Organ Development, Skeletal and Muscular System Development and Function, Tissue Development_proliferation_Proliferation of muscle cells	Cellular Development, Cellular Growth and Proliferation, Organ Development, Skeletal and Muscular System Development and Function, Tissue Development	proliferation	Proliferation of muscle cells	0.000694	Borderline	0.179	27	AIF1,ALOX12,CX3CL1,EDN1,FGF2,FGFR2,HIF1A,ID3,ITGA2,KLF4,KLF5,MAP2K1,Meis1,mir-221,MYF5,NAMPT,Nppb,NQO1,PDGFB,PPARG,PPARGC1A,PPARGC1B,PTGS2,PTPN1,TNF,VEGFA,ZNF143	0.00074	Borderline	0.753	21	CX3CL1,EDN1,HIF1A,ID3,ITGA2,KLF4,KLF5,MAP2K1,Meis1,mir-221,NAMPT,Nppb,NQO1,PDGFB,PPARG,PPARGC1A,PPARGC1B,PTGS2,PTPN1,VEGFA,ZNF143
Dermatological Diseases and Conditions, Neurological Disease, Organismal Injury and Abnormalities_hyperalgesia_Hyperalgesia	Dermatological Diseases and Conditions, Neurological Disease, Organismal Injury and Abnormalities	hyperalgesia	Hyperalgesia	0.00576	Borderline	0.996	9	CTSS,CX3CL1,FGF2,KCNJ2,MAP2K1,PTGS2,TLR4,TNF,TRPV1	0.0302	Borderline	0.82	6	CTSS,CX3CL1,MAP2K1,PTGS2,TLR4,TRPV1
Gene Expression_transcription_Transcription of DNA	Gene Expression	transcription	Transcription of DNA	0.00251	Borderline	1.485	50	AHR,AR,BHLHE40,BMP4,BRD8,CREB1,DBP,DDIT3,DDN,DUSP5,EDN1,ETS2,GATA4,GTF2H1,HIF1A,HIF3A,HIVEP2,ID1,IRF1,KCTD13,KDM1A,KLF4,MAP2K5,MAPK15,NKX2-1,NKX2-5,NR0B2,NR4A1,NR4A3,PDGFB,POU2F3,PPARA,PPARG,PPARGC1A,PPP2R5B,RASD1,RUNX1,Sik1,SMAD3,SMAD9,SPI1,TBX3,TFEC,TOX2,VEGFA,ZBTB10,ZBTB38,ZEB1,ZNF143,ZNF423	0.000291	Borderline	0.862	41	AHR,AR,BHLHE40,BMP4,BRD8,CREB1,DBP,DDIT3,DDN,DUSP5,EDN1,ETS2,GATA4,GTF2H1,HIF1A,HIF3A,HIVEP2,ID1,IRF1,KCTD13,KDM1A,KLF4,MAP2K5,MAPK15,NKX2-5,NR4A1,NR4A3,PDGFB,POU2F3,PPARG,PPARGC1A,RASD1,Sik1,SMAD9,SPI1,TBX3,TOX2,VEGFA,ZBTB10,ZEB1,ZNF143
Hematological System Development and Function, Organismal Functions_flow_Flow of blood	Hematological System Development and Function, Organismal Functions	flow	Flow of blood	0.0011	Borderline	0.073	7	EDN1,FGF2,HIF1A,PTGS2,TNF,TREM1,VEGFA	0.00612	Borderline	0.946	5	EDN1,HIF1A,PTGS2,TREM1,VEGFA
Cellular Movement, Hematological System Development and Function, Immune Cell Trafficking_cell movement_Cell movement of leukocytes	Cellular Movement, Hematological System Development and Function, Immune Cell Trafficking	cell movement	Cell movement of leukocytes	0.0116	Borderline	1.399	13	CCL20,CFH,CX3CL1,CX3CR1,CXCL10,CXCL2,EDN1,ICAM1,MAPT,NFKBIA,PLAT,TNF,VEGFA	0.00512	Borderline	0.947	11	CCL20,CFH,CX3CL1,CXCL10,CXCL2,EDN1,ICAM1,MAPT,NFKBIA,PLAT,VEGFA
Cellular Movement_cell movement_Cell movement of tumor cell lines	Cellular Movement	cell movement	Cell movement of tumor cell lines	0.00956	Borderline	1.28	12	BDKRB2,Cd24a,CXCL10,LPAR1,LPAR4,MAP2K1,NRP1,PTPN1,S100B,SDC4,TRIM3,VEGFA	0.0161	Borderline	0.973	9	Cd24a,CXCL10,LPAR1,LPAR4,MAP2K1,PTPN1,S100B,SDC4,VEGFA
Lipid Metabolism, Small Molecule Biochemistry, Vitamin and Mineral Metabolism_synthesis_Synthesis of steroid	Lipid Metabolism, Small Molecule Biochemistry, Vitamin and Mineral Metabolism	synthesis	Synthesis of steroid	0.0431	Borderline	0.659	15	BMP4,CXCL10,CYP7B1,FGF2,GNRH1,HSD17B2,IL1A,JAK2,NR4A1,PDE5A,PDGFB,PPARGC1A,SEC14L2,STAR,TNF	0.028	Borderline	1.076	12	BMP4,CXCL10,CYP7B1,HSD17B2,IL1A,JAK2,NR4A1,PDE5A,PDGFB,PPARGC1A,SEC14L2,STAR
Cellular Development, Cellular Growth and Proliferation, Renal and Urological System Development and Function_cell proliferation_Cell proliferation of kidney cell lines	Cellular Development, Cellular Growth and Proliferation, Renal and Urological System Development and Function	cell proliferation	Cell proliferation of kidney cell lines	0.0399	Borderline	1.342	5	DUSP6,ITGA5,PTGS2,SLC30A1,VEGFA	0.00962	Borderline	1.342	5	DUSP6,ITGA5,PTGS2,SLC30A1,VEGFA
Cardiovascular System Development and Function, Cellular Movement_migration_Migration of endothelial cells	Cardiovascular System Development and Function, Cellular Movement	migration	Migration of endothelial cells	0.00062	Borderline	-0.314	6	ALOX12,G6PD,ICAM1,ITGB2,NRP1,SPP1	0.00781			4	G6PD,ICAM1,ITGB2,SPP1
Cell Death and Survival, Organismal Injury and Abnormalities, Renal and Urological Disease_apoptosis_Apoptosis of mesangial cells	Cell Death and Survival, Organismal Injury and Abnormalities, Renal and Urological Disease	apoptosis	Apoptosis of mesangial cells	0.00384	Borderline	0.168	4	IRF1,NFKBIA,PTGS2,TNF	0.0119			3	IRF1,NFKBIA,PTGS2
Cardiovascular System Development and Function, Cellular Movement_cell movement_Cell movement of endothelial cells	Cardiovascular System Development and Function, Cellular Movement	cell movement	Cell movement of endothelial cells	1.95e-05	Borderline	0.248	8	ALOX12,CSPG4,G6PD,ICAM1,ITGB2,MAP2K5,NRP1,SPP1	0.00196			5	G6PD,ICAM1,ITGB2,MAP2K5,SPP1
Small Molecule Biochemistry_synthesis_Synthesis of nitrite	Small Molecule Biochemistry	synthesis	Synthesis of nitrite	0.0144	Borderline	1.084	4	IL1A,Nppb,PDE5A,TNF	0.0302			3	IL1A,Nppb,PDE5A
Organismal Development_development_Development of genitourinary system	Organismal Development	development	Development of genitourinary system	0.0135	Borderline	1.143	14	AHR,AR,BMP4,CAT,CREB1,CRISP2,CX3CL1,GNRH1,GSR,LIMK2,NR4A1,TCP1,TGFB2,TNF	0.0309			10	AHR,AR,BMP4,CAT,CREB1,CRISP2,CX3CL1,GSR,NR4A1,TGFB2
Cell Morphology, Cellular Assembly and Organization, Cellular Development, Cellular Function and Maintenance, Cellular Growth and Proliferation, Nervous System Development and Function, Organismal Development, Tissue Development_neuritogenesis_Neuritogenesis of pheochromocytoma cell lines	Cell Morphology, Cellular Assembly and Organization, Cellular Development, Cellular Function and Maintenance, Cellular Growth and Proliferation, Nervous System Development and Function, Organismal Development, Tissue Development	neuritogenesis	Neuritogenesis of pheochromocytoma cell lines	0.00215	Borderline	-0.298	7	AR,BCL2,FGF2,FGFR2,NFKBIA,PDGFRB,PLG
Cell Death and Survival, Organismal Injury and Abnormalities, Renal and Urological Disease_apoptosis_Apoptosis of glomerular cells	Cell Death and Survival, Organismal Injury and Abnormalities, Renal and Urological Disease	apoptosis	Apoptosis of glomerular cells	0.00117	Borderline	-0.16	5	FGF2,IRF1,NFKBIA,PTGS2,TNF
Cellular Development, Cellular Growth and Proliferation, Nervous System Development and Function_proliferation_Proliferation of astrocytes	Cellular Development, Cellular Growth and Proliferation, Nervous System Development and Function	proliferation	Proliferation of astrocytes	0.00471	Borderline	-0.026	5	B4GALT6,CPEB1,FGF2,S100B,TNF
Neurological Disease_damage_Damage of nervous system	Neurological Disease	damage	Damage of nervous system	0.0395	Borderline	0	7	CX3CL1,CXCL2,FGF2,IL6R,MAPT,TNF,TRPV1
Cell Death and Survival, Skeletal and Muscular Disorders_cell death_Cell death of muscle cell lines	Cell Death and Survival, Skeletal and Muscular Disorders	cell death	Cell death of muscle cell lines	0.0133	Borderline	0.067	8	BCL2,BID,DDIT3,EDN1,ETS1,IRF1,SPHK1,TXNIP
Drug Metabolism, Endocrine System Development and Function, Lipid Metabolism, Small Molecule Biochemistry, Vitamin and Mineral Metabolism_synthesis_Synthesis of testosterone	Drug Metabolism, Endocrine System Development and Function, Lipid Metabolism, Small Molecule Biochemistry, Vitamin and Mineral Metabolism	synthesis	Synthesis of testosterone	0.0329	Borderline	0.197	5	CXCL10,GNRH1,IL1A,PDGFB,TNF
Cell Death and Survival, Skeletal and Muscular Disorders_cell death_Cell death of smooth muscle cells	Cell Death and Survival, Skeletal and Muscular Disorders	cell death	Cell death of smooth muscle cells	0.0343	Borderline	0.208	7	AGTR1,FAS,FGF2,IRF1,JAK2,KLF5,TNF
Cellular Movement_cell movement_Cell movement of connective tissue cells	Cellular Movement	cell movement	Cell movement of connective tissue cells	0.0343	Borderline	0.57	7	CTGF,DNM2,ITGA5,MAP2K1,RAMP3,SMAD3,SPP1
Endocrine System Development and Function, Lipid Metabolism, Small Molecule Biochemistry, Vitamin and Mineral Metabolism_steroidogenesis_Steroidogenesis of hormone	Endocrine System Development and Function, Lipid Metabolism, Small Molecule Biochemistry, Vitamin and Mineral Metabolism	steroidogenesis	Steroidogenesis of hormone	0.0392	Borderline	0.641	9	BMP4,CXCL10,FGF2,GNRH1,IL1A,NR4A1,PDGFB,PPARGC1A,TNF
Cell Cycle, Gene Expression_binding_Binding of DNA	Cell Cycle, Gene Expression	binding	Binding of DNA	0.0246	Borderline	0.652	13	AR,BCL2,CTGF,EDN1,FGF2,ID1,Ins1,JAG1,NR0B2,PPARGC1A,PTPN1,SOCS3,TNF
Dermatological Diseases and Conditions, Neurological Disease, Organismal Injury and Abnormalities_hyperesthesia_Hyperesthesia	Dermatological Diseases and Conditions, Neurological Disease, Organismal Injury and Abnormalities	hyperesthesia	Hyperesthesia	0.0256	Borderline	0.755	10	CTSS,CX3CL1,FGF2,KCNJ2,MAP2K1,PTGS2,SOCS3,TLR4,TNF,TRPV1
Cellular Compromise, Inflammatory Response_degranulation_Degranulation of leukocyte cell lines	Cellular Compromise, Inflammatory Response	degranulation	Degranulation of leukocyte cell lines	0.00804	Borderline	0.762	7	CCR1,CERK,FCER1G,FCGR2B,LYN,PILRA,STXBP1
Cell Signaling, Post-Translational Modification_tyrosine phosphorylation_Tyrosine phosphorylation of protein	Cell Signaling, Post-Translational Modification	tyrosine phosphorylation	Tyrosine phosphorylation of protein	0.0478	Borderline	0.762	5	CAT,EFNA1,FGF2,FGFR2,SYN1
Carbohydrate Metabolism, Molecular Transport_transport_Transport of carbohydrate	Carbohydrate Metabolism, Molecular Transport	transport	Transport of carbohydrate	0.0489	Borderline	0.901	10	B4GALT1,CAT,FGF2,Ins1,PCYT1A,PTGS2,SLC17A5,SLC2A1,SLC2A2,TNF
Endocrine System Development and Function, Small Molecule Biochemistry_synthesis_Synthesis of hormone	Endocrine System Development and Function, Small Molecule Biochemistry	synthesis	Synthesis of hormone	0.0299	Borderline	0.987	12	BMP4,CXCL10,FGF2,GNRH1,HSD17B2,IL1A,NR4A1,PDE5A,PDGFB,PPARGC1A,TG,TNF
Cellular Compromise, Inflammatory Response_degranulation_Degranulation of cells	Cellular Compromise, Inflammatory Response	degranulation	Degranulation of cells	0.0136	Borderline	1.05	9	CCR1,CERK,CX3CL1,FCER1G,FCGR2B,LYN,PI4K2A,PILRA,STXBP1
Cellular Movement, Skeletal and Muscular System Development and Function_migration_Migration of vascular smooth muscle cells	Cellular Movement, Skeletal and Muscular System Development and Function	migration	Migration of vascular smooth muscle cells	0.0478	Borderline	1.066	5	ACKR3,NQO1,PPARG,RAMP3,TNF
Gastrointestinal Disease, Hepatic System Disease, Organismal Injury and Abnormalities_liver lesion_Liver lesion	Gastrointestinal Disease, Hepatic System Disease, Organismal Injury and Abnormalities	liver lesion	Liver lesion	0.0151	Borderline	1.105	18	CFH,DDIT3,IFT88,mir-10,mir-103,mir-130,mir-154,mir-181,mir-196,mir-221,mir-25,mir-324,mir-331,mir-350,NCF1,PPARA,SMAD3,TNF
Dermatological Diseases and Conditions, Neurological Disease, Organismal Injury and Abnormalities_thermal hyperalgesia_Thermal hyperalgesia	Dermatological Diseases and Conditions, Neurological Disease, Organismal Injury and Abnormalities	thermal hyperalgesia	Thermal hyperalgesia	0.0443	Borderline	1.154	4	FGF2,KCNJ2,PTGS2,TRPV1
Endocrine System Development and Function, Small Molecule Biochemistry_metabolism_Metabolism of hormone	Endocrine System Development and Function, Small Molecule Biochemistry	metabolism	Metabolism of hormone	0.0184	Borderline	1.314	14	BMP4,CXCL10,FAAH,FGF2,GNRH1,HSD17B2,IL1A,NR4A1,PDE5A,PDGFB,PPARGC1A,TG,TNF,TTR
Inflammatory Response_immune response_Immune response of brain	Inflammatory Response	immune response	Immune response of brain	0.0329	Borderline	1.4	5	CCR5,CX3CR1,MOG,PPARG,VEGFA
Cell Cycle, Gene Expression_binding_Binding of protein binding site	Cell Cycle, Gene Expression	binding	Binding of protein binding site	0.0474	Borderline	1.46	6	AR,BCL2,CTGF,EDN1,NR0B2,TNF
Cell Death and Survival_anoikis_Anoikis	Cell Death and Survival	anoikis	Anoikis				5	BCL2,BIRC3,MAP2K1,NFKBIA,ZEB1	0.0143	Decreased	-1.969	5	BCL2,BIRC3,MAP2K1,NFKBIA,ZEB1
Skeletal and Muscular System Development and Function_contraction_Contraction of smooth muscle	Skeletal and Muscular System Development and Function	contraction	Contraction of smooth muscle				5	EDN1,ITGA2,MAP2K1,PTGS1,PTGS2	0.0277	Borderline	-0.686	5	EDN1,ITGA2,MAP2K1,PTGS1,PTGS2
Cellular Movement_cellular infiltration_Cellular infiltration	Cellular Movement	cellular infiltration	Cellular infiltration				6	CFH,CXCL2,NFKBIA,PDGFB,PLAT,VEGFA	0.038	Borderline	-0.391	6	CFH,CXCL2,NFKBIA,PDGFB,PLAT,VEGFA
Cellular Movement, Hematological System Development and Function, Immune Cell Trafficking, Inflammatory Response_cell movement_Cell movement of neutrophils	Cellular Movement, Hematological System Development and Function, Immune Cell Trafficking, Inflammatory Response	cell movement	Cell movement of neutrophils				5	CFH,CXCL2,EDN1,NFKBIA,PLAT	0.0203	Borderline	-0.343	5	CFH,CXCL2,EDN1,NFKBIA,PLAT
Cell-To-Cell Signaling and Interaction_binding_Binding of tumor cell lines	Cell-To-Cell Signaling and Interaction	binding	Binding of tumor cell lines				6	Cd24a,CYR61,ICAM1,Ins1,ITGA2,SPP1	0.0302	Borderline	0.037	6	Cd24a,CYR61,ICAM1,Ins1,ITGA2,SPP1
Cellular Development, Cellular Growth and Proliferation, Endocrine System Development and Function_proliferation_Proliferation of neuroendocrine cells	Cellular Development, Cellular Growth and Proliferation, Endocrine System Development and Function	proliferation	Proliferation of neuroendocrine cells				4	DYRK1A,IL1A,NR4A1,NR4A3	0.0433	Borderline	0.283	4	DYRK1A,IL1A,NR4A1,NR4A3
Cell Death and Survival_cell death_Cell death of tumor cell lines	Cell Death and Survival	cell death	Cell death of tumor cell lines				22	AHR,AKAP1,AR,BCL2,CAT,DDIT3,DHCR24,Faim,G6PD,GEM,HMGA1,Ins1,JAK2,MAP2K1,MAPT,NFKBIA,PTGS2,RELA,SORCS2,SPP1,TRMT6,ZEB1	0.0433	Borderline	0.326	22	AHR,AKAP1,AR,BCL2,CAT,DDIT3,DHCR24,Faim,G6PD,GEM,HMGA1,Ins1,JAK2,MAP2K1,MAPT,NFKBIA,PTGS2,RELA,SORCS2,SPP1,TRMT6,ZEB1
Cellular Function and Maintenance_homeostasis_Cellular homeostasis	Cellular Function and Maintenance	homeostasis	Cellular homeostasis				30	ABCC1,ATP2C1,ATP6V1B2,BCL2,CCR5,Cd24a,CXCL2,CYBB,EDN1,EFNA1,EPHA2,FGF23,GATA4,GPR3,HIF1A,IL1A,Ins1,JAK2,MAP2K1,NAMPT,NCF1,PDE5A,PPARGC1A,PPIF,S100vp (includes others),SLC11A2,STC1,TLR4,TRPV1,VEGFA	0.0321	Borderline	0.37	30	ABCC1,ATP2C1,ATP6V1B2,BCL2,CCR5,Cd24a,CXCL2,CYBB,EDN1,EFNA1,EPHA2,FGF23,GATA4,GPR3,HIF1A,IL1A,Ins1,JAK2,MAP2K1,NAMPT,NCF1,PDE5A,PPARGC1A,PPIF,S100vp (includes others),SLC11A2,STC1,TLR4,TRPV1,VEGFA
Cellular Movement_migration_Migration of tumor cell lines	Cellular Movement	migration	Migration of tumor cell lines				6	CXCL10,LPAR1,LPAR4,S100B,SDC4,VEGFA	0.034	Borderline	0.537	6	CXCL10,LPAR1,LPAR4,S100B,SDC4,VEGFA
Cellular Movement, Hematological System Development and Function, Immune Cell Trafficking, Inflammatory Response_cell movement_Cell movement of phagocytes	Cellular Movement, Hematological System Development and Function, Immune Cell Trafficking, Inflammatory Response	cell movement	Cell movement of phagocytes				7	CFH,CX3CL1,CXCL2,EDN1,MAPT,NFKBIA,PLAT	0.0411	Borderline	0.555	7	CFH,CX3CL1,CXCL2,EDN1,MAPT,NFKBIA,PLAT
Cellular Movement_cell movement_Cell movement of myeloid cells	Cellular Movement	cell movement	Cell movement of myeloid cells				7	CFH,CX3CL1,CXCL2,EDN1,MAPT,NFKBIA,PLAT	0.0493	Borderline	0.555	7	CFH,CX3CL1,CXCL2,EDN1,MAPT,NFKBIA,PLAT
Cell-To-Cell Signaling and Interaction, Cellular Function and Maintenance, Inflammatory Response_phagocytosis_Phagocytosis of cells	Cell-To-Cell Signaling and Interaction, Cellular Function and Maintenance, Inflammatory Response	phagocytosis	Phagocytosis of cells				4	CSF3,DNM2,FCGR2A,PPARG	0.0369	Borderline	0.762	4	CSF3,DNM2,FCGR2A,PPARG
Cellular Function and Maintenance_endocytosis_Endocytosis by eukaryotic cells	Cellular Function and Maintenance	endocytosis	Endocytosis by eukaryotic cells				4	CSF3,DNM2,FCGR2A,PPARG	0.0433	Borderline	1.067	4	CSF3,DNM2,FCGR2A,PPARG
Cell Morphology, Organ Morphology, Organismal Injury and Abnormalities, Skeletal and Muscular Disorders, Skeletal and Muscular System Development and Function, Tissue Morphology_muscular hypertrophy_Muscular hypertrophy	Cell Morphology, Organ Morphology, Organismal Injury and Abnormalities, Skeletal and Muscular Disorders, Skeletal and Muscular System Development and Function, Tissue Morphology	muscular hypertrophy	Muscular hypertrophy	0.000521			18	AGTR1,AKAP1,AR,DUSP5,DYRK1A,EDN1,FBXO32,GATA4,GDF15,HDAC5,JAK2,MAP2K7,NR4A3,PDE5A,PPARGC1A,RGS4,RRAD,TRIM63	0.000255			15	AKAP1,AR,DUSP5,DYRK1A,EDN1,GATA4,GDF15,HDAC5,JAK2,NR4A3,PDE5A,PPARGC1A,RGS4,RRAD,TRIM63
Cell Morphology, Organismal Injury and Abnormalities_hypertrophy_Hypertrophy of cells	Cell Morphology, Organismal Injury and Abnormalities	hypertrophy	Hypertrophy of cells	0.000526			20	AGTR1,AKAP1,AR,CAT,DUSP5,DYRK1A,EDN1,FBXO32,FGF2,GATA4,GDF15,HDAC5,JAK2,MAP2K7,NR4A3,PDE5A,PPARGC1A,RGS4,RRAD,TRIM63	0.000473			16	AKAP1,AR,CAT,DUSP5,DYRK1A,EDN1,GATA4,GDF15,HDAC5,JAK2,NR4A3,PDE5A,PPARGC1A,RGS4,RRAD,TRIM63
Cellular Movement, Hematological System Development and Function, Immune Cell Trafficking, Inflammatory Response_influx_Influx of neutrophils	Cellular Movement, Hematological System Development and Function, Immune Cell Trafficking, Inflammatory Response	influx	Influx of neutrophils	0.000804			3	CXCL2,MST1,TNF	0.012			2	CXCL2,MST1
Cell Signaling_I-kappaB kinase/NF-kappaB cascade_I-kappaB kinase/NF-kappaB cascade	Cell Signaling	I-kappaB kinase/NF-kappaB cascade	I-kappaB kinase/NF-kappaB cascade	0.000999			6	Faim,IL1A,IRF1,PER1,REL,TNF	0.00138			5	Faim,IL1A,IRF1,PER1,REL
Organismal Injury and Abnormalities_hypertrophy_Hypertrophy	Organismal Injury and Abnormalities	hypertrophy	Hypertrophy	0.00141			21	AGTR1,AKAP1,AR,CAT,DUSP5,DYRK1A,EDN1,FBXO32,FGF2,GATA4,GDF15,HDAC5,JAK2,KLF15,MAP2K7,NR4A3,PDE5A,PPARGC1A,RGS4,RRAD,TRIM63	0.000855			17	AKAP1,AR,CAT,DUSP5,DYRK1A,EDN1,GATA4,GDF15,HDAC5,JAK2,KLF15,NR4A3,PDE5A,PPARGC1A,RGS4,RRAD,TRIM63
Endocrine System Disorders, Gastrointestinal Disease, Metabolic Disease, Organismal Injury and Abnormalities_diabetes mellitus_Diabetes mellitus	Endocrine System Disorders, Gastrointestinal Disease, Metabolic Disease, Organismal Injury and Abnormalities	diabetes mellitus	Diabetes mellitus	0.00222			25	HK2,HMGCS2,ICAM1,ID1,KLF4,LDLR,mir-10,mir-103,mir-130,mir-154,mir-19,mir-221,Mt1,NCF1,NFKB1,NR0B2,PPARA,PPARG,PPP3CB,PTPN1,RSAD2,SLC2A2,SPP1,TTR,VEGFA	0.00305			19	HK2,HMGCS2,ICAM1,ID1,KLF4,LDLR,mir-10,mir-154,mir-221,Mt1,NCF1,NFKB1,PPARG,PPP3CB,PTPN1,RSAD2,SPP1,TTR,VEGFA
Cardiovascular Disease, Cardiovascular System Development and Function, Cell Morphology, Organ Morphology, Organismal Development, Organismal Injury and Abnormalities, Skeletal and Muscular Disorders, Skeletal and Muscular System Development and Function, Tissue Morphology_hypertrophy_Hypertrophy of cardiac muscle	Cardiovascular Disease, Cardiovascular System Development and Function, Cell Morphology, Organ Morphology, Organismal Development, Organismal Injury and Abnormalities, Skeletal and Muscular Disorders, Skeletal and Muscular System Development and Function, Tissue Morphology	hypertrophy	Hypertrophy of cardiac muscle	0.0026			15	AGTR1,AKAP1,DUSP5,DYRK1A,EDN1,FBXO32,GATA4,GDF15,HDAC5,MAP2K7,NR4A3,PDE5A,RGS4,RRAD,TRIM63	0.0024			12	AKAP1,DUSP5,DYRK1A,EDN1,GATA4,GDF15,HDAC5,NR4A3,PDE5A,RGS4,RRAD,TRIM63
Carbohydrate Metabolism, Molecular Transport_transport_Transport of sugar acid	Carbohydrate Metabolism, Molecular Transport	transport	Transport of sugar acid	0.00299			3	SLC17A5,SLC2A1,SLC2A2	0.023			2	SLC17A5,SLC2A1
Embryonic Development, Organismal Development, Skeletal and Muscular System Development and Function_development_Development of hindlimb	Embryonic Development, Organismal Development, Skeletal and Muscular System Development and Function	development	Development of hindlimb	0.00299			3	ETS1,VEGFA,ZBTB16	0.00103			3	ETS1,VEGFA,ZBTB16
Neurological Disease_hypernociception_Hypernociception	Neurological Disease	hypernociception	Hypernociception	0.00299			3	CX3CL1,CX3CR1,EDN1	0.023			2	CX3CL1,EDN1
Small Molecule Biochemistry_metabolism_Metabolism of choline	Small Molecule Biochemistry	metabolism	Metabolism of choline	0.00299			3	CHKA,DMGDH,SARDH	0.00103			3	CHKA,DMGDH,SARDH
Organismal Injury and Abnormalities_visceromegaly_Visceromegaly	Organismal Injury and Abnormalities	visceromegaly	Visceromegaly	0.003			18	AGTR1,AKAP1,CAT,CSF3,DUSP5,DYRK1A,EDN1,FBXO32,GATA4,GDF15,HDAC5,KLF15,MAP2K7,NR4A3,PDE5A,RGS4,RRAD,TRIM63	0.00125			15	AKAP1,CAT,CSF3,DUSP5,DYRK1A,EDN1,GATA4,GDF15,HDAC5,KLF15,NR4A3,PDE5A,RGS4,RRAD,TRIM63
Cardiovascular Disease, Cardiovascular System Development and Function, Organ Morphology, Organismal Development, Organismal Injury and Abnormalities_hypertrophy_Hypertrophy of heart	Cardiovascular Disease, Cardiovascular System Development and Function, Organ Morphology, Organismal Development, Organismal Injury and Abnormalities	hypertrophy	Hypertrophy of heart	0.00538			16	AGTR1,AKAP1,DUSP5,DYRK1A,EDN1,FBXO32,GATA4,GDF15,HDAC5,KLF15,MAP2K7,NR4A3,PDE5A,RGS4,RRAD,TRIM63	0.00346			13	AKAP1,DUSP5,DYRK1A,EDN1,GATA4,GDF15,HDAC5,KLF15,NR4A3,PDE5A,RGS4,RRAD,TRIM63
Metabolic Disease_glucose metabolism disorder_Glucose metabolism disorder	Metabolic Disease	glucose metabolism disorder	Glucose metabolism disorder	0.00623			26	HK2,HMGCS2,ICAM1,ID1,Ins1,KLF4,LDLR,mir-10,mir-103,mir-130,mir-154,mir-19,mir-221,Mt1,NCF1,NFKB1,NR0B2,PPARA,PPARG,PPP3CB,PTPN1,RSAD2,SLC2A2,SPP1,TTR,VEGFA	0.00577			20	HK2,HMGCS2,ICAM1,ID1,Ins1,KLF4,LDLR,mir-10,mir-154,mir-221,Mt1,NCF1,NFKB1,PPARG,PPP3CB,PTPN1,RSAD2,SPP1,TTR,VEGFA
Molecular Transport, Protein Trafficking_secretion_Secretion of cytokine	Molecular Transport, Protein Trafficking	secretion	Secretion of cytokine	0.00677			5	CD14,CLEC4E,CX3CL1,LYN,OPTN	0.0104			4	CLEC4E,CX3CL1,LYN,OPTN
Cardiovascular Disease, Neurological Disease, Organismal Injury and Abnormalities_ischemia_Ischemia of brain	Cardiovascular Disease, Neurological Disease, Organismal Injury and Abnormalities	ischemia	Ischemia of brain	0.00696			3	CX3CL1,HIF1A,SLC25A38	0.00246			3	CX3CL1,HIF1A,SLC25A38
Cell Cycle_mitogenesis_Mitogenesis of connective tissue cells	Cell Cycle	mitogenesis	Mitogenesis of connective tissue cells	0.00696			3	FGF16,FGF2,VEGFA	0.0368			2	FGF16,VEGFA
Embryonic Development, Organ Development, Organismal Development, Reproductive System Development and Function, Tissue Development_gonadogenesis_Gonadogenesis	Embryonic Development, Organ Development, Organismal Development, Reproductive System Development and Function, Tissue Development	gonadogenesis	Gonadogenesis	0.00857			10	AHR,AR,BMP4,CREB1,CRISP2,GNRH1,GSR,LIMK2,NR4A1,TCP1	0.0274			7	AHR,AR,BMP4,CREB1,CRISP2,GSR,NR4A1
Carbohydrate Metabolism, Small Molecule Biochemistry_catabolism_Catabolism of D-glucose	Carbohydrate Metabolism, Small Molecule Biochemistry	catabolism	Catabolism of D-glucose	0.00865			2	HK2,PFKFB2	0.00419			2	HK2,PFKFB2
Cell Morphology, Cellular Assembly and Organization, Cellular Function and Maintenance, Inflammatory Response_accumulation_Accumulation of autophagosomes	Cell Morphology, Cellular Assembly and Organization, Cellular Function and Maintenance, Inflammatory Response	accumulation	Accumulation of autophagosomes	0.00865			2	CYBB,NCF1	0.00419			2	CYBB,NCF1
Cellular Compromise, Organismal Injury and Abnormalities, Renal and Urological Disease_injury_Injury of tubular cells	Cellular Compromise, Organismal Injury and Abnormalities, Renal and Urological Disease	injury	Injury of tubular cells	0.00865			2	CAT,ICAM1	0.00419			2	CAT,ICAM1
Cellular Compromise_respiratory burst_Respiratory burst	Cellular Compromise	respiratory burst	Respiratory burst	0.00865			2	Cd24a,NCF1	0.00419			2	Cd24a,NCF1
Cellular Movement_migration_Migration of neuroblastoma cell lines	Cellular Movement	migration	Migration of neuroblastoma cell lines	0.00865			2	LPAR1,LPAR4	0.00419			2	LPAR1,LPAR4
Connective Tissue Development and Function, Hair and Skin Development and Function, Organismal Injury and Abnormalities_re-epithelialization_Re-epithelialization of granulation tissue	Connective Tissue Development and Function, Hair and Skin Development and Function, Organismal Injury and Abnormalities	re-epithelialization	Re-epithelialization of granulation tissue	0.00865			2	PDGFB,VEGFA	0.00419			2	PDGFB,VEGFA
Metabolic Disease_metabolic acidosis_Metabolic acidosis	Metabolic Disease	metabolic acidosis	Metabolic acidosis	0.00865			2	Ins1,TREM1	0.00419			2	Ins1,TREM1
Nervous System Development and Function_protection_Protection of nervous tissue cell lines	Nervous System Development and Function	protection	Protection of nervous tissue cell lines	0.00865			2	CREB1,VEGFA	0.00419			2	CREB1,VEGFA
Small Molecule Biochemistry_catabolism_Catabolism of choline	Small Molecule Biochemistry	catabolism	Catabolism of choline	0.00865			2	DMGDH,SARDH	0.00419			2	DMGDH,SARDH
Organismal Development_morphology_Morphology of body cavity	Organismal Development	morphology	Morphology of body cavity	0.00946			21	AGTR1,AKAP1,CSF3,DUSP5,DYRK1A,EDN1,FBXO32,GATA4,GDF15,HDAC5,Ins1,KLF15,MAP2K7,NR4A3,PDE5A,PDGFB,RGS4,RRAD,SAT1,TNF,TRIM63	0.00471			17	AKAP1,CSF3,DUSP5,DYRK1A,EDN1,GATA4,GDF15,HDAC5,Ins1,KLF15,NR4A3,PDE5A,PDGFB,RGS4,RRAD,SAT1,TRIM63
Cardiovascular Disease, Cardiovascular System Development and Function, Cell Morphology, Organ Morphology, Organismal Development, Organismal Injury and Abnormalities, Skeletal and Muscular Disorders, Skeletal and Muscular System Development and Function, Tissue Morphology_hypertrophy_Hypertrophy of cardiomyocytes	Cardiovascular Disease, Cardiovascular System Development and Function, Cell Morphology, Organ Morphology, Organismal Development, Organismal Injury and Abnormalities, Skeletal and Muscular Disorders, Skeletal and Muscular System Development and Function, Tissue Morphology	hypertrophy	Hypertrophy of cardiomyocytes	0.00956			12	AGTR1,DUSP5,DYRK1A,EDN1,FBXO32,GATA4,GDF15,HDAC5,MAP2K7,PDE5A,RGS4,RRAD	0.0161			9	DUSP5,DYRK1A,EDN1,GATA4,GDF15,HDAC5,PDE5A,RGS4,RRAD
Cardiovascular System Development and Function_morphology_Morphology of cardiovascular system	Cardiovascular System Development and Function	morphology	Morphology of cardiovascular system	0.0105			19	AGTR1,AIF1,AKAP1,DUSP5,DYRK1A,EDN1,FBXO32,GATA4,GDF15,HDAC5,KLF15,MAP2K5,MAP2K7,NR4A3,PDE5A,RGS4,RRAD,TNF,TRIM63	0.0178			14	AKAP1,DUSP5,DYRK1A,EDN1,GATA4,GDF15,HDAC5,KLF15,MAP2K5,NR4A3,PDE5A,RGS4,RRAD,TRIM63
Cell-To-Cell Signaling and Interaction, Cellular Function and Maintenance, Inflammatory Response_phagocytosis_Phagocytosis of blood cells	Cell-To-Cell Signaling and Interaction, Cellular Function and Maintenance, Inflammatory Response	phagocytosis	Phagocytosis of blood cells	0.013			3	CSF3,FCGR2A,PPARG	0.00468			3	CSF3,FCGR2A,PPARG
Cell-To-Cell Signaling and Interaction_adhesion_Adhesion of breast cancer cell lines	Cell-To-Cell Signaling and Interaction	adhesion	Adhesion of breast cancer cell lines	0.013			3	Cd24a,ICAM1,SPP1	0.00468			3	Cd24a,ICAM1,SPP1
Cellular Function and Maintenance_internalization_Internalization of cells	Cellular Function and Maintenance	internalization	Internalization of cells	0.013			3	CSF3,FCGR2A,PPARG	0.00468			3	CSF3,FCGR2A,PPARG
Post-Translational Modification_O-glycosylation_O-glycosylation of protein	Post-Translational Modification	O-glycosylation	O-glycosylation of protein	0.013			3	mir-154,NQO1,OGT	0.00468			3	mir-154,NQO1,OGT
Cellular Development, Cellular Growth and Proliferation, Nervous System Development and Function_proliferation_Proliferation of nervous tissue cell lines	Cellular Development, Cellular Growth and Proliferation, Nervous System Development and Function	proliferation	Proliferation of nervous tissue cell lines	0.0144			4	DYRK1A,FGF2,SPP1,VEGFA	0.0302			3	DYRK1A,SPP1,VEGFA
Cellular Development, Cellular Growth and Proliferation, Hematological System Development and Function, Hematopoiesis, Lymphoid Tissue Structure and Development, Tissue Development_leukopoiesis_Leukopoiesis	Cellular Development, Cellular Growth and Proliferation, Hematological System Development and Function, Hematopoiesis, Lymphoid Tissue Structure and Development, Tissue Development	leukopoiesis	Leukopoiesis	0.0179			7	CD4,CSF1,EFNA1,EPHA2,GNRH1,IL1A,ROR2	0.0417			5	CSF1,EFNA1,EPHA2,IL1A,ROR2
Gastrointestinal Disease, Organismal Injury and Abnormalities, Reproductive System Disease_experimental intestinal endometriosis_Experimental intestinal endometriosis	Gastrointestinal Disease, Organismal Injury and Abnormalities, Reproductive System Disease	experimental intestinal endometriosis	Experimental intestinal endometriosis	0.0211			3	ICAM1,TRAF2,VEGFA	0.00779			3	ICAM1,TRAF2,VEGFA
Carbohydrate Metabolism, Molecular Transport_export_Export of carbohydrate	Carbohydrate Metabolism, Molecular Transport	export	Export of carbohydrate	0.0243			2	PCYT1A,PTGS2	0.012			2	PCYT1A,PTGS2
Carbohydrate Metabolism, Molecular Transport_transport_Transport of glycosides	Carbohydrate Metabolism, Molecular Transport	transport	Transport of glycosides	0.0243			2	B4GALT1,PTGS2	0.012			2	B4GALT1,PTGS2
Cardiovascular System Development and Function, Embryonic Development, Organismal Development, Skeletal and Muscular System Development and Function_angiogenesis_Angiogenesis of hindlimb	Cardiovascular System Development and Function, Embryonic Development, Organismal Development, Skeletal and Muscular System Development and Function	angiogenesis	Angiogenesis of hindlimb	0.0243			2	ETS1,VEGFA	0.012			2	ETS1,VEGFA
Cardiovascular System Development and Function, Organ Development_fractional shortening_Fractional shortening of heart	Cardiovascular System Development and Function, Organ Development	fractional shortening	Fractional shortening of heart	0.0243			2	FABP4,VEGFA	0.012			2	FABP4,VEGFA
Cell Morphology, Hair and Skin Development and Function_transepithelial electrical resistance_Transepithelial electrical resistance of cells	Cell Morphology, Hair and Skin Development and Function	transepithelial electrical resistance	Transepithelial electrical resistance of cells	0.0243			2	ID1,IL1A	0.012			2	ID1,IL1A
Cell Morphology_morphology_Morphology of lipid droplets	Cell Morphology	morphology	Morphology of lipid droplets	0.0243			2	PCYT1A,THRSP	0.012			2	PCYT1A,THRSP
Cell-To-Cell Signaling and Interaction_adhesion_Adhesion of stomach cancer cell lines	Cell-To-Cell Signaling and Interaction	adhesion	Adhesion of stomach cancer cell lines	0.0243			2	CYR61,ITGA2	0.012			2	CYR61,ITGA2
Cellular Function and Maintenance, Cellular Movement, Hematological System Development and Function, Immune Cell Trafficking, Lymphoid Tissue Structure and Development_stasis_Stasis of leukocytes	Cellular Function and Maintenance, Cellular Movement, Hematological System Development and Function, Immune Cell Trafficking, Lymphoid Tissue Structure and Development	stasis	Stasis of leukocytes	0.0243			2	ICAM1,VEGFA	0.012			2	ICAM1,VEGFA
Inflammatory Disease, Inflammatory Response, Organismal Injury and Abnormalities, Renal and Urological Disease_experimental crescentic glomerulonephritis_Experimental crescentic glomerulonephritis	Inflammatory Disease, Inflammatory Response, Organismal Injury and Abnormalities, Renal and Urological Disease	experimental crescentic glomerulonephritis	Experimental crescentic glomerulonephritis	0.0243			2	SPP1,VEGFA	0.012			2	SPP1,VEGFA
Lipid Metabolism, Molecular Transport, Small Molecule Biochemistry_export_Export of phospholipid	Lipid Metabolism, Molecular Transport, Small Molecule Biochemistry	export	Export of phospholipid	0.0243			2	ABCC1,PCYT1A	0.012			2	ABCC1,PCYT1A
Post-Translational Modification_O-GlcNAcylation_O-GlcNAcylation of protein	Post-Translational Modification	O-GlcNAcylation	O-GlcNAcylation of protein	0.0243			2	mir-154,NQO1	0.012			2	mir-154,NQO1
Small Molecule Biochemistry_molar ratio_Molar ratio	Small Molecule Biochemistry	molar ratio	Molar ratio	0.0243			2	ABCC1,UCP3	0.012			2	ABCC1,UCP3
Post-Translational Modification_glycosylation_Glycosylation of protein	Post-Translational Modification	glycosylation	Glycosylation of protein	0.0269			4	mir-154,NQO1,OGT,ST6GALNAC3	0.00781			4	mir-154,NQO1,OGT,ST6GALNAC3
Carbohydrate Metabolism, Lipid Metabolism, Small Molecule Biochemistry_synthesis_Synthesis of phosphatidic acid	Carbohydrate Metabolism, Lipid Metabolism, Small Molecule Biochemistry	synthesis	Synthesis of phosphatidic acid	0.0292			6	EDN1,PCYT1A,PCYT2,PIGL,RHOQ,SERINC5	0.0238			5	EDN1,PCYT1A,PCYT2,PIGL,RHOQ
Gastrointestinal Disease, Hepatic System Disease, Organismal Injury and Abnormalities_hepatic injury_Hepatic injury	Gastrointestinal Disease, Hepatic System Disease, Organismal Injury and Abnormalities	hepatic injury	Hepatic injury	0.0315			3	CFH,EDN1,ITGB2	0.0119			3	CFH,EDN1,ITGB2
Cellular Movement, Hematological System Development and Function, Immune Cell Trafficking, Inflammatory Response_cellular infiltration_Infiltration by neutrophils	Cellular Movement, Hematological System Development and Function, Immune Cell Trafficking, Inflammatory Response	cellular infiltration	Infiltration by neutrophils	0.035			4	CFH,CXCL2,NFKBIA,PLAT	0.0104			4	CFH,CXCL2,NFKBIA,PLAT
Molecular Transport_transport_Transport of heavy metal	Molecular Transport	transport	Transport of heavy metal	0.0399			5	Gm12253,SLC11A2,SLC30A1,SLC40A1,TNF	0.0433			4	Gm12253,SLC11A2,SLC30A1,SLC40A1
Nervous System Development and Function_sensation_Sensation	Nervous System Development and Function	sensation	Sensation	0.0424			13	BDKRB1,BDKRB2,CTSS,CX3CL1,CXCR4,EDN1,ICAM1,IL1A,ITGA2,PTGS1,PTGS2,TLR4,TNF	0.0415			10	BDKRB1,CTSS,CX3CL1,EDN1,ICAM1,IL1A,ITGA2,PTGS1,PTGS2,TLR4
Amino Acid Metabolism, Small Molecule Biochemistry_synthesis_Synthesis of glycine	Amino Acid Metabolism, Small Molecule Biochemistry	synthesis	Synthesis of glycine	0.0457			2	SARDH,SHMT1	0.023			2	SARDH,SHMT1
Carbohydrate Metabolism_binding_Binding of carbohydrate	Carbohydrate Metabolism	binding	Binding of carbohydrate	0.0457			2	PACSIN1,STAB2	0.023			2	PACSIN1,STAB2
Cardiovascular Disease, Organismal Injury and Abnormalities_formation_Formation of vascular lesion	Cardiovascular Disease, Organismal Injury and Abnormalities	formation	Formation of vascular lesion	0.0457			2	mir-221,PPARGC1B	0.023			2	mir-221,PPARGC1B
Cardiovascular Disease_neointimal lesion_Neointimal lesion	Cardiovascular Disease	neointimal lesion	Neointimal lesion	0.0457			2	mir-221,PPARGC1B	0.023			2	mir-221,PPARGC1B
Cell Cycle, Skeletal and Muscular System Development and Function_cell cycle progression_Cell cycle progression of vascular smooth muscle cells	Cell Cycle, Skeletal and Muscular System Development and Function	cell cycle progression	Cell cycle progression of vascular smooth muscle cells	0.0457			2	KLF5,PIM1	0.023			2	KLF5,PIM1
Cell Death and Survival_apoptosis_Apoptosis of endothelial cell lines	Cell Death and Survival	apoptosis	Apoptosis of endothelial cell lines	0.0457			2	NFKBIA,SPP1	0.023			2	NFKBIA,SPP1
Cell-To-Cell Signaling and Interaction, Cellular Function and Maintenance, Hematological System Development and Function, Inflammatory Response_phagocytosis_Phagocytosis by macrophages	Cell-To-Cell Signaling and Interaction, Cellular Function and Maintenance, Hematological System Development and Function, Inflammatory Response	phagocytosis	Phagocytosis by macrophages	0.0457			2	CSF3,PPARG	0.023			2	CSF3,PPARG
Cellular Assembly and Organization, Cellular Function and Maintenance_organization_Organization of nucleus	Cellular Assembly and Organization, Cellular Function and Maintenance	organization	Organization of nucleus	0.0457			2	HDAC5,POM121/POM121C	0.023			2	HDAC5,POM121/POM121C
Digestive System Development and Function_development_Development of gastrointestinal tract	Digestive System Development and Function	development	Development of gastrointestinal tract	0.0457			2	CSF1,TCF21	0.023			2	CSF1,TCF21
Molecular Transport, Small Molecule Biochemistry_release_Release of lactic acid	Molecular Transport, Small Molecule Biochemistry	release	Release of lactic acid	0.0457			2	Ins1,UCP3	0.023			2	Ins1,UCP3
Amino Acid Metabolism, Molecular Transport, Small Molecule Biochemistry_transport_Transport of serine family amino acid	Amino Acid Metabolism, Molecular Transport, Small Molecule Biochemistry	transport							0.0231			3	NFKBIE,SLC1A4,STXBP1
Carbohydrate Metabolism, Molecular Transport_accumulation_Accumulation of glycogen									0.0368			2	Ins1,PPP1R3C
Carbohydrate Metabolism, Molecular Transport_quantity_Quantity of glycogen									0.0368			2	Ins1,PPP1R3C
Cardiovascular Disease, Cardiovascular System Development and Function, Organ Morphology, Organismal Development, Organismal Injury and Abnormalities_ventricular hypertrophy_Ventricular hypertrophy									0.0203			5	DUSP5,EDN1,GATA4,HDAC5,KLF15
Cardiovascular Disease_reperfusion injury_Reperfusion injury	Cardiovascular Disease	reperfusion injury	Reperfusion injury				2	CXCL2,IL1A	0.0368			2	CXCL2,IL1A
Cell Cycle_ploidy_Ploidy	Cell Cycle	ploidy	Ploidy				2	CCNA2,MAP2K1	0.0368			2	CCNA2,MAP2K1
Cell Death and Survival, Organismal Injury and Abnormalities_anoikis_Anoikis of epithelial cell lines	Cell Death and Survival, Organismal Injury and Abnormalities	anoikis	Anoikis of epithelial cell lines				3	BCL2,BIRC3,NFKBIA	0.0384			3	BCL2,BIRC3,NFKBIA
Cell Death and Survival_anoikis_Anoikis of intestinal cell lines	Cell Death and Survival	anoikis	Anoikis of intestinal cell lines				4	BCL2,BIRC3,MAP2K1,NFKBIA	0.0258			4	BCL2,BIRC3,MAP2K1,NFKBIA
Cell Signaling, DNA Replication, Recombination, and Repair, Nucleic Acid Metabolism, Small Molecule Biochemistry_catabolism_Catabolism of cyclic AMP	Cell Signaling, DNA Replication, Recombination, and Repair, Nucleic Acid Metabolism, Small Molecule Biochemistry	catabolism	Catabolism of cyclic AMP				3	PDE1A,PDE3A,PDE3B	0.0384			3	PDE1A,PDE3A,PDE3B
Cell-To-Cell Signaling and Interaction, Drug Metabolism, Molecular Transport, Small Molecule Biochemistry_concentration_Concentration of dopamine	Cell-To-Cell Signaling and Interaction, Drug Metabolism, Molecular Transport, Small Molecule Biochemistry	concentration	Concentration of dopamine				3	PTGS2,SEPT5,TLR4	0.0384			3	PTGS2,SEPT5,TLR4
Cellular Assembly and Organization, Cellular Function and Maintenance_stabilization_Stabilization of microtubules	Cellular Assembly and Organization, Cellular Function and Maintenance	stabilization	Stabilization of microtubules				3	MAP6,MAPT,PLAT	0.0302			3	MAP6,MAPT,PLAT
Cellular Development, Cellular Growth and Proliferation, Endocrine System Development and Function, Organ Development_proliferation_Proliferation of beta islet cells	Cellular Development, Cellular Growth and Proliferation, Endocrine System Development and Function, Organ Development	proliferation	Proliferation of beta islet cells				3	DYRK1A,NR4A1,NR4A3	0.0384			3	DYRK1A,NR4A1,NR4A3
Cellular Development, Cellular Growth and Proliferation, Hematological System Development and Function, Hematopoiesis, Lymphoid Tissue Structure and Development, Tissue Development_differentiation_Differentiation of macrophages	Cellular Development, Cellular Growth and Proliferation, Hematological System Development and Function, Hematopoiesis, Lymphoid Tissue Structure and Development, Tissue Development	differentiation	Differentiation of macrophages				2	CSF1,ROR2	0.0368			2	CSF1,ROR2
Cellular Development, Connective Tissue Development and Function, Tissue Development_differentiation_Differentiation of adipocytes	Cellular Development, Connective Tissue Development and Function, Tissue Development	differentiation	Differentiation of adipocytes				3	EDN1,METRNL,PPARG	0.0302			3	EDN1,METRNL,PPARG
Cellular Movement, Digestive System Development and Function_migration_Migration of intestinal cell lines	Cellular Movement, Digestive System Development and Function	migration	Migration of intestinal cell lines				3	CCL20,LIN28B,TLR4	0.0302			3	CCL20,LIN28B,TLR4
Cellular Movement, Renal and Urological System Development and Function_migration_Migration of kidney cell lines	Cellular Movement, Renal and Urological System Development and Function	migration	Migration of kidney cell lines				2	RALB,ZEB1	0.0368			2	RALB,ZEB1
Developmental Disorder, Hereditary Disorder, Organismal Injury and Abnormalities, Renal and Urological Disease_polycystic kidney disease_Polycystic Kidney Disease	Developmental Disorder, Hereditary Disorder, Organismal Injury and Abnormalities, Renal and Urological Disease	polycystic kidney disease	Polycystic Kidney Disease				12	CTGF,DBP,HIF1A,mir-10,mir-154,mir-181,mir-196,mir-31,mir-7,PDE7B,PFKFB2,SPP1	0.0261			12	CTGF,DBP,HIF1A,mir-10,mir-154,mir-181,mir-196,mir-31,mir-7,PDE7B,PFKFB2,SPP1
Developmental Disorder, Organismal Injury and Abnormalities_congenital malformation_Congenital malformation of genitourinary system	Developmental Disorder, Organismal Injury and Abnormalities	congenital malformation	Congenital malformation of genitourinary system				13	CTGF,DBP,HIF1A,mir-10,mir-154,mir-181,mir-196,mir-31,mir-7,PDE7B,PFKFB2,SPP1,TCF21	0.0156			13	CTGF,DBP,HIF1A,mir-10,mir-154,mir-181,mir-196,mir-31,mir-7,PDE7B,PFKFB2,SPP1,TCF21
Drug Metabolism, Molecular Transport, Small Molecule Biochemistry_concentration_Concentration of glutathione	Drug Metabolism, Molecular Transport, Small Molecule Biochemistry	concentration	Concentration of glutathione				3	BCL2,DDIT3,IL1A	0.0302			3	BCL2,DDIT3,IL1A
Embryonic Development, Hair and Skin Development and Function, Organ Development, Organismal Development, Tissue Development_formation_Formation of skin	Embryonic Development, Hair and Skin Development and Function, Organ Development, Organismal Development, Tissue Development	formation	Formation of skin				3	IL1A,ITGA2,POU2F3	0.0231			3	IL1A,ITGA2,POU2F3
Endocrine System Disorders, Gastrointestinal Disease, Metabolic Disease, Organismal Injury and Abnormalities_experimentally-induced diabetes_Experimentally-induced diabetes	Endocrine System Disorders, Gastrointestinal Disease, Metabolic Disease, Organismal Injury and Abnormalities	experimentally-induced diabetes	Experimentally-induced diabetes				14	HK2,HMGCS2,ICAM1,ID1,KLF4,LDLR,Mt1,NCF1,NFKB1,PTPN1,RSAD2,SPP1,TTR,VEGFA	0.00314			14	HK2,HMGCS2,ICAM1,ID1,KLF4,LDLR,Mt1,NCF1,NFKB1,PTPN1,RSAD2,SPP1,TTR,VEGFA
Hematological System Development and Function, Lymphoid Tissue Structure and Development, Organ Morphology, Tissue Morphology_morphology_Morphology of lymphoid organ	Hematological System Development and Function, Lymphoid Tissue Structure and Development, Organ Morphology, Tissue Morphology	morphology	Morphology of lymphoid organ				2	CSF3,Ins1	0.0368			2	CSF3,Ins1
Inflammatory Disease, Inflammatory Response, Organismal Injury and Abnormalities, Renal and Urological Disease_crescentic glomerulonephritis_Crescentic glomerulonephritis	Inflammatory Disease, Inflammatory Response, Organismal Injury and Abnormalities, Renal and Urological Disease	crescentic glomerulonephritis	Crescentic glomerulonephritis				3	ICAM1,SPP1,VEGFA	0.0384			3	ICAM1,SPP1,VEGFA
Inflammatory Disease, Inflammatory Response, Organismal Injury and Abnormalities, Renal and Urological Disease_glomerulonephritis_Glomerulonephritis	Inflammatory Disease, Inflammatory Response, Organismal Injury and Abnormalities, Renal and Urological Disease	glomerulonephritis	Glomerulonephritis				4	ICAM1,IRF1,SPP1,VEGFA	0.0258			4	ICAM1,IRF1,SPP1,VEGFA
Lipid Metabolism, Small Molecule Biochemistry, Vitamin and Mineral Metabolism_synthesis_Synthesis of bile acid	Lipid Metabolism, Small Molecule Biochemistry, Vitamin and Mineral Metabolism	synthesis	Synthesis of bile acid				2	CYP7B1,STAR	0.0368			2	CYP7B1,STAR
Molecular Transport, Protein Trafficking_secretion_Secretion of protein	Molecular Transport, Protein Trafficking	secretion	Secretion of protein				6	CLEC4E,CX3CL1,LYN,OPTN,SEPT5,STEAP3	0.047			6	CLEC4E,CX3CL1,LYN,OPTN,SEPT5,STEAP3
Molecular Transport_quantity_Quantity of heavy metal	Molecular Transport	quantity	Quantity of heavy metal				2	Gm12253,SLC30A1	0.0368			2	Gm12253,SLC30A1
Organismal Injury and Abnormalities, Renal and Urological Disease_damage_Damage of nephron	Organismal Injury and Abnormalities, Renal and Urological Disease	damage	Damage of nephron				2	CAT,MST1	0.0368			2	CAT,MST1
Organismal Injury and Abnormalities, Renal and Urological Disease_proximal tubular toxicity_Proximal tubular toxicity	Organismal Injury and Abnormalities, Renal and Urological Disease	proximal tubular toxicity	Proximal tubular toxicity				11	BMP4,Cd24a,CTSS,FABP4,G6PD,GSR,Gstt3,HADH,NQO1,SPP1,ST6GALNAC3	0.0227			11	BMP4,Cd24a,CTSS,FABP4,G6PD,GSR,Gstt3,HADH,NQO1,SPP1,ST6GALNAC3
Organismal Injury and Abnormalities, Tissue Morphology_hypertrophy_Hypertrophy of tissue	Organismal Injury and Abnormalities, Tissue Morphology	hypertrophy	Hypertrophy of tissue	0.000208			19	AGTR1,AKAP1,AR,DUSP5,DYRK1A,EDN1,FBXO32,FGF2,GATA4,GDF15,HDAC5,JAK2,MAP2K7,NR4A3,PDE5A,PPARGC1A,RGS4,RRAD,TRIM63
Cancer, Gastrointestinal Disease, Hepatic System Disease, Organismal Injury and Abnormalities_cancer_Liver cancer	Cancer, Gastrointestinal Disease, Hepatic System Disease, Organismal Injury and Abnormalities	cancer	Liver cancer	0.00118			12	mir-10,mir-103,mir-130,mir-154,mir-181,mir-196,mir-221,mir-25,mir-324,mir-331,mir-350,PPARA
Cancer, Gastrointestinal Disease, Hepatic System Disease, Organismal Injury and Abnormalities_liver tumor_Liver tumor	Cancer, Gastrointestinal Disease, Hepatic System Disease, Organismal Injury and Abnormalities	liver tumor	Liver tumor	0.00131			13	IFT88,mir-10,mir-103,mir-130,mir-154,mir-181,mir-196,mir-221,mir-25,mir-324,mir-331,mir-350,PPARA
Cell Morphology, Organ Morphology, Skeletal and Muscular System Development and Function, Tissue Morphology_morphology_Morphology of muscle cells	Cell Morphology, Organ Morphology, Skeletal and Muscular System Development and Function, Tissue Morphology	morphology	Morphology of muscle cells	0.00176			19	AGTR1,AKAP1,AR,DUSP5,DYRK1A,EDN1,FBXO32,GATA4,GDF15,HDAC5,JAK2,MAP2K7,NR4A3,PDE5A,PPARGC1A,RGS4,RRAD,TNF,TRIM63
Cell Death and Survival_apoptosis_Apoptosis of stem cells	Cell Death and Survival	apoptosis	Apoptosis of stem cells	0.00299			3	BCL2,FGFR2,TNF
Cell-To-Cell Signaling and Interaction_response_Response of connective tissue cells	Cell-To-Cell Signaling and Interaction	response	Response of connective tissue cells	0.00299			3	AGTR1,FFAR4,TLR4
Inflammatory Disease, Ophthalmic Disease, Organismal Injury and Abnormalities_uveitis_Uveitis	Inflammatory Disease, Ophthalmic Disease, Organismal Injury and Abnormalities	uveitis	Uveitis	0.00384			4	CD4,PTGS2,RELA,TNF
Cell-mediated Immune Response, Cellular Development, Cellular Function and Maintenance, Cellular Growth and Proliferation, Embryonic Development, Hematological System Development and Function, Hematopoiesis, Lymphoid Tissue Structure and Development, Organ Development, Organismal Development, Tissue Development_development_T cell development	Cell-mediated Immune Response, Cellular Development, Cellular Function and Maintenance, Cellular Growth and Proliferation, Embryonic Development, Hematological System Development and Function, Hematopoiesis, Lymphoid Tissue Structure and Development, Organ Development, Organismal Development, Tissue Development	development	T cell development	0.00471			5	CD4,EFNA1,EPHA2,GNRH1,IL1A	0.0476			3	EFNA1,EPHA2,IL1A
Neurological Disease, Organismal Injury and Abnormalities, Psychological Disorders_cerebral hemorrhage_Cerebral hemorrhage	Neurological Disease, Organismal Injury and Abnormalities, Psychological Disorders	cerebral hemorrhage	Cerebral hemorrhage	0.00641			4	FAS,PLAT,PTGS2,TNF
Nervous System Development and Function_mechanical nociception_Mechanical nociception	Nervous System Development and Function	mechanical nociception	Mechanical nociception	0.00677			5	CX3CL1,CXCR4,ITGA2,TLR4,TNF
Cell Morphology, Connective Tissue Development and Function, Tissue Morphology_size_Size of connective tissue cells	Cell Morphology, Connective Tissue Development and Function, Tissue Morphology	size	Size of connective tissue cells	0.00696			3	AR,FGF2,TNF
Tissue Development_tubulation_Tubulation of epithelial tissue	Tissue Development	tubulation	Tubulation of epithelial tissue	0.00696			3	FGF2,G6PD,NRP1
Cardiovascular System Development and Function, Cell Morphology, Cellular Development, Organismal Development, Tissue Development_tubulation_Tubulation of endothelial cells	Cardiovascular System Development and Function, Cell Morphology, Cellular Development, Organismal Development, Tissue Development	tubulation	Tubulation of endothelial cells	0.00865			2	G6PD,NRP1
Cardiovascular System Development and Function, Cellular Assembly and Organization, Cellular Development, Cellular Function and Maintenance, Cellular Growth and Proliferation, Embryonic Development, Organ Development, Organismal Development, Skeletal and Muscular System Development and Function, Tissue Development, Tissue Morphology_reorganization_Reorganization of sarcomere	Cardiovascular System Development and Function, Cellular Assembly and Organization, Cellular Development, Cellular Function and Maintenance, Cellular Growth and Proliferation, Embryonic Development, Organ Development, Organismal Development, Skeletal and Muscular System Development and Function, Tissue Development, Tissue Morphology	reorganization	Reorganization of sarcomere	0.00865			2	EDN1,GATA4	0.00419			2	EDN1,GATA4
Cell Cycle, Connective Tissue Development and Function, Hepatic System Development and Function_mitogenesis_Mitogenesis of hepatic stellate cells	Cell Cycle, Connective Tissue Development and Function, Hepatic System Development and Function	mitogenesis	Mitogenesis of hepatic stellate cells	0.00865			2	FGF2,VEGFA
Cell Morphology, Connective Tissue Development and Function, Tissue Morphology_area_Area of connective tissue cells	Cell Morphology, Connective Tissue Development and Function, Tissue Morphology	area	Area of connective tissue cells	0.00865			2	FGF2,TNF
Cell Morphology, Organ Morphology, Reproductive System Development and Function_size_Size of gonadal cells	Cell Morphology, Organ Morphology, Reproductive System Development and Function	size	Size of gonadal cells	0.00865			2	GNRH1,TNF
Cellular Development, Cellular Growth and Proliferation, Nervous System Development and Function, Organ Development, Tissue Development, Visual System Development and Function_proliferation_Proliferation of RPE cells	Cellular Development, Cellular Growth and Proliferation, Nervous System Development and Function, Organ Development, Tissue Development, Visual System Development and Function	proliferation	Proliferation of RPE cells	0.00865			2	FGF2,VEGFA
Cellular Development, Connective Tissue Development and Function_adipogenesis_Adipogenesis of brown adipocytes	Cellular Development, Connective Tissue Development and Function	adipogenesis	Adipogenesis of brown adipocytes	0.00865			2	Ins1,TNF
Connective Tissue Disorders, Inflammatory Disease, Inflammatory Response, Organismal Injury and Abnormalities, Skeletal and Muscular Disorders_inflammation_Inflammation of ankle joint	Connective Tissue Disorders, Inflammatory Disease, Inflammatory Response, Organismal Injury and Abnormalities, Skeletal and Muscular Disorders	inflammation	Inflammation of ankle joint	0.00865			2	BDKRB1,BDKRB2
Inflammatory Response_inflammation_Inflammation of cells	Inflammatory Response	inflammation	Inflammation of cells	0.00865			2	FBXO32,FFAR4
Lipid Metabolism, Molecular Transport, Small Molecule Biochemistry_quantity_Quantity of C24:1-ceramide	Lipid Metabolism, Molecular Transport, Small Molecule Biochemistry	quantity	Quantity of C24:1-ceramide	0.00865			2	Ins1,TNF
Lipid Metabolism, Molecular Transport, Small Molecule Biochemistry_quantity_Quantity of D-erythro-C16-ceramide	Lipid Metabolism, Molecular Transport, Small Molecule Biochemistry	quantity	Quantity of D-erythro-C16-ceramide	0.00865			2	ASAH2,TNF
Molecular Transport_release_Release of heavy metal	Molecular Transport	release	Release of heavy metal	0.00865			2	SLC40A1,TNF
Neurological Disease, Skeletal and Muscular Disorders_hypernociception_Hypernociception of hindpaw	Neurological Disease, Skeletal and Muscular Disorders	hypernociception	Hypernociception of hindpaw	0.00865			2	CX3CL1,CX3CR1
Cancer, Gastrointestinal Disease, Organismal Injury and Abnormalities_digestive system cancer_Digestive system cancer	Cancer, Gastrointestinal Disease, Organismal Injury and Abnormalities	digestive system cancer	Digestive system cancer	0.0116			13	ANPEP,mir-10,mir-103,mir-130,mir-154,mir-181,mir-196,mir-221,mir-25,mir-324,mir-331,mir-350,PPARA
Cell Morphology_area_Area of cells	Cell Morphology	area	Area of cells	0.0126			5	DYRK1A,EDN1,FGF2,MAP2K5,TNF
Cellular Development_epithelial-mesenchymal transition_Epithelial-mesenchymal transition	Cellular Development	epithelial-mesenchymal transition	Epithelial-mesenchymal transition	0.0126			5	FGFR2,SMAD3,Spry1,TNF,ZEB1
Cancer, Organismal Injury and Abnormalities, Skeletal and Muscular Disorders_hyperplasia_Hyperplasia of muscle	Cancer, Organismal Injury and Abnormalities, Skeletal and Muscular Disorders	hyperplasia	Hyperplasia of muscle	0.013			3	AIF1,CYR61,KLF4
Cell Cycle_cell cycle progression_Cell cycle progression of connective tissue cells	Cell Cycle	cell cycle progression	Cell cycle progression of connective tissue cells	0.013			3	KLF5,MAP2K1,TNF
Cell Morphology, Tissue Development_tubulation_Tubulation of cells	Cell Morphology, Tissue Development	tubulation	Tubulation of cells	0.013			3	FGF2,G6PD,NRP1
Cell Morphology_surface area_Surface area of cells	Cell Morphology	surface area	Surface area of cells	0.013			3	DYRK1A,EDN1,FGF2
Cellular Development, Cellular Growth and Proliferation, Embryonic Development, Organ Development, Organismal Development, Reproductive System Development and Function, Tissue Development_spermatogenesis_Spermatogenesis	Cellular Development, Cellular Growth and Proliferation, Embryonic Development, Organ Development, Organismal Development, Reproductive System Development and Function, Tissue Development	spermatogenesis	Spermatogenesis	0.013			6	AR,CREB1,CRISP2,GSR,LIMK2,TCP1
Lipid Metabolism, Molecular Transport, Small Molecule Biochemistry_quantity_Quantity of glycolipid	Lipid Metabolism, Molecular Transport, Small Molecule Biochemistry	quantity	Quantity of glycolipid	0.013			3	A4GALT,Ins1,TNF
Organismal Development, Reproductive System Development and Function_development_Development of reproductive system	Organismal Development, Reproductive System Development and Function	development	Development of reproductive system	0.0147			11	AHR,AR,BMP4,CREB1,CRISP2,GNRH1,GSR,LIMK2,NR4A1,TCP1,TNF
Cancer, Gastrointestinal Disease, Organismal Injury and Abnormalities_digestive organ tumor_Digestive organ tumor	Cancer, Gastrointestinal Disease, Organismal Injury and Abnormalities	digestive organ tumor	Digestive organ tumor	0.015			14	ANPEP,IFT88,mir-10,mir-103,mir-130,mir-154,mir-181,mir-196,mir-221,mir-25,mir-324,mir-331,mir-350,PPARA
Cardiovascular System Development and Function, Organ Morphology, Organismal Development_morphology_Morphology of heart	Cardiovascular System Development and Function, Organ Morphology, Organismal Development	morphology	Morphology of heart	0.0182			17	AGTR1,AKAP1,DUSP5,DYRK1A,EDN1,FBXO32,GATA4,GDF15,HDAC5,KLF15,MAP2K7,NR4A3,PDE5A,RGS4,RRAD,TNF,TRIM63
Cancer, Organismal Injury and Abnormalities_solid tumor_Solid tumor	Cancer, Organismal Injury and Abnormalities	solid tumor	Solid tumor	0.0184			16	ANPEP,IFT88,mir-10,mir-103,mir-130,mir-154,mir-181,mir-196,mir-221,mir-25,mir-324,mir-331,mir-350,NRP1,PPARA,PTGS2
Cellular Development, Cellular Growth and Proliferation, Organ Development, Renal and Urological System Development and Function_proliferation_Proliferation of mesangial cells	Cellular Development, Cellular Growth and Proliferation, Organ Development, Renal and Urological System Development and Function	proliferation	Proliferation of mesangial cells	0.0211			3	MST1,PDGFB,PDGFRB
Cellular Development, Connective Tissue Development and Function_adipogenesis_Adipogenesis of cells	Cellular Development, Connective Tissue Development and Function	adipogenesis	Adipogenesis of cells	0.0211			3	Ins1,THRSP,TNF
Cellular Development, Reproductive System Development and Function_differentiation_Differentiation of testicular cells	Cellular Development, Reproductive System Development and Function	differentiation	Differentiation of testicular cells	0.0211			3	FGF2,PDGFB,TCF21
Carbohydrate Metabolism, Molecular Transport_transport_Transport of dehydroascorbic acid	Carbohydrate Metabolism, Molecular Transport	transport	Transport of dehydroascorbic acid	0.0243			2	SLC2A1,SLC2A2
Cardiovascular System Development and Function, Cellular Development, Cellular Growth and Proliferation, Organ Development, Skeletal and Muscular System Development and Function, Tissue Development_proliferation_Arrest in proliferation of vascular smooth muscle cells	Cardiovascular System Development and Function, Cellular Development, Cellular Growth and Proliferation, Organ Development, Skeletal and Muscular System Development and Function, Tissue Development	proliferation	Arrest in proliferation of vascular smooth muscle cells	0.0243			2	ID3,KLF4	0.012			2	ID3,KLF4
Cell Cycle, Connective Tissue Development and Function_cell cycle progression_Arrest in cell cycle progression of brown adipocytes	Cell Cycle, Connective Tissue Development and Function	cell cycle progression	Arrest in cell cycle progression of brown adipocytes	0.0243			2	MAP2K1,TNF
Cell Death and Survival_apoptosis_Apoptosis of neural stem cells	Cell Death and Survival	apoptosis	Apoptosis of neural stem cells	0.0243			2	BCL2,FGFR2
[truncated: 33 more rows]

## Sheet: ST disease and functions
Comparison groups	Stretch versus Control																				* p < 0,1 = genes withi the significant as well as borderline p value cut off
P value cut off	p < 0.1*									p < 0.05**											** P < 0,05 = genes within the significant p value cut off
Categories_Functions_Diseases or Functions Annotation	order	Categories	Functions	Diseases or Functions Annotation	p-Value	Predicted Activation State	Activation z-score	# Molecules	Molecules	order	Categories	Functions	Diseases or Functions Annotation	p-Value	Predicted Activation State	Activation z-score	# Molecules	Molecules
[truncated: 373 more rows]

## Sheet: ST NCX disease and functions
Comparison groups	Stretch versus Stretch NCX															* p < 0,1 = genes withi the significant as well as borderline p value cut off
[truncated: 375 more rows]
